# Supplementary material for: Reservoir ecosystems support large pools of fish biomass
Source: Sci Rep. 2024 Apr 24;14:9428. doi: 10.1038/s41598-024-59730-z (PMC11043325; doi:10.1038/s41598-024-59730-z)
Supplement: Supplementary file 1 — Supplementary Information 1. [file 41598_2024_59730_MOESM1_ESM.csv]

Ecosystem	NIDID	LONGITUDE	LATITUDE	YearSampled	YearDamCompleted	Area_acres	NCoves	Species	Biomass_lbsPERacre
AbileneReservoir_TX	TX02692	-99.888967	32.234342	1975	1920	3.2	3	TSC	207.9
AdgerReservoir_NC	NC00208	-82.18734	35.33545	1965	1925	N/A	NA	TSC	89.3
Allatoona_GA	GA03742	-84.728333	34.16333	1950	1950	1	1	TSC	189
Allatoona_GA	GA03742	-84.728333	34.16333	1951	1950	1.5	2	TSC	142.2
Allatoona_GA	GA03742	-84.728333	34.16333	1952	1950	1.5	2	TSC	218.8
Allatoona_GA	GA03742	-84.728333	34.16333	1953	1950	2	2	TSC	156.6
Allatoona_GA	GA03742	-84.728333	34.16333	1954	1950	2	2	TSC	37.4
Allatoona_GA	GA03742	-84.728333	34.16333	1957	1950	2	2	TSC	42.6
Allatoona_GA	GA03742	-84.728333	34.16333	1958	1950	2	2	TSC	29.8
Allatoona_GA	GA03742	-84.728333	34.16333	1959	1950	6	6	TSC	50.4
Allatoona_GA	GA03742	-84.728333	34.16333	1960	1950	2	1	TSC	40.8
Allatoona_GA	GA03742	-84.728333	34.16333	1961	1950	6	6	TSC	53.9
Allatoona_GA	GA03742	-84.728333	34.16333	1962	1950	6	6	TSC	57.9
Allatoona_GA	GA03742	-84.728333	34.16333	1963	1950	2	1	TSC	55.2
Allatoona_GA	GA03742	-84.728333	34.16333	1965	1950	6	6	TSC	143.7
Allatoona_GA	GA03742	-84.728333	34.16333	1968	1950	2	1	TSC	74
AltusReservoir_OK	OK02500	-99.2916	34.8788	1950	1946	2.5	1	TSC	257
AltusReservoir_OK	OK02500	-99.2916	34.8788	1961	1946	17.8	1	TSC	214
AltusReservoir_OK	OK02500	-99.2916	34.8788	1973	1946	0	0	TSC	1355.2
AnacocoLake_LA	LA00001	-93.38944444	31.095	1955	1951	3	2	TSC	61.5
AnacocoLake_LA	LA00001	-93.38944444	31.095	1959	1951	0	2	TSC	39.2
AnacocoLake_LA	LA00001	-93.38944444	31.095	1960	1951	0	0	TSC	24
AnacocoLake_LA	LA00001	-93.38944444	31.095	1961	1951	0	0	TSC	42.4
AnacocoLake_LA	LA00001	-93.38944444	31.095	1962	1951	0	0	TSC	22.6
AnacocoLake_LA	LA00001	-93.38944444	31.095	1963	1951	0	0	TSC	32.8
AnacocoLake_LA	LA00001	-93.38944444	31.095	1964	1951	0	0	TSC	25.4
AnacocoLake_LA	LA00001	-93.38944444	31.095	1966	1951	4	4	TSC	93.6
AnacocoLake_LA	LA00001	-93.38944444	31.095	1967	1951	4	4	TSC	73.6
AnacocoLake_LA	LA00001	-93.38944444	31.095	1968	1951	4	4	TSC	78.4
AnacocoLake_LA	LA00001	-93.38944444	31.095	1969	1951	4	4	TSC	87.1
AnacocoLake_LA	LA00001	-93.38944444	31.095	1970	1951	4	4	TSC	56
ApalachiaLake_NC	NC00181	-84.29546816	35.16785559	1958	1943	0.6	NA	TSC	64.2
ApalachiaLake_NC	NC00181	-84.29546816	35.16785559	1959	1943	0.6	NA	TSC	90
ApalachiaLake_NC	NC00181	-84.29546816	35.16785559	1965	1943	0.2	NA	TSC	26.4
ArkabutlaLake_MS	MS01496	-90.123329	34.756672	1958	1941	3.5	1	TSC	103.3
ArkabutlaLake_MS	MS01496	-90.123329	34.756672	1961	1941	0	0	TSC	140.6
ArkabutlaLake_MS	MS01496	-90.123329	34.756672	1962	1941	0	0	TSC	269.6
ArkabutlaLake_MS	MS01496	-90.123329	34.756672	1963	1941	0	0	TSC	62.3
ArkabutlaLake_MS	MS01496	-90.123329	34.756672	1964	1941	0	0	TSC	100.3
ArkabutlaLake_MS	MS01496	-90.123329	34.756672	1965	1941	2.2	1	TSC	95.8
ArkabutlaLake_MS	MS01496	-90.123329	34.756672	1966	1941	0	0	TSC	139.5
ArkabutlaLake_MS	MS01496	-90.123329	34.756672	1967	1941	0	0	TSC	117
ArkabutlaLake_MS	MS01496	-90.123329	34.756672	1969	1941	1	1	TSC	153.4
ArkabutlaLake_MS	MS01496	-90.123329	34.756672	1974	1941	5.1	2	TSC	178.9
ArkabutlaLake_MS	MS01496	-90.123329	34.756672	1975	1941	5.2	2	TSC	118.6
ArkabutlaLake_MS	MS01496	-90.123329	34.756672	1976	1941	5	2	TSC	124.4
ArkabutlaLake_MS	MS01496	-90.123329	34.756672	1977	1941	2.6	1	TSC	91.6
Atkins_AR	AR00271	-92.94	35.21583333	1975	1956	3.5	1	TSC	238.1
BadinLake_NC	NC00549	-80.0931	35.4197	1955	1917	1.8	0	TSC	59.8
BadinLake_NC	NC00549	-80.0931	35.4197	1956	1917	2.2	0	TSC	55.1
BadinLake_NC	NC00549	-80.0931	35.4197	1957	1917	4.3	0	TSC	68.4
BadinLake_NC	NC00549	-80.0931	35.4197	1958	1917	5.3	0	TSC	43.1
BadinLake_NC	NC00549	-80.0931	35.4197	1959	1917	5.3	0	TSC	33
BadinLake_NC	NC00549	-80.0931	35.4197	1965	1917	0.9	1	TSC	243.4
BadinLake_NC	NC00549	-80.0931	35.4197	1972	1917	3.2	3	TSC	263.5
BadinLake_NC	NC00549	-80.0931	35.4197	1973	1917	3.2	3	TSC	273.5
BarkleyLake_KY	KY03001	-88.220001	37.021671	1974	1966	15.7	12	TSC	811.2
BarkleyLake_KY	KY03001	-88.220001	37.021671	1975	1966	2.3	2	TSC	382.6
BarkleyLake_KY	KY03001	-88.220001	37.021671	1976	1966	2.8	2	TSC	310.8
BarrenRiver_KY	KY03009	-86.125	36.896671	1964	1964	4.6	0	TSC	193.4
BarrenRiver_KY	KY03009	-86.125	36.896671	1965	1964	0	0	TSC	201.4
BarrenRiver_KY	KY03009	-86.125	36.896671	1966	1964	6	3	TSC	240.9
BarrenRiver_KY	KY03009	-86.125	36.896671	1968	1964	12.7	4	TSC	219.7
BarrenRiver_KY	KY03009	-86.125	36.896671	1969	1964	12.7	4	TSC	387.2
BarrenRiver_KY	KY03009	-86.125	36.896671	1970	1964	14.4	5	TSC	339.3
BarrenRiver_KY	KY03009	-86.125	36.896671	1971	1964	14.4	5	TSC	328.9
BartlettsFerryLake_GA	GA00830	-85.0908	32.663	1960	1926	2	1	TSC	175.2
BartlettsFerryLake_GA	GA00830	-85.0908	32.663	1977	1926	3.4	2	TSC	248.7
BASteinhagen_TX	TX00015	-94.166672	30.783331	1977	1951	4.6	2	TSC	270
BastropLake_TX	TX02718	-97.291342	30.152838	1972	1964	5.8	3	TSC	154.9
BastropLake_TX	TX02718	-97.291342	30.152838	1973	1964	5.8	3	TSC	153.2
BastropLake_TX	TX02718	-97.291342	30.152838	1974	1964	5.8	3	TSC	196.2
BayouChicot_LA	LA00010	-92.269	30.818	1954	1943	3	2	TSC	146.2
BayouChicot_LA	LA00010	-92.269	30.818	1958	1943	3	2	TSC	19.1
BayouChicot_LA	LA00010	-92.269	30.818	1959	1943	3	2	TSC	33.9
BayouChicot_LA	LA00010	-92.269	30.818	1960	1943	3	2	TSC	29.1
BayouChicot_LA	LA00010	-92.269	30.818	1967	1943	3	3	TSC	219.7
BayouChicot_LA	LA00010	-92.269	30.818	1968	1943	4	4	TSC	330.9
BayouChicot_LA	LA00010	-92.269	30.818	1969	1943	4	4	TSC	188.8
BayouChicot_LA	LA00010	-92.269	30.818	1970	1943	4	4	TSC	204.4
BayouDesiard_LA	LA00265	-92.119	32.554	1957	1937	5	5	TSC	288.1
BayouDesiard_LA	LA00265	-92.119	32.554	1959	1937	0	0	TSC	403.3
BayouDesiard_LA	LA00265	-92.119	32.554	1960	1937	0	0	TSC	273.5
BayouDesiard_LA	LA00265	-92.119	32.554	1961	1937	0	0	TSC	289.4
BayouDesiard_LA	LA00265	-92.119	32.554	1962	1937	0	0	TSC	311.8
BayouDesiard_LA	LA00265	-92.119	32.554	1963	1937	0	0	TSC	637
BayouDesiard_LA	LA00265	-92.119	32.554	1964	1937	0	0	TSC	332.6
BayouDesiard_LA	LA00265	-92.119	32.554	1968	1937	3	3	TSC	412.9
BayouDesiard_LA	LA00265	-92.119	32.554	1969	1937	3	3	TSC	160.9
BearCreekLake_AR	AR00969	-90.69583333	34.70611111	1975	1938	2	1	TSC	804.7
BeaverLake_AR	AR00174	-93.848328	36.416672	1963	1963	4.2	2	TSC	154.9
BeaverLake_AR	AR00174	-93.848328	36.416672	1964	1963	5.8	2	TSC	251.5
BeaverLake_AR	AR00174	-93.848328	36.416672	1965	1963	3.3	2	TSC	129.2
BeaverLake_AR	AR00174	-93.848328	36.416672	1966	1963	5.2	2	TSC	117.8
BeaverLake_AR	AR00174	-93.848328	36.416672	1967	1963	11.8	3	TSC	142.3
BeaverLake_AR	AR00174	-93.848328	36.416672	1968	1963	11.8	3	TSC	402.4
BeaverLake_AR	AR00174	-93.848328	36.416672	1969	1963	12.9	3	TSC	444.4
BeaverLake_AR	AR00174	-93.848328	36.416672	1970	1963	14.1	3	TSC	331.9
BeaverLake_AR	AR00174	-93.848328	36.416672	1971	1963	14.3	3	TSC	206.9
BeaverLake_AR	AR00174	-93.848328	36.416672	1972	1963	11	3	TSC	297.2
BeaverLake_AR	AR00174	-93.848328	36.416672	1973	1963	11	3	TSC	275.7
BeaverLake_AR	AR00174	-93.848328	36.416672	1974	1963	12.3	3	TSC	346.9
BeaverLake_AR	AR00174	-93.848328	36.416672	1975	1963	14.2	3	TSC	303.5
BeaverLake_AR	AR00174	-93.848328	36.416672	1976	1963	11.7	3	TSC	187
BeaverLake_AR	AR00174	-93.848328	36.416672	1977	1963	14.7	3	TSC	243.2
BeaverLake_AR	AR00174	-93.848328	36.416672	1978	1963	14.1	3	TSC	305.6
BeltonLake_TX	TX00002	-97.48333	31.1	1976	1954	3.7	3	TSC	252.5
BenbrookLake_TX	TX00003	-97.449997	32.650002	1975	1952	3.5	3	TSC	611.4
BeshearLake_KY	KY00044	-87.681556	37.148404	1965	1964	4	0	TSC	51.8
BistineauLake_LA	LA00002	-93.43277778	32.32861111	1955	1938	18	8	TSC	122
BJThomas_TX	TX04138	-101.135	32.58333	1975	1952	3	3	TSC	111.1
Black/ClearLake_LA	LA00004	-92.95833333	31.84805556	1954	1934	3	1	TSC	80.1
BlackBayouLake_LA	LA00003	-93.899	32.882	1954	1945	5	5	TSC	60.6
BlackBayouLake_LA	LA00003	-93.899	32.882	1956	1945	5	5	TSC	70.5
BlackBayouLake_LA	LA00003	-93.899	32.882	1957	1945	5	5	TSC	85.7
BlackBayouLake_LA	LA00003	-93.899	32.882	1958	1945	5	5	TSC	113.3
BlackBayouLake_LA	LA00003	-93.899	32.882	1959	1945	5	5	TSC	112.7
BlackBayouLake_LA	LA00003	-93.899	32.882	1960	1945	5	5	TSC	85.4
BlackBayouLake_LA	LA00003	-93.899	32.882	1961	1945	5	5	TSC	69.8
BlackBayouLake_LA	LA00003	-93.899	32.882	1968	1945	3	3	TSC	322.6
BlackBayouLake_LA	LA00003	-93.899	32.882	1969	1945	3	3	TSC	453.9
Blackshear_GA	GA00706	-83.94525	31.845389	1962	1930	0	0	TSC	79.9
Blackshear_GA	GA00706	-83.94525	31.845389	1965	1930	0	0	TSC	120.8
Blackshear_GA	GA00706	-83.94525	31.845389	1967	1930	0	0	TSC	125.9
Blackshear_GA	GA00706	-83.94525	31.845389	1968	1930	0	0	TSC	153.8
Blackshear_GA	GA00706	-83.94525	31.845389	1969	1930	0	2	TSC	168.1
Blackshear_GA	GA00706	-83.94525	31.845389	1970	1930	2	1	TSC	80.2
Blackshear_GA	GA00706	-83.94525	31.845389	1971	1930	2	1	TSC	126.4
Blackshear_GA	GA00706	-83.94525	31.845389	1974	1930	2.6	1	TSC	136.2
Blackshear_GA	GA00706	-83.94525	31.845389	1975	1930	2.6	1	TSC	199.7
Blackshear_GA	GA00706	-83.94525	31.845389	1976	1930	2.6	1	TSC	46.6
Blackshear_GA	GA00706	-83.94525	31.845389	1977	1930	4.9	3	TSC	139.4
Blackwell_OK	OK13093	-97.35967513	36.86925596	1967	1940	1.3	1	TSC	136.8
BlewettFalls_NC	NC00494	-79.8798	34.988	1956	1912	2.3	1	TSC	206
BlewettFalls_NC	NC00494	-79.8798	34.988	1957	1912	3.8	0	TSC	38.9
BlewettFalls_NC	NC00494	-79.8798	34.988	1958	1912	4.3	0	TSC	55.9
BlewettFalls_NC	NC00494	-79.8798	34.988	1959	1912	4.3	0	TSC	64.7
BlewettFalls_NC	NC00494	-79.8798	34.988	1965	1912	0.6	1	TSC	97.4
BlueMountain_AR	AR00157	-93.643333	35.101669	1969	1947	3	1	TSC	334.9
BlueMountain_AR	AR00157	-93.643333	35.101669	1970	1947	3	1	TSC	371.9
BlueMountain_AR	AR00157	-93.643333	35.101669	1971	1947	3	1	TSC	330
BlueMountain_AR	AR00157	-93.643333	35.101669	1972	1947	2.5	1	TSC	184.1
BlueMountain_AR	AR00157	-93.643333	35.101669	1975	1947	3.5	1	TSC	382
BlueRidge_GA	GA11101	-84.28041607	34.88287803	1951	1930	2	2	TSC	82.9
BlueRidge_GA	GA11101	-84.28041607	34.88287803	1958	1930	2	2	TSC	62.6
BlueRidge_GA	GA11101	-84.28041607	34.88287803	1961	1930	0	0	TSC	57.4
BlueRidge_GA	GA11101	-84.28041607	34.88287803	1962	1930	0	0	TSC	93.4
BlueRidge_GA	GA11101	-84.28041607	34.88287803	1963	1930	0	0	TSC	60
Bluestem_OK	OK02570	-96.395385	36.694848	1973	1957	0	1	TSC	165.6
Bluff_MS	MS00753	-88.77728332	33.2717516	1970	1935	1	1	TSC	46.3
Bluff_MS	MS00753	-88.77728332	33.2717516	1971	1935	1	1	TSC	29.5
Bluff_MS	MS00753	-88.77728332	33.2717516	1972	1935	1	1	TSC	392.3
Boone_TN	TN16306	-82.43811087	36.44024062	1961	1952	3.1	0	TSC	243
Boone_TN	TN16306	-82.43811087	36.44024062	1962	1952	24.6	0	TSC	408
BradyCreek_TX	TX01660	-99.453138	31.215505	1976	1963	3	3	TSC	273.1
Bridgeport_TX	TX01496	-97.831427	33.222697	1977	1932	5	3	TSC	127.3
BrokenBow_OK	OK10307	-94.683327	34.145	1972	1968	2.1	2	TSC	80
Brownwood_TX	TX02789	-99.001667	31.838332	1975	1932	3	3	TSC	113.9
Buchanan_TX	TX00989	-98.417912	30.751351	1975	1937	6.3	3	TSC	343.2
Buckhorn_KY	KY03027	-83.471672	37.34	1962	1961	4.5	3	TSC	89.1
Buckhorn_KY	KY03027	-83.471672	37.34	1964	1961	7.4	3	TSC	62.4
Buckhorn_KY	KY03027	-83.471672	37.34	1965	1961	8.9	4	TSC	61.5
Buckhorn_KY	KY03027	-83.471672	37.34	1976	1961	1.4	1	TSC	37.2
BullShoals_AR	AR00160	-92.573334	36.363331	1952	1951	1.5	0	TSC	246
BullShoals_AR	AR00160	-92.573334	36.363331	1954	1951	1.3	0	TSC	201
BullShoals_AR	AR00160	-92.573334	36.363331	1956	1951	1	0	TSC	158
BullShoals_AR	AR00160	-92.573334	36.363331	1957	1951	2.5	0	TSC	264
BullShoals_AR	AR00160	-92.573334	36.363331	1958	1951	2.3	0	TSC	185
BullShoals_AR	AR00160	-92.573334	36.363331	1959	1951	2	0	TSC	444
BullShoals_AR	AR00160	-92.573334	36.363331	1960	1951	3	0	TSC	181
BullShoals_AR	AR00160	-92.573334	36.363331	1961	1951	4	0	TSC	126
BullShoals_AR	AR00160	-92.573334	36.363331	1962	1951	3	0	TSC	194
BullShoals_AR	AR00160	-92.573334	36.363331	1963	1951	6	2	TSC	177
BullShoals_AR	AR00160	-92.573334	36.363331	1965	1951	4	0	TSC	130
BullShoals_AR	AR00160	-92.573334	36.363331	1966	1951	11	0	TSC	248.8
BullShoals_AR	AR00160	-92.573334	36.363331	1967	1951	9.6	0	TSC	172
BullShoals_AR	AR00160	-92.573334	36.363331	1968	1951	13.8	3	TSC	240.8
BullShoals_AR	AR00160	-92.573334	36.363331	1969	1951	8.2	3	TSC	187.2
BullShoals_AR	AR00160	-92.573334	36.363331	1970	1951	10.4	3	TSC	182
BullShoals_AR	AR00160	-92.573334	36.363331	1971	1951	10.6	3	TSC	185.8
BullShoals_AR	AR00160	-92.573334	36.363331	1972	1951	11.5	3	TSC	110.8
BullShoals_AR	AR00160	-92.573334	36.363331	1973	1951	9.3	3	TSC	326.2
BullShoals_AR	AR00160	-92.573334	36.363331	1974	1951	7.9	3	TSC	184.9
BullShoals_AR	AR00160	-92.573334	36.363331	1975	1951	10.7	3	TSC	202.3
BullShoals_AR	AR00160	-92.573334	36.363331	1976	1951	10.6	3	TSC	194.4
BullShoals_AR	AR00160	-92.573334	36.363331	1977	1951	9.5	3	TSC	181.9
BullShoals_AR	AR00160	-92.573334	36.363331	1978	1951	10.6	3	TSC	285.1
Bundicks_LA	LA00006	-93.09472222	30.727	1966	1961	4	4	TSC	149.8
Bundicks_LA	LA00006	-93.09472222	30.727	1967	1961	4	4	TSC	176.3
Bundicks_LA	LA00006	-93.09472222	30.727	1968	1961	4	4	TSC	185.2
Bundicks_LA	LA00006	-93.09472222	30.727	1969	1961	4	4	TSC	103.9
Bundicks_LA	LA00006	-93.09472222	30.727	1970	1961	4	4	TSC	177
Burton_GA	GA00864	-83.5402	34.7939	1951	1920	1	1	TSC	35.3
Burton_GA	GA00864	-83.5402	34.7939	1959	1920	2	1	TSC	52.4
Burton_GA	GA00864	-83.5402	34.7939	1965	1920	0	1	TSC	25.4
Burton_GA	GA00864	-83.5402	34.7939	1969	1920	2	1	TSC	14.8
Burton_GA	GA00864	-83.5402	34.7939	1976	1920	3.4	2	TSC	34.6
Burton_GA	GA00864	-83.5402	34.7939	1977	1920	8.2	6	TSC	28.1
Burton_GA	GA00864	-83.5402	34.7939	1978	1920	4	3	TSC	26.1
BusseyBrake_LA	LA00015	-92.341	32.712	1959	1958	0	0	TSC	90.6
BusseyBrake_LA	LA00015	-92.341	32.712	1960	1958	0	0	TSC	137
BusseyBrake_LA	LA00015	-92.341	32.712	1961	1958	0	0	TSC	282.7
BusseyBrake_LA	LA00015	-92.341	32.712	1962	1958	0	0	TSC	230.2
BusseyBrake_LA	LA00015	-92.341	32.712	1963	1958	0	0	TSC	347.6
BusseyBrake_LA	LA00015	-92.341	32.712	1964	1958	0	0	TSC	190.5
BusseyBrake_LA	LA00015	-92.341	32.712	1967	1958	0	5	TSC	128
BusseyBrake_LA	LA00015	-92.341	32.712	1969	1958	5	5	TSC	172.6
BusseyBrake_LA	LA00015	-92.341	32.712	1970	1958	5	5	TSC	145.9
BusseyBrake_LA	LA00015	-92.341	32.712	1971	1958	5	5	TSC	208.7
BusseyBrake_LA	LA00015	-92.341	32.712	1972	1958	5	5	TSC	199.9
Caddo_LA	LA00181	-93.918327	32.706669	1954	1914	10	10	TSC	31.5
Caddo_LA	LA00181	-93.918327	32.706669	1956	1914	6	6	TSC	76.6
Caddo_LA	LA00181	-93.918327	32.706669	1957	1914	5	5	TSC	68.6
Caddo_LA	LA00181	-93.918327	32.706669	1958	1914	6	6	TSC	44.5
Caddo_LA	LA00181	-93.918327	32.706669	1959	1914	6	6	TSC	77.6
Caddo_LA	LA00181	-93.918327	32.706669	1960	1914	6	6	TSC	56.7
Calaveras_TX	TX01448	-98.305356	29.278505	1975	1969	3.8	3	TSC	720.9
Calion_AR	AR00591	-92.52833333	33.325	1975	1934	1	0	TSC	86.4
CaneRiver_LA	LA00007	-92.975	31.568	1958	1917	3	3	TSC	202.9
CaneRiver_LA	LA00007	-92.975	31.568	1959	1917	3	3	TSC	337.3
CaneRiver_LA	LA00007	-92.975	31.568	1960	1917	3	3	TSC	246.4
Canton_OK	OK10316	-98.591667	36.091671	1956	1948	0.8	1	TSC	105
Canton_OK	OK10316	-98.591667	36.091671	1957	1948	2.5	1	TSC	352.6
Canton_OK	OK10316	-98.591667	36.091671	1965	1948	2	1	TSC	270.8
Canton_OK	OK10316	-98.591667	36.091671	1966	1948	1.8	0	TSC	169.8
Canton_OK	OK10316	-98.591667	36.091671	1967	1948	0	0	TSC	201.8
Canton_OK	OK10316	-98.591667	36.091671	1968	1948	2.9	1	TSC	375
Canton_OK	OK10316	-98.591667	36.091671	1969	1948	2.2	1	TSC	256.9
Canton_OK	OK10316	-98.591667	36.091671	1970	1948	1.3	1	TSC	141.5
Canton_OK	OK10316	-98.591667	36.091671	1971	1948	3.6	1	TSC	151.7
Canton_OK	OK10316	-98.591667	36.091671	1972	1948	4.1	3	TSC	72.6
Canton_OK	OK10316	-98.591667	36.091671	1973	1948	3.7	3	TSC	212.7
Canyon_TX	TX00004	-98.199997	29.866671	1976	1964	3.5	3	TSC	166
Carter_TX	TX00699	-97.85784	33.457652	1976	1956	4.4	3	TSC	102.4
CasaBlanca_TX	TX02267	-99.447968	27.53414	1975	1946	2.2	1	TSC	338.2
CasaBlanca_TX	TX02267	-99.447968	27.53414	1976	1946	2.2	1	TSC	303.6
Catherine_AR	AR00535	-92.8939	34.4272	1956	1924	21.9	15	TSC	224.9
Catherine_AR	AR00535	-92.8939	34.4272	1959	1924	17.5	5	TSC	105
Catherine_AR	AR00535	-92.8939	34.4272	1969	1924	4	0	TSC	25
Catherine_AR	AR00535	-92.8939	34.4272	1970	1924	4	0	TSC	215.4
Catherine_AR	AR00535	-92.8939	34.4272	1971	1924	4	0	TSC	355.2
Catherine_AR	AR00535	-92.8939	34.4272	1972	1924	2.5	0	TSC	337.1
Catherine_AR	AR00535	-92.8939	34.4272	1975	1924	2.5	1	TSC	122.6
CaveRun_KY	KY03055	-84.15	39.0225	1974	1974	3.8	2	TSC	157.5
CaveRun_KY	KY03055	-84.15	39.0225	1975	1974	3.8	2	TSC	84
CaveRun_KY	KY03055	-84.15	39.0225	1976	1974	5.2	3	TSC	93.2
CenterHill_TN	TN04102	-85.82	36.101669	1959	1949	7.2	1	TSC	134.1
CenterHill_TN	TN04102	-85.82	36.101669	1960	1949	3.1	1	TSC	66
CenterHill_TN	TN04102	-85.82	36.101669	1961	1949	6.9	1	TSC	89.6
Century_TX	TX04356a	-95.617783	33.179805	1976	1973	1.3	1	TSC	73.2
ChampionCreek_TX	TX01691	-100.858547	32.280546	1977	1959	3	3	TSC	107
Charles_AR	AR00166	-92.103333	34.411671	1975	1964	1	1	TSC	91
Chatuge_NC	NC00391	-83.79130302	35.01771412	1954	1942	2	2	TSC	18.9
Chatuge_NC	NC00391	-83.79130302	35.01771412	1957	1942	0.9	0	TSC	14.2
Chatuge_NC	NC00391	-83.79130302	35.01771412	1958	1942	2	2	TSC	87.6
Chatuge_NC	NC00391	-83.79130302	35.01771412	1965	1942	0.3	0	TSC	16.4
Chatuge_NC	NC00391	-83.79130302	35.01771412	1966	1942	0	1	TSC	16
Chatuge_NC	NC00391	-83.79130302	35.01771412	1973	1942	7.2	6	TSC	69.6
Cheney_KS	KS00017	-97.802	37.723	1971	1964	2.8	1	TSC	413.5
Cheney_KS	KS00017	-97.802	37.723	1974	1964	2.8	1	TSC	953.5
Cheniere_LA	LA00009	-92.19166667	32.45277778	1965	1947	4	4	TSC	51.1
Cheniere_LA	LA00009	-92.19166667	32.45277778	1967	1947	3	3	TSC	48.5
Cheniere_LA	LA00009	-92.19166667	32.45277778	1968	1947	3	0	TSC	83.8
Cheniere_LA	LA00009	-92.19166667	32.45277778	1969	1947	3	3	TSC	112.8
Cheniere_LA	LA00009	-92.19166667	32.45277778	1970	1947	3	3	TSC	60.8
Cheniere_LA	LA00009	-92.19166667	32.45277778	1971	1947	3	3	TSC	117.9
Cheniere_LA	LA00009	-92.19166667	32.45277778	1972	1947	3	3	TSC	73.8
Cheoah_NC	NC00393	-83.9366	35.4484	1965	1918	0.3	0	TSC	51.6
Cherokee_TN	TN08903	-83.49815305	36.16662796	1963	1941	0	12	TSC	206
Cherokee_TN	TN08903	-83.49815305	36.16662796	1972	1941	5.3	3	TSC	329.3
Cherokee_TN	TN08903	-83.49815305	36.16662796	1973	1941	4.2	3	TSC	909.6
Cherokee_TN	TN08903	-83.49815305	36.16662796	1974	1941	3	3	TSC	1526.6
Chickamauga_TN	TN06503	-85.247222	35.088333	1957	1940	0	0	TSC	210.3
Chickamauga_TN	TN06503	-85.247222	35.088333	1958	1940	0	0	TSC	117
Chickamauga_TN	TN06503	-85.247222	35.088333	1959	1940	0	0	TSC	187.1
Chickamauga_TN	TN06503	-85.247222	35.088333	1963	1940	0	0	TSC	159.6
Chickamauga_TN	TN06503	-85.247222	35.088333	1970	1940	0	12	TSC	182
Chickamauga_TN	TN06503	-85.247222	35.088333	1971	1940	8.9	4	TSC	194.8
Chickamauga_TN	TN06503	-85.247222	35.088333	1972	1940	8.9	4	TSC	282
Chickamauga_TN	TN06503	-85.247222	35.088333	1973	1940	8.9	4	TSC	257.9
ClarkHill_GA	GA01701	-82.193225	33.656762	1954	1952	2	2	TSC	286.9
ClarkHill_GA	GA01701	-82.193225	33.656762	1955	1952	2	2	TSC	254
ClarkHill_GA	GA01701	-82.193225	33.656762	1956	1952	2	2	TSC	298.6
ClarkHill_GA	GA01701	-82.193225	33.656762	1958	1952	2	2	TSC	90.4
ClarkHill_GA	GA01701	-82.193225	33.656762	1959	1952	6	6	TSC	163.9
ClarkHill_GA	GA01701	-82.193225	33.656762	1960	1952	1	1	TSC	49.7
ClarkHill_GA	GA01701	-82.193225	33.656762	1961	1952	6	3	TSC	140.9
ClarkHill_GA	GA01701	-82.193225	33.656762	1962	1952	6	3	TSC	108.1
ClarkHill_GA	GA01701	-82.193225	33.656762	1964	1952	6	3	TSC	104.4
ClarkHill_GA	GA01701	-82.193225	33.656762	1966	1952	6	3	TSC	101.7
ClarkHill_GA	GA01701	-82.193225	33.656762	1967	1952	6	3	TSC	85.4
ClarkHill_GA	GA01701	-82.193225	33.656762	1968	1952	0	0	TSC	86.3
ClarkHill_GA	GA01701	-82.193225	33.656762	1976	1952	8.8	3	TSC	119.5
Claytor_VA	VA155002	-80.5853	37.0753	1975	1939	3.5	4	TSC	151.7
Claytor_VA	VA155002	-80.5853	37.0753	1976	1939	3.9	4	TSC	382.5
ClearCreek_OK	OK10736	-97.843185	34.584493	1973	1949	1.3	1	TSC	186.2
Clearwater_MO	MO30203	-90.771667	37.136669	1958	1948	0.8	1	TSC	154
Clyde_TX	TX04873	-94.879445	30.123912	1977	1970	3	3	TSC	174.2
Cocodrie_LA	LA00012	-92.382	31.001	1961	1959	0	3	TSC	66.6
Coleman_TX	TX02152	-99.46515	32.031416	1975	1964	3.1	3	TSC	226.8
ColoradoCity_TX	TX01693	-100.918837	32.318752	1976	1949	3	3	TSC	111.7
Conroe_TX	TX00097	-95.564673	30.356916	1976	1972	4.2	3	TSC	312.1
Conway_AR	AR00064	-92.40472222	34.95888889	1975	1948	1	0	TSC	171.9
CorpusChristi_TX	TX03895	-97.865	28.041667	1976	1958	6.7	2	TSC	278
CrabOrchard_IL	IL00083	-89.15055847	37.7183342	1959	1939	1.6	1	TSC	144.4
Cumberland_KY	KY03010	-85.144997	36.87167	1952	1950	0	1	TSC	39.8
Cumberland_KY	KY03010	-85.144997	36.87167	1954	1950	0	1	TSC	186.5
Cumberland_KY	KY03010	-85.144997	36.87167	1953	1950	0	1	TSC	75
Cumberland_KY	KY03010	-85.144997	36.87167	1955	1950	0	1	TSC	193.6
Cumberland_KY	KY03010	-85.144997	36.87167	1960	1950	0	0	TSC	175.2
Cumberland_KY	KY03010	-85.144997	36.87167	1961	1950	0	0	TSC	122.1
Cumberland_KY	KY03010	-85.144997	36.87167	1962	1950	0	0	TSC	154.7
Cumberland_KY	KY03010	-85.144997	36.87167	1963	1950	8.7	0	TSC	174.3
Cumberland_KY	KY03010	-85.144997	36.87167	1964	1950	0	0	TSC	91.7
Cumberland_KY	KY03010	-85.144997	36.87167	1974	1950	1.6	2	TSC	140
Cumberland_KY	KY03010	-85.144997	36.87167	1975	1950	1.9	2	TSC	72.8
Cumberland_KY	KY03010	-85.144997	36.87167	1976	1950	2.4	2	TSC	127.1
CypressSprings_TX	TX04765	-99.161396	29.877221	1972	1970	6.5	3	TSC	183.6
CypressSprings_TX	TX04765	-99.161396	29.877221	1973	1970	4.8	3	TSC	421.5
DaleHollow_TN	TN02702	-85.540001	36.451672	1960	1943	7.5	4	TSC	66.9
DaleHollow_TN	TN02702	-85.540001	36.451672	1961	1943	7.3	3	TSC	196
DaleHollow_TN	TN02702	-85.540001	36.451672	1962	1943	5.1	3	TSC	58.4
DaleHollow_TN	TN02702	-85.540001	36.451672	1964	1943	25.1	12	TSC	46.3
DaleHollow_TN	TN02702	-85.540001	36.451672	1972	1943	5.3	3	TSC	132.5
DaleHollow_TN	TN02702	-85.540001	36.451672	1973	1943	4.1	3	TSC	100.7
Darbonne_LA	LA00146	-92.34777778	32.77555556	1964	1964	8	8	TSC	76.7
Darbonne_LA	LA00146	-92.34777778	32.77555556	1967	1964	0	0	TSC	114.3
Darbonne_LA	LA00146	-92.34777778	32.77555556	1968	1964	12	12	TSC	97.7
Darbonne_LA	LA00146	-92.34777778	32.77555556	1969	1964	11	11	TSC	119.4
Darbonne_LA	LA00146	-92.34777778	32.77555556	1970	1964	12	12	TSC	99.5
Darbonne_LA	LA00146	-92.34777778	32.77555556	1971	1964	10	10	TSC	129.6
Darbonne_LA	LA00146	-92.34777778	32.77555556	1972	1964	10	10	TSC	156.4
Dardanelle_AR	AR00162	-93.166672	35.25	1970	1964	3	1	TSC	554
Dardanelle_AR	AR00162	-93.166672	35.25	1971	1964	4	1	TSC	633.6
Dardanelle_AR	AR00162	-93.166672	35.25	1972	1964	4	1	TSC	451.2
Dardanelle_AR	AR00162	-93.166672	35.25	1975	1964	14.7	4	TSC	352.7
Dardanelle_AR	AR00162	-93.166672	35.25	1976	1964	8.2	2	TSC	344.1
Dardanelle_AR	AR00162	-93.166672	35.25	1977	1964	10.9	2	TSC	642.5
Dardanelle_AR	AR00162	-93.166672	35.25	1978	1964	10.8	2	TSC	503.8
DeepCreek_MD	MD00004	-79.391079	39.509418	1955	1925	0	1	TSC	86
DeepCreek_MD	MD00004	-79.391079	39.509418	1959	1925	0	1	TSC	84.8
DeepCreek_MD	MD00004	-79.391079	39.509418	1963	1925	0	1	TSC	147.6
DeepCreek_MD	MD00004	-79.391079	39.509418	1967	1925	2	1	TSC	146.3
DeepCreek_MD	MD00004	-79.391079	39.509418	1972	1925	7	3	TSC	50.1
DeepCreek_MD	MD00004	-79.391079	39.509418	1973	1925	5.5	3	TSC	50
DeGray_AR	AR01205	-93.00916667	34.25111111	1970	1969	2.5	1	TSC	208.8
DeGray_AR	AR01205	-93.00916667	34.25111111	1971	1969	6	2	TSC	171.2
DeGray_AR	AR01205	-93.00916667	34.25111111	1972	1969	3	1	TSC	299.7
DeGray_AR	AR01205	-93.00916667	34.25111111	1973	1969	2.5	1	TSC	110.1
DeGray_AR	AR01205	-93.00916667	34.25111111	1974	1969	10.3	3	TSC	365
DeGray_AR	AR01205	-93.00916667	34.25111111	1975	1969	6.7	3	TSC	225.3
DeGray_AR	AR01205	-93.00916667	34.25111111	1976	1969	6.9	3	TSC	165.8
DeGray_AR	AR01205	-93.00916667	34.25111111	1977	1969	7.6	3	TSC	124.4
DeGray_AR	AR01205	-93.00916667	34.25111111	1978	1969	14.6	6	TSC	135.1
Dewey_KY	KY03029	-82.7292113	37.73682345	1951	1950	3.5	3	TSC	75.2
Dewey_KY	KY03029	-82.7292113	37.73682345	1952	1950	5	4	TSC	60.3
Dewey_KY	KY03029	-82.7292113	37.73682345	1953	1950	3.5	3	TSC	99
Dewey_KY	KY03029	-82.7292113	37.73682345	1954	1950	5.4	5	TSC	220.5
Dewey_KY	KY03029	-82.7292113	37.73682345	1955	1950	0	5	TSC	72.6
Dewey_KY	KY03029	-82.7292113	37.73682345	1956	1950	2.5	2	TSC	89.4
Dewey_KY	KY03029	-82.7292113	37.73682345	1959	1950	0	0	TSC	151
Dewey_KY	KY03029	-82.7292113	37.73682345	1960	1950	0	0	TSC	150
Dewey_KY	KY03029	-82.7292113	37.73682345	1961	1950	0	0	TSC	240
Dewey_KY	KY03029	-82.7292113	37.73682345	1962	1950	4	3	TSC	191.1
Dewey_KY	KY03029	-82.7292113	37.73682345	1964	1950	4.9	3	TSC	311.4
Dewey_KY	KY03029	-82.7292113	37.73682345	1965	1950	4.9	3	TSC	277.2
Dewey_KY	KY03029	-82.7292113	37.73682345	1967	1950	12.4	0	TSC	127
Dewey_KY	KY03029	-82.7292113	37.73682345	1968	1950	9.9	0	TSC	264
Dewey_KY	KY03029	-82.7292113	37.73682345	1969	1950	0	0	TSC	425.2
Dewey_KY	KY03029	-82.7292113	37.73682345	1974	1950	1.2	1	TSC	351.9
Dewey_KY	KY03029	-82.7292113	37.73682345	1975	1950	3	2	TSC	88.6
Dewey_KY	KY03029	-82.7292113	37.73682345	1976	1950	3	2	TSC	87
Diversion_TX	TX01011	-98.933555	33.814826	1957	1924	0	0	TSC	123.7
Diversion_TX	TX01011	-98.933555	33.814826	1975	1924	7.4	2	TSC	282.9
Douglas_TN	TN15501	-83.53842021	35.96122029	1961	1943	33.7	9	TSC	77.5
Douglas_TN	TN15501	-83.53842021	35.96122029	1965	1943	39.4	19	TSC	154.7
Douglas_TN	TN15501	-83.53842021	35.96122029	1973	1943	15.5	12	TSC	254.6
EagleMountain_TX	TX00779	-97.461036	32.8739	1976	1934	3.7	3	TSC	168.3
EastLynn_WV	WV09901	-82.385002	38.145	1972	1972	2	2	TSC	68.9
EastLynn_WV	WV09901	-82.385002	38.145	1973	1972	1.8	2	TSC	34.5
EastLynn_WV	WV09901	-82.385002	38.145	1974	1972	1.3	2	TSC	55.5
EastLynn_WV	WV09901	-82.385002	38.145	1975	1972	0	2	TSC	93.9
EastLynn_WV	WV09901	-82.385002	38.145	1976	1972	0	2	TSC	45.3
EastLynn_WV	WV09901	-82.385002	38.145	1977	1972	0	2	TSC	64.2
ElephantButte_NM	NM00129	-107.1919	33.1541	1955	1916	0	0	TSC	217.7
Ellsworth_OK	OK00452	-98.368325	34.794381	1973	1962	1.7	1	TSC	169.2
Ellsworth_OK	OK00452	-98.368325	34.794381	1976	1962	2.9	2	TSC	300.4
Ellsworth_OK	OK00452	-98.368325	34.794381	1977	1962	2.6	2	TSC	503
Elmo_TX	TX03341	-96.172176	32.727528	1977	1955	0.8	1	TSC	416.4
Enid_MS	MS01495	-89.821671	34.158329	1956	1952	1	1	TSC	315
Enid_MS	MS01495	-89.821671	34.158329	1957	1952	3	2	TSC	360.9
Enid_MS	MS01495	-89.821671	34.158329	1958	1952	4	2	TSC	184.6
Enid_MS	MS01495	-89.821671	34.158329	1959	1952	0	2	TSC	196.4
Enid_MS	MS01495	-89.821671	34.158329	1960	1952	3.3	2	TSC	156.3
Enid_MS	MS01495	-89.821671	34.158329	1961	1952	3.8	2	TSC	192
Enid_MS	MS01495	-89.821671	34.158329	1962	1952	2.8	0	TSC	113.4
Enid_MS	MS01495	-89.821671	34.158329	1963	1952	2.8	1	TSC	84.9
Enid_MS	MS01495	-89.821671	34.158329	1964	1952	2.8	1	TSC	142.4
Enid_MS	MS01495	-89.821671	34.158329	1965	1952	2.8	1	TSC	70.6
Enid_MS	MS01495	-89.821671	34.158329	1966	1952	0	0	TSC	74.3
Enid_MS	MS01495	-89.821671	34.158329	1967	1952	0	0	TSC	55.5
Enid_MS	MS01495	-89.821671	34.158329	1969	1952	2	1	TSC	279.6
Enid_MS	MS01495	-89.821671	34.158329	1971	1952	1	1	TSC	126.9
Enid_MS	MS01495	-89.821671	34.158329	1972	1952	6	2	TSC	146.9
Enid_MS	MS01495	-89.821671	34.158329	1973	1952	7.8	3	TSC	170.9
Enid_MS	MS01495	-89.821671	34.158329	1974	1952	7.2	2	TSC	176.4
Enid_MS	MS01495	-89.821671	34.158329	1975	1952	5.4	2	TSC	158.2
Enid_MS	MS01495	-89.821671	34.158329	1976	1952	6.2	2	TSC	152.3
Enid_MS	MS01495	-89.821671	34.158329	1977	1952	6	2	TSC	146.2
Erling_AR	AR00872	-93.52527778	33.05	1974	1957	1	0	TSC	309.4
Eucha_OK	OK11026	-94.935715	36.374876	1955	1952	10	1	TSC	177.5
Eucha_OK	OK11026	-94.935715	36.374876	1969	1952	6.4	1	TSC	324.8
Eucha_OK	OK11026	-94.935715	36.374876	1970	1952	10.6	1	TSC	199.7
Eucha_OK	OK11026	-94.935715	36.374876	1971	1952	7	1	TSC	174.1
Eucha_OK	OK11026	-94.935715	36.374876	1972	1952	6.9	1	TSC	405.6
Eucha_OK	OK11026	-94.935715	36.374876	1973	1952	10.6	1	TSC	215.8
Eucha_OK	OK11026	-94.935715	36.374876	1976	1952	8.1	1	TSC	333
Eucha_OK	OK11026	-94.935715	36.374876	1977	1952	6.3	1	TSC	313.6
Eucha_OK	OK11026	-94.935715	36.374876	1978	1952	8.7	0	TSC	731.3
Eufala_OK	OK10308	-95.361671	35.308331	1972	1963	12	6	TSC	357
Eufala_OK	OK10308	-95.361671	35.308331	1977	1963	2.3	2	TSC	212.5
EVSpence_TX	TX03517	-100.516127	31.896285	1972	1968	3	3	TSC	194.8
EVSpence_TX	TX03517	-100.516127	31.896285	1973	1968	2.3	3	TSC	163.3
EVSpence_TX	TX03517	-100.516127	31.896285	1977	1968	3	3	TSC	264
Fairfield_TX	TX00692	-96.040798	31.821777	1976	1969	2.5	3	TSC	478.8
FallRiver_KS	KS00003	-96.07	37.646671	1952	1949	3	2	TSC	480
FallRiver_KS	KS00003	-96.07	37.646671	1974	1949	0.9	1	TSC	285.6
FallRiver_KS	KS00003	-96.07	37.646671	1975	1949	1.7	2	TSC	242
FishingCreek_SC	SC01072	-80.8904	34.6008	1962	1916	2.3	0	TSC	213.9
Fishtrap_KY	KY03028	-82.416672	37.431671	1973	1962	3.4	2	TSC	221.6
Fishtrap_KY	KY03028	-82.416672	37.431671	1975	1962	1.5	1	TSC	161.8
Fishtrap_KY	KY03028	-82.416672	37.431671	1976	1962	3.3	2	TSC	136.7
Fontana_NC	NC00298	-83.80477306	35.45259921	1957	1944	0	0	TSC	83.2
Fontana_NC	NC00298	-83.80477306	35.45259921	1959	1944	0	0	TSC	54.1
Fontana_NC	NC00298	-83.80477306	35.45259921	1962	1944	0	3	TSC	37
Fontana_NC	NC00298	-83.80477306	35.45259921	1964	1944	0	5	TSC	70.1
Fontana_NC	NC00298	-83.80477306	35.45259921	1965	1944	0	10	TSC	60.1
FortGibson_OK	OK10314	-95.231	35.87	1956	1953	9	2	TSC	319.9
FortGibson_OK	OK10314	-95.231	35.87	1957	1953	9	2	TSC	253.2
FortGibson_OK	OK10314	-95.231	35.87	1958	1953	23	3	TSC	207.3
FortGibson_OK	OK10314	-95.231	35.87	1959	1953	23	3	TSC	285.5
FortGibson_OK	OK10314	-95.231	35.87	1972	1953	1.4	2	TSC	426.8
FortPatrickHenry_TN	TN16307	-82.5087622	36.49794857	1960	1953	2	1	TSC	311
FortPhantomHill_TX	TX02483	-99.668445	32.61697	1975	1937	3.4	3	TSC	527
FortPhantomHill_TX	TX02483	-99.668445	32.61697	1976	1937	3	0	TSC	303
FortSmith_AR	AR00446	-90.67888889	35.66055556	1958	1936	7	2	TSC	60
FortSmith_AR	AR00446	-90.67888889	35.66055556	1971	1936	6	1	TSC	106.2
FortSupply_OK	OK10318	-99.566673	36.549999	1952	1942	5	1	TSC	323.6
FortSupply_OK	OK10318	-99.566673	36.549999	1973	1942	0	0	TSC	35.1
Foss_OK	OK02503	-99.1837	35.5472	1972	1961	1.4	2	TSC	70.3
FtCobb_OK	OK02502	-98.4549	35.1611	1972	1959	0	2	TSC	164
FtLoudon_TN	TN10501	-84.2427719	35.79149011	1961	1943	7.2	0	TSC	225
FtLoudon_TN	TN10501	-84.2427719	35.79149011	1972	1943	0	8	TSC	361
Fuqua_OK	OK01175	-97.670492	34.599381	1973	1961	1.3	1	TSC	385.1
Gaston_NC	NC00826	-77.811	36.5019	1972	1963	4.5	3	TSC	235.1
Gaston_NC	NC00826	-77.811	36.5019	1973	1963	5.5	4	TSC	303.2
GlenElder_KS	KS00021	-98.3156	39.4964	1973	1969	3	2	TSC	271.1
GlenElder_KS	KS00021	-98.3156	39.4964	1975	1969	0.4	3	TSC	369.4
GlenElder_KS	KS00021	-98.3156	39.4964	1976	1969	0.4	2	TSC	412.4
Grapevine_TX	TX00005	-97.050003	32.966671	1977	1952	1.1	3	TSC	256.3
Grayson_KY	KY03030	-82.985001	38.25333	1974	1968	1.2	1	TSC	145
Grayson_KY	KY03030	-82.985001	38.25333	1975	1968	3.4	2	TSC	115.9
Grayson_KY	KY03030	-82.985001	38.25333	1976	1968	3.4	2	TSC	93.6
GreatSaltPlains_OK	OK10319	-98.138329	36.748329	1972	1941	3.8	2	TSC	81.3
Greenleaf_OK	OK20992	-95.16766	35.61709	1966	1937	2.8	1	TSC	117.8
Greenleaf_OK	OK20992	-95.16766	35.61709	1972	1937	2.9	1	TSC	148.3
GreenRiver_KY	KY03007	-85.341667	37.244999	1976	1969	3	2	TSC	100.1
Greenwood_SC	SC01224	-82.12815	34.25793416	1960	1940	0	0	TSC	67
Greenwood_SC	SC01224	-82.12815	34.25793416	1962	1940	0	0	TSC	102.4
Greenwood_SC	SC01224	-82.12815	34.25793416	1963	1940	0	0	TSC	219.3
Greenwood_SC	SC01224	-82.12815	34.25793416	1964	1940	0	0	TSC	328.9
Greenwood_SC	SC01224	-82.12815	34.25793416	1966	1940	0	0	TSC	171.2
Greenwood_SC	SC01224	-82.12815	34.25793416	1967	1940	0	0	TSC	375.4
Greenwood_SC	SC01224	-82.12815	34.25793416	1968	1940	4.3	3	TSC	308.8
Greenwood_SC	SC01224	-82.12815	34.25793416	1969	1940	4.3	3	TSC	146.6
GreersFerry_AR	AR00173	-92	35.525002	1969	1962	0.5	1	TSC	115.8
GreersFerry_AR	AR00173	-92	35.525002	1970	1962	1.5	1	TSC	173.5
GreersFerry_AR	AR00173	-92	35.525002	1971	1962	1	1	TSC	50.8
GreersFerry_AR	AR00173	-92	35.525002	1972	1962	2	2	TSC	152.4
GreersFerry_AR	AR00173	-92	35.525002	1975	1962	2	2	TSC	128
Greeson_AR	AR00154	-93.714996	34.148331	1969	1950	4	1	TSC	59.5
Greeson_AR	AR00154	-93.714996	34.148331	1970	1950	4	1	TSC	36.8
Greeson_AR	AR00154	-93.714996	34.148331	1971	1950	4	1	TSC	62.7
Greeson_AR	AR00154	-93.714996	34.148331	1972	1950	10.3	3	TSC	78.7
Greeson_AR	AR00154	-93.714996	34.148331	1973	1950	7.8	3	TSC	85.4
Greeson_AR	AR00154	-93.714996	34.148331	1975	1950	6.5	2	TSC	118.1
Greeson_AR	AR00154	-93.714996	34.148331	1976	1950	6	2	TSC	91.4
Greeson_AR	AR00154	-93.714996	34.148331	1977	1950	6	2	TSC	59.8
Greeson_AR	AR00154	-93.714996	34.148331	1978	1950	6	2	TSC	89.1
Grenada_MS	MS01494	-89.771667	33.808331	1955	1954	3.5	1	TSC	287.8
Grenada_MS	MS01494	-89.771667	33.808331	1956	1954	1	1	TSC	203.6
Grenada_MS	MS01494	-89.771667	33.808331	1957	1954	4.3	3	TSC	375
Grenada_MS	MS01494	-89.771667	33.808331	1958	1954	3.3	2	TSC	295.6
Grenada_MS	MS01494	-89.771667	33.808331	1959	1954	0	0	TSC	86.2
Grenada_MS	MS01494	-89.771667	33.808331	1960	1954	2	0	TSC	186.8
Grenada_MS	MS01494	-89.771667	33.808331	1961	1954	3.3	1	TSC	309.9
Grenada_MS	MS01494	-89.771667	33.808331	1962	1954	4.3	0	TSC	212.4
Grenada_MS	MS01494	-89.771667	33.808331	1963	1954	4	1	TSC	161
Grenada_MS	MS01494	-89.771667	33.808331	1964	1954	0	0	TSC	191.9
Grenada_MS	MS01494	-89.771667	33.808331	1965	1954	3.1	1	TSC	142.7
Grenada_MS	MS01494	-89.771667	33.808331	1966	1954	0	0	TSC	166.9
Grenada_MS	MS01494	-89.771667	33.808331	1967	1954	0	0	TSC	138.1
Grenada_MS	MS01494	-89.771667	33.808331	1969	1954	1.3	1	TSC	213
Grenada_MS	MS01494	-89.771667	33.808331	1971	1954	1	1	TSC	206.3
Grenada_MS	MS01494	-89.771667	33.808331	1972	1954	7.5	3	TSC	156
Grenada_MS	MS01494	-89.771667	33.808331	1973	1954	8.8	3	TSC	302.8
Grenada_MS	MS01494	-89.771667	33.808331	1974	1954	5.7	2	TSC	240.9
Grenada_MS	MS01494	-89.771667	33.808331	1975	1954	6.3	2	TSC	295.9
Grenada_MS	MS01494	-89.771667	33.808331	1976	1954	5.7	2	TSC	249.8
Grenada_MS	MS01494	-89.771667	33.808331	1977	1954	5.5	2	TSC	234.2
Guntersville_AL	AL09501	-86.39221989	34.42367321	1959	1939	0	0	TSC	185.6
Guntersville_AL	AL09501	-86.39221989	34.42367321	1960	1939	0	0	TSC	186.4
Guntersville_AL	AL09501	-86.39221989	34.42367321	1961	1939	0.4	0	TSC	142
Guntersville_AL	AL09501	-86.39221989	34.42367321	1971	1939	24	12	TSC	361.1
Guntersville_AL	AL09501	-86.39221989	34.42367321	1974	1939	4.4	3	TSC	261.1
Halbert_TX	TX02568	-96.405752	32.076361	1975	1895	3.1	3	TSC	345.3
HalesBar_TN	TN11502a	-85.61968	35.0036019	1964	1913	0	0	TSC	318.6
Halowell_AR	AR00082	-92.14666667	34.85	1975	1960	1	0	TSC	937.6
Hamilton_AR	AR00534	-93.0265	34.4428	1956	1931	25.2	15	TSC	137.7
Hamilton_AR	AR00534	-93.0265	34.4428	1959	1931	14.3	8	TSC	101.6
Hamilton_AR	AR00534	-93.0265	34.4428	1969	1931	4	0	TSC	194.5
Hamilton_AR	AR00534	-93.0265	34.4428	1970	1931	4	0	TSC	195.6
Hamilton_AR	AR00534	-93.0265	34.4428	1971	1931	4	0	TSC	203.5
Hamilton_AR	AR00534	-93.0265	34.4428	1972	1931	4	0	TSC	158.8
Hamilton_AR	AR00534	-93.0265	34.4428	1975	1931	4	0	TSC	165
HarrisBrake_AR	AR00833	-92.775	34.98666667	1975	1956	1	0	TSC	380.4
Hartwell_SC	GA01702	-82.819447	34.354727	1961	1961	0	0	TSC	169.9
Hartwell_SC	GA01702	-82.819447	34.354727	1962	1961	0	0	TSC	58
Hartwell_SC	GA01702	-82.819447	34.354727	1963	1961	0	0	TSC	64.9
Hartwell_SC	GA01702	-82.819447	34.354727	1964	1961	0	0	TSC	127.4
Hartwell_SC	GA01702	-82.819447	34.354727	1965	1961	0	0	TSC	168.5
Hartwell_SC	GA01702	-82.819447	34.354727	1966	1961	0	0	TSC	55.1
Hartwell_SC	GA01702	-82.819447	34.354727	1967	1961	0	0	TSC	104.5
Hartwell_SC	GA01702	-82.819447	34.354727	1968	1961	0	0	TSC	96.8
Hefner_OK	OK02535	-97.606125	35.581263	1956	1947	2	0	TSC	144
Herrington_KY	KY00316	-84.703899	37.785519	1948	1925	1	1	TSC	245.1
Herrington_KY	KY00316	-84.703899	37.785519	1950	1925	4	3	TSC	164.9
Herrington_KY	KY00316	-84.703899	37.785519	1951	1925	4	3	TSC	67.7
Herrington_KY	KY00316	-84.703899	37.785519	1952	1925	4	3	TSC	109
Herrington_KY	KY00316	-84.703899	37.785519	1953	1925	4	3	TSC	130.8
Herrington_KY	KY00316	-84.703899	37.785519	1954	1925	4	3	TSC	165.5
Herrington_KY	KY00316	-84.703899	37.785519	1955	1925	4	3	TSC	277.3
Herrington_KY	KY00316	-84.703899	37.785519	1956	1925	0	0	TSC	196
Herrington_KY	KY00316	-84.703899	37.785519	1957	1925	0	0	TSC	108
Herrington_KY	KY00316	-84.703899	37.785519	1958	1925	0	0	TSC	95
Herrington_KY	KY00316	-84.703899	37.785519	1959	1925	0	0	TSC	212
Herrington_KY	KY00316	-84.703899	37.785519	1960	1925	0	0	TSC	283
Herrington_KY	KY00316	-84.703899	37.785519	1961	1925	0	0	TSC	546
Herrington_KY	KY00316	-84.703899	37.785519	1962	1925	6.5	4	TSC	374.8
Herrington_KY	KY00316	-84.703899	37.785519	1963	1925	16.4	10	TSC	326.3
Herrington_KY	KY00316	-84.703899	37.785519	1973	1925	6	3	TSC	776
Herrington_KY	KY00316	-84.703899	37.785519	1974	1925	7.5	3	TSC	278.3
Herrington_KY	KY00316	-84.703899	37.785519	1975	1925	5.6	3	TSC	539.6
Herrington_KY	KY00316	-84.703899	37.785519	1976	1925	1.9	1	TSC	469.6
Heyburn_OK	OK10313	-96.305	35.946671	1954	1950	12.8	6	TSC	111
Heyburn_OK	OK10313	-96.305	35.946671	1955	1950	3.7	3	TSC	117
Heyburn_OK	OK10313	-96.305	35.946671	1962	1950	4	2	TSC	197.8
Heyburn_OK	OK10313	-96.305	35.946671	1973	1950	0	3	TSC	301
HIckory_NC	NC00329	-81.1922	35.8214	1957	1928	4.6	0	TSC	62.1
HIckory_NC	NC00329	-81.1922	35.8214	1958	1928	4.6	0	TSC	145.6
HIckory_NC	NC00329	-81.1922	35.8214	1959	1928	4.6	0	TSC	101.4
HIckory_NC	NC00329	-81.1922	35.8214	1965	1928	0	0	TSC	44.7
HighRock_NC	NC00388	-80.2349	35.6007	1956	1927	2.9	0	TSC	196.9
HighRock_NC	NC00388	-80.2349	35.6007	1957	1927	10.7	0	TSC	83
HighRock_NC	NC00388	-80.2349	35.6007	1958	1927	9.8	0	TSC	100.9
HighRock_NC	NC00388	-80.2349	35.6007	1959	1927	9.4	0	TSC	176
HighRock_NC	NC00388	-80.2349	35.6007	1960	1927	6.5	0	TSC	187.2
HighRock_NC	NC00388	-80.2349	35.6007	1961	1927	10	0	TSC	123.7
HighRock_NC	NC00388	-80.2349	35.6007	1962	1927	5.8	0	TSC	269.2
HighRock_NC	NC00388	-80.2349	35.6007	1963	1927	5.4	0	TSC	362.9
HighRock_NC	NC00388	-80.2349	35.6007	1965	1927	5.9	1	TSC	177.5
Hinkle_AR	AR00856	-94.28	34.84833333	1975	1969	4	1	TSC	184.2
Hiwassee_NC	NC00419	-84.17756196	35.15152031	1957	1940	1.4	2	TSC	16.3
Hiwassee_NC	NC00419	-84.17756196	35.15152031	1958	1940	1.3	2	TSC	17.4
Hiwassee_NC	NC00419	-84.17756196	35.15152031	1959	1940	1.3	2	TSC	14
Holdenville_OK	OK10479	-96.369717	35.028197	1973	1932	1.4	1	TSC	127.8
HordsCreek_TX	TX00006	-99.566673	31.85	1976	1948	3	3	TSC	224
Houston_TX	TX03416	-95.132631	29.919192	1977	1954	5.1	3	TSC	503.3
HoustonCo_TX	TX03268	-95.603883	31.406471	1975	1966	2.3	0	TSC	285
Hudson_OK	OK00134	-95.1824	36.2342	1973	1964	2.8	2	TSC	368.5
Hulah_OK	OK10312	-96.083328	36.92667	1956	1951	9	0	TSC	367
Hulah_OK	OK10312	-96.083328	36.92667	1973	1951	0	0	TSC	505.2
Humphreys_OK	OK01192	-97.885035	34.584178	1960	1957	3	1	TSC	155
Humphreys_OK	OK01192	-97.885035	34.584178	1973	1957	0	0	TSC	784.1
IattLake_LA	LA00018	-92.658	31.552	1961	1957	0	3	TSC	59.2
IattLake_LA	LA00018	-92.658	31.552	1964	1957	0	0	TSC	65
Inks_TX	TX00988	-98.384391	30.730753	1977	1938	1.7	2	TSC	294.5
Jackson_GA	GA00873	-83.8414	33.3207	1965	1910	6	3	TSC	189.7
Jackson_GA	GA00873	-83.8414	33.3207	1966	1910	6	3	TSC	126.4
Jackson_GA	GA00873	-83.8414	33.3207	1967	1910	6	3	TSC	221.4
Jackson_GA	GA00873	-83.8414	33.3207	1968	1910	0	1	TSC	205.7
Jackson_GA	GA00873	-83.8414	33.3207	1969	1910	2	1	TSC	325.3
Jackson_GA	GA00873	-83.8414	33.3207	1970	1910	0	1	TSC	223.6
Jackson_GA	GA00873	-83.8414	33.3207	1971	1910	0	1	TSC	182.2
Jackson_GA	GA00873	-83.8414	33.3207	1972	1910	3	3	TSC	442.4
Jackson_GA	GA00873	-83.8414	33.3207	1973	1910	2.2	3	TSC	312.8
Jackson_GA	GA00873	-83.8414	33.3207	1974	1910	0.8	1	TSC	283.6
Jackson_GA	GA00873	-83.8414	33.3207	1975	1910	0.8	1	TSC	405.5
Jackson_GA	GA00873	-83.8414	33.3207	1976	1910	0	0	TSC	374.8
Jackson_GA	GA00873	-83.8414	33.3207	1978	1910	1.5	2	TSC	167.1
James_NC	NC00638	-79.704	34.847	1957	1919	1.7	0	TSC	37.9
James_NC	NC00638	-79.704	34.847	1958	1919	1.7	0	TSC	174.7
James_NC	NC00638	-79.704	34.847	1959	1919	1.7	0	TSC	81.7
James_NC	NC00638	-79.704	34.847	1965	1919	0.4	0	TSC	58.3
Jocassee_SC	SC00529	-82.9183	34.9606	1974	1971	2.8	2	TSC	26.6
Jocassee_SC	SC00529	-82.9183	34.9606	1975	1971	4.5	2	TSC	25.2
Jocassee_SC	SC00529	-82.9183	34.9606	1976	1971	5.4	3	TSC	37.3
Jocassee_SC	SC00529	-82.9183	34.9606	1977	1971	5.4	3	TSC	36.9
Jocassee_SC	SC00529	-82.9183	34.9606	1978	1971	5.4	3	TSC	26.1
JohnHKerr_VA	VA117001	-78.29667	36.59667	1956	1953	0	0	TSC	160.3
JohnHKerr_VA	VA117001	-78.29667	36.59667	1957	1953	0	0	TSC	78.9
JohnHKerr_VA	VA117001	-78.29667	36.59667	1958	1953	0	0	TSC	26
JohnHKerr_VA	VA117001	-78.29667	36.59667	1959	1953	0	0	TSC	37.3
JohnHKerr_VA	VA117001	-78.29667	36.59667	1961	1953	0	0	TSC	69.2
JohnHKerr_VA	VA117001	-78.29667	36.59667	1962	1953	4	1	TSC	203.6
JohnHKerr_VA	VA117001	-78.29667	36.59667	1963	1953	1.6	0	TSC	130.8
JohnHKerr_VA	VA117001	-78.29667	36.59667	1964	1953	5	5	TSC	183.2
JohnHKerr_VA	VA117001	-78.29667	36.59667	1965	1953	2.5	5	TSC	52.9
JohnHKerr_VA	VA117001	-78.29667	36.59667	1966	1953	0	0	TSC	37.2
JohnHKerr_VA	VA117001	-78.29667	36.59667	1971	1953	2	0	TSC	58
JohnWFlannagan_VA	VA051001	-82.345001	37.23333	1972	1965	1.1	1	TSC	43.8
JohnWFlannagan_VA	VA051001	-82.345001	37.23333	1973	1965	1	1	TSC	14.8
JohnWFlannagan_VA	VA051001	-82.345001	37.23333	1974	1965	1	1	TSC	24.9
Jordan_AL	AL01423	-86.2583	32.6187	1952	1929	3.2	0	TSC	146.8
Jordan_AL	AL01423	-86.2583	32.6187	1972	1929	2.7	3	TSC	491.5
Jordan_AL	AL01423	-86.2583	32.6187	1973	1929	2.7	3	TSC	367.7
Kentucky_KY	KY05017	-88.27010506	37.01249832	1953	1944	7.4	6	TSC	220.1
Kentucky_KY	KY05017	-88.27010506	37.01249832	1963	1944	0	20	TSC	274.4
Kentucky_KY	KY05017	-88.27010506	37.01249832	1964	1944	0	6	TSC	254.1
Kentucky_KY	KY05017	-88.27010506	37.01249832	1974	1944	3.5	2	TSC	381.7
Kentucky_KY	KY05017	-88.27010506	37.01249832	1975	1944	4	2	TSC	255.7
Kentucky_KY	KY05017	-88.27010506	37.01249832	1976	1944	3.7	2	TSC	242.3
Keowee_SC	SC00706	-82.8872	34.7981	1969	1968	3	0	TSC	99.2
Keowee_SC	SC00706	-82.8872	34.7981	1970	1968	3	0	TSC	80.6
Keowee_SC	SC00706	-82.8872	34.7981	1972	1968	10.7	0	TSC	74.9
Keowee_SC	SC00706	-82.8872	34.7981	1973	1968	10.7	3	TSC	35.9
Keowee_SC	SC00706	-82.8872	34.7981	1974	1968	9.9	3	TSC	69.4
Keowee_SC	SC00706	-82.8872	34.7981	1975	1968	9.4	3	TSC	50.8
Keowee_SC	SC00706	-82.8872	34.7981	1976	1968	11.3	4	TSC	45
Keowee_SC	SC00706	-82.8872	34.7981	1977	1968	7.8	3	TSC	52.8
Keowee_SC	SC00706	-82.8872	34.7981	1978	1968	11.3	4	TSC	41.2
Kepler_LA	LA00021	-93.153	32.31611111	1961	1958	0	3	TSC	43.1
Kepler_LA	LA00021	-93.153	32.31611111	1964	1958	0	3	TSC	38.4
Keystone_OK	OK10309	-96.253326	36.150002	1966	1964	11	1	TSC	798.3
Keystone_OK	OK10309	-96.253326	36.150002	1971	1964	4.4	1	TSC	1551.8
Keystone_OK	OK10309	-96.253326	36.150002	1972	1964	2.9	3	TSC	352.7
Keystone_OK	OK10309	-96.253326	36.150002	1973	1964	3.3	3	TSC	351.4
Keystone_OK	OK10309	-96.253326	36.150002	1976	1964	9	3	TSC	1053.3
Kirwin_KS	KS00022	-99.1274	39.662	1976	1955	0.9	1	TSC	388.5
Konawa_OK	OK02350	-96.702928	34.95902	1973	1970	3.9	2	TSC	136.6
LaFourche_LA	LA00099	-90.992	29.855	1960	1958	0	0	TSC	145.7
LaFourche_LA	LA00099	-90.992	29.855	1962	1958	0	0	TSC	168.5
LaFourche_LA	LA00099	-90.992	29.855	1963	1958	0	0	TSC	280.9
LaFourche_LA	LA00099	-90.992	29.855	1964	1958	0	0	TSC	82.2
LakeoftheCherokees_OK	OK00135	-95.0333	36.4721	1949	1940	15.8	8	TSC	438
LakeoftheCherokees_OK	OK00135	-95.0333	36.4721	1957	1940	14	3	TSC	305.5
LakeoftheCherokees_OK	OK00135	-95.0333	36.4721	1973	1940	0	0	TSC	933.6
LakeothePines_TX	TX00020	-94.496674	32.764999	1975	1959	8.3	0	TSC	259.7
LakeWorth_GA	GA00835	-84.137	31.6026	1968	1921	2	2	TSC	107.6
Laurel_KY	KY03046	-84.273331	36.956669	1975	1966	1.1	2	TSC	142.4
Laurel_KY	KY03046	-84.273331	36.956669	1976	1966	1.1	2	TSC	228.9
Lavon_TX	TX00007	-96.48333	33.033329	1954	1953	2.5	0	TSC	165.8
Lavon_TX	TX00007	-96.48333	33.033329	1955	1953	5	0	TSC	173.2
Lawtonka_OK	OK00450	-98.503387	34.736307	1973	1905	1.1	1	TSC	139.7
Lay_AL	AL01418	-86.5171	32.9637	1950	1914	3	0	TSC	144.4
Leon_TX	TX01417	-98.675622	32.362718	1975	1954	3.3	3	TSC	435.9
LewisSmith_AL	AL01420	-87.1083	33.9417	1961	1960	2.8	0	TSC	54.3
LewisSmith_AL	AL01420	-87.1083	33.9417	1963	1960	1.2	0	TSC	102.9
LewisSmith_AL	AL01420	-87.1083	33.9417	1964	1960	2	0	TSC	78.4
LewisSmith_AL	AL01420	-87.1083	33.9417	1965	1960	1.6	0	TSC	125.1
Lewisville_TX	TX00008	-97.01667	33.066669	1975	1954	5.1	3	TSC	146.6
Livingston_TX	TX03823	-95.0265	30.625	1975	1968	12.1	3	TSC	817.5
LoganMartin_AL	AL01417	-86.3383	33.4267	1964	1964	1	0	TSC	293.4
LookoutShoals_NC	NC00394	-81.0908	35.7575	1957	1915	1.2	2	TSC	88.9
LookoutShoals_NC	NC00394	-81.0908	35.7575	1958	1915	1.2	2	TSC	157.7
LookoutShoals_NC	NC00394	-81.0908	35.7575	1959	1915	1.2	2	TSC	86.2
Lovewell_KS	KS00023	-98.0268	39.8902	1975	1957	0.1	1	TSC	1243.9
Lure_NC	NC00100	-82.184	35.426	1958	1925	0.7	0	TSC	136.5
Lure_NC	NC00100	-82.184	35.426	1959	1925	0.7	0	TSC	235.3
Lure_NC	NC00100	-82.184	35.426	1965	1925	0.8	0	TSC	32.4
LyndonBJohnson_TX	TX00986	-98.338071	30.555462	1976	1951	3.8	3	TSC	162.8
Mackenzie_TX	TX04316	-101.438621	34.544713	1975	1974	0.5	2	TSC	101
Malone_KY	KY00110	-87.032904	37.081525	1965	1961	4.3	0	TSC	110.5
Malone_KY	KY00110	-87.032904	37.081525	1968	1961	0	0	TSC	83.7
Malone_KY	KY00110	-87.032904	37.081525	1969	1961	2.2	2	TSC	115.5
Marion_KS	KS00006	-97.083328	38.368328	1974	1968	1.7	2	TSC	346.4
Marion_KS	KS00006	-97.083328	38.368328	1975	1968	1.3	1	TSC	320.7
Marion_KS	KS00006	-97.083328	38.368328	1976	1968	1.5	2	TSC	122.7
Marion_SC	SC00732	-80.1644	33.4543	1960	1942	0	0	TSC	146.3
Marion_SC	SC00732	-80.1644	33.4543	1961	1942	0	0	TSC	110.6
Marion_SC	SC00732	-80.1644	33.4543	1962	1942	4	0	TSC	227.2
Marion_SC	SC00732	-80.1644	33.4543	1963	1942	0	0	TSC	144.9
Marion_SC	SC00732	-80.1644	33.4543	1964	1942	0	0	TSC	80.6
Marion_SC	SC00732	-80.1644	33.4543	1965	1942	0	0	TSC	133
Marion_SC	SC00732	-80.1644	33.4543	1967	1942	2	2	TSC	120.8
Marion_SC	SC00732	-80.1644	33.4543	1970	1942	2	2	TSC	73.5
Martin_AL	AL01425	-85.9117	32.68	1949	1926	3	0	TSC	31.4
Martin_AL	AL01425	-85.9117	32.68	1951	1926	3	0	TSC	26.7
Martin_AL	AL01425	-85.9117	32.68	1960	1926	0	0	TSC	41.7
Martin_AL	AL01425	-85.9117	32.68	1961	1926	1	0	TSC	77.2
Martin_AL	AL01425	-85.9117	32.68	1966	1926	10.5	4	TSC	120.5
Martin_TX	TX01976	-99.137182	28.240618	1977	1940	3.8	3	TSC	160.2
Maumelle_AR	AR00081	-92.48694444	34.85361111	1969	1957	13	1	TSC	76.5
Maumelle_AR	AR00081	-92.48694444	34.85361111	1970	1957	8	2	TSC	128.6
Maumelle_AR	AR00081	-92.48694444	34.85361111	1971	1957	2	1	TSC	202.5
Maumelle_AR	AR00081	-92.48694444	34.85361111	1972	1957	2	1	TSC	70.4
Maumelle_AR	AR00081	-92.48694444	34.85361111	1974	1957	1	1	TSC	350.7
Meade_VA	VA800013	-76.5888	36.7463	1972	1960	0.8	1	TSC	81.1
Medina_TX	TX01787	-98.934067	29.540312	1975	1913	2.9	3	TSC	109.7
Medina_TX	TX01787	-98.934067	29.540312	1976	1913	2.9	3	TSC	103.5
MeltonHill_TN	TN10502	-84.29992221	35.88569215	1963	1963	0	2	TSC	98.1
MeltonHill_TN	TN10502	-84.29992221	35.88569215	1964	1963	0	0	TSC	104
MeltonHill_TN	TN10502	-84.29992221	35.88569215	1974	1963	7	5	TSC	600.7
MeltonHill_TN	TN10502	-84.29992221	35.88569215	1975	1963	7	8	TSC	440
Melvern_KS	KS00007	-95.705002	38.514999	1974	1972	0	0	TSC	132.2
Melvern_KS	KS00007	-95.705002	38.514999	1976	1972	3.3	0	TSC	291.1
Meredith_TX	TX00023	-101.5525	35.7142	1976	1965	5.5	3	TSC	156.9
Milford_KS	KS00008	-96.894997	39.083328	1975	1967	1.1	2	TSC	1466.2
MillCreek_LA	LA00024	-92.991	32.171	1963	1958	0	2	TSC	55
Millwood_AR	AR00536	-93.96167	33.695	1971	1966	3	1	TSC	239.2
Mitchell_AL	AL01424	-86.4467	32.805	1953	1923	1.7	1	TSC	414.6
Mitchell_AL	AL01424	-86.4467	32.805	1972	1923	2.6	3	TSC	371.6
Mitchell_AL	AL01424	-86.4467	32.805	1973	1923	12.6	3	TSC	263.2
Monroe_IN	IN03001	-86.511673	39	1973	1966	11.8	4	TSC	324.4
Monticello_TX	TX04013	-95.039231	33.08129	1976	1973	3	2	TSC	325
Moss_TX	TX05159	-96.069735	31.041202	1976	1966	4.4	3	TSC	255.9
Moultrie_SC	SC01076	-79.9902	33.2447	1960	1941	0	0	TSC	163.9
Moultrie_SC	SC01076	-79.9902	33.2447	1961	1941	0	0	TSC	204.3
Moultrie_SC	SC01076	-79.9902	33.2447	1962	1941	4.4	3	TSC	202.5
Moultrie_SC	SC01076	-79.9902	33.2447	1963	1941	3.2	3	TSC	93.6
Moultrie_SC	SC01076	-79.9902	33.2447	1964	1941	4.5	3	TSC	81
Moultrie_SC	SC01076	-79.9902	33.2447	1965	1941	4.5	3	TSC	104.6
Moultrie_SC	SC01076	-79.9902	33.2447	1970	1941	2	2	TSC	25
MountainIsland_NC	NC00787	-80.9852	35.3359	1957	1923	4.1	0	TSC	89.6
MountainIsland_NC	NC00787	-80.9852	35.3359	1958	1923	3.8	0	TSC	120.2
MountainIsland_NC	NC00787	-80.9852	35.3359	1959	1923	3.8	0	TSC	99.1
MountainIsland_NC	NC00787	-80.9852	35.3359	1965	1923	0.8	0	TSC	109.6
Murray_OK	OK10039	-97.071919	34.033185	1950	1937	4.5	1	TSC	343.1
Murray_OK	OK10039	-97.071919	34.033185	1956	1937	21	6	TSC	375
Murray_OK	OK10039	-97.071919	34.033185	1960	1937	3.5	1	TSC	228.6
Murray_OK	OK10039	-97.071919	34.033185	1972	1937	1.7	2	TSC	96
Murray_SC	SC01325	-80.856029	34.6420604	1956	1929	3.3	0	TSC	223.5
Murray_SC	SC01325	-80.856029	34.6420604	1957	1929	1	0	TSC	56.3
Murray_SC	SC01325	-80.856029	34.6420604	1960	1929	1	0	TSC	254.1
Murray_SC	SC01325	-80.856029	34.6420604	1961	1929	1	0	TSC	258.4
Murray_SC	SC01325	-80.856029	34.6420604	1962	1929	0	0	TSC	202.7
Murray_SC	SC01325	-80.856029	34.6420604	1963	1929	0	0	TSC	165
Murray_SC	SC01325	-80.856029	34.6420604	1964	1929	0	0	TSC	359.5
Murray_SC	SC01325	-80.856029	34.6420604	1965	1929	0	0	TSC	409.6
Murray_SC	SC01325	-80.856029	34.6420604	1966	1929	0	0	TSC	138.6
Murray_SC	SC01325	-80.856029	34.6420604	1970	1929	2	2	TSC	254.3
Murvaul_TX	TX00330	-94.420798	32.034555	1977	1957	2.3	1	TSC	239.9
Nantahala_NC	NC00371	-83.6538	35.1992	1957	1942	5.9	0	TSC	22.1
Nantahala_NC	NC00371	-83.6538	35.1992	1958	1942	2.3	0	TSC	18
Nantahala_NC	NC00371	-83.6538	35.1992	1959	1942	1.9	0	TSC	22
Nickajack_TN	TN11502b	-85.61967979	35.00360192	1972	1967	7.4	4	TSC	259.9
Nimrod_AR	AR00158	-93	34.951672	1969	1942	3	1	TSC	248.8
Nimrod_AR	AR00158	-93	34.951672	1970	1942	3	1	TSC	454.6
Nimrod_AR	AR00158	-93	34.951672	1971	1942	3	1	TSC	377.7
Nimrod_AR	AR00158	-93	34.951672	1972	1942	3	1	TSC	408.8
Nimrod_AR	AR00158	-93	34.951672	1975	1942	4	1	TSC	192.2
Nolin_KY	KY03011	-86.245003	37.278332	1963	1963	5	4	TSC	159.3
Nolin_KY	KY03011	-86.245003	37.278332	1964	1963	5.8	4	TSC	138.4
Nolin_KY	KY03011	-86.245003	37.278332	1965	1963	6.4	5	TSC	180.9
Nolin_KY	KY03011	-86.245003	37.278332	1968	1963	11.2	4	TSC	531.5
Nolin_KY	KY03011	-86.245003	37.278332	1969	1963	13.2	5	TSC	392.4
Nolin_KY	KY03011	-86.245003	37.278332	1970	1963	13.2	5	TSC	369
Nolin_KY	KY03011	-86.245003	37.278332	1971	1963	13.2	5	TSC	340.1
Nolin_KY	KY03011	-86.245003	37.278332	1976	1963	1.8	2	TSC	366.4
Norfork_AR	AR00159	-92.239998	36.25	1951	1944	1.5	0	TSC	190.2
Norfork_AR	AR00159	-92.239998	36.25	1952	1944	1.5	0	TSC	101.3
Norfork_AR	AR00159	-92.239998	36.25	1954	1944	0.8	0	TSC	302.7
Norfork_AR	AR00159	-92.239998	36.25	1955	1944	2	0	TSC	293
Norfork_AR	AR00159	-92.239998	36.25	1956	1944	1	0	TSC	134.7
Norfork_AR	AR00159	-92.239998	36.25	1957	1944	2.5	0	TSC	211.5
Norfork_AR	AR00159	-92.239998	36.25	1958	1944	4	0	TSC	250.6
Norfork_AR	AR00159	-92.239998	36.25	1959	1944	4.8	0	TSC	98.5
Norfork_AR	AR00159	-92.239998	36.25	1960	1944	4.2	0	TSC	107.9
Norfork_AR	AR00159	-92.239998	36.25	1961	1944	5.5	0	TSC	118.3
Norfork_AR	AR00159	-92.239998	36.25	1962	1944	3	0	TSC	111.5
Norfork_AR	AR00159	-92.239998	36.25	1963	1944	3.5	0	TSC	54.6
Norfork_AR	AR00159	-92.239998	36.25	1964	1944	3	0	TSC	180.8
Norfork_AR	AR00159	-92.239998	36.25	1966	1944	3	0	TSC	305.8
Norfork_AR	AR00159	-92.239998	36.25	1968	1944	3	1	TSC	105.3
Norfork_AR	AR00159	-92.239998	36.25	1969	1944	3	1	TSC	148.4
Norfork_AR	AR00159	-92.239998	36.25	1970	1944	4	1	TSC	173.3
Norfork_AR	AR00159	-92.239998	36.25	1971	1944	3	1	TSC	95
Norfork_AR	AR00159	-92.239998	36.25	1972	1944	3	1	TSC	169.1
Norfork_AR	AR00159	-92.239998	36.25	1975	1944	3	1	TSC	323.2
Norman_NC	NC05064	-80.9587	35.435	1963	1963	0	0	TSC	72.1
Norman_NC	NC05064	-80.9587	35.435	1965	1963	2.3	0	TSC	182.4
Norris_TN	TN01302	-84.09263395	36.22406974	1960	1936	2	2	TSC	126
Norris_TN	TN01302	-84.09263395	36.22406974	1961	1936	8.8	3	TSC	137.1
Norris_TN	TN01302	-84.09263395	36.22406974	1969	1936	10.1	5	TSC	157.6
Norris_TN	TN01302	-84.09263395	36.22406974	1970	1936	0	3	TSC	141
Norris_TN	TN01302	-84.09263395	36.22406974	1975	1936	11.4	10	TSC	237.2
Nottely_GA	GA29101	-84.08831949	34.95823501	1958	1942	2	2	TSC	67.8
Nottely_GA	GA29101	-84.08831949	34.95823501	1961	1942	0	1	TSC	59.8
Nottely_GA	GA29101	-84.08831949	34.95823501	1964	1942	0	0	TSC	170.9
Nottely_GA	GA29101	-84.08831949	34.95823501	1965	1942	0	1	TSC	91.9
Nottely_GA	GA29101	-84.08831949	34.95823501	1966	1942	4	3	TSC	132.4
Nottely_GA	GA29101	-84.08831949	34.95823501	1967	1942	0	0	TSC	185.3
Nottely_GA	GA29101	-84.08831949	34.95823501	1970	1942	0	3	TSC	60.1
Nottely_GA	GA29101	-84.08831949	34.95823501	1971	1942	5.4	3	TSC	124.9
Nottely_GA	GA29101	-84.08831949	34.95823501	1974	1942	8.4	4	TSC	126.3
Nottely_GA	GA29101	-84.08831949	34.95823501	1975	1942	4.1	2	TSC	280.8
OakCreek_TX	TX03516	-100.268298	32.040178	1975	1953	3	3	TSC	157.6
Ocklawaha_FL	FL00156	-81.805324	29.508312	1971	1968	9	0	TSC	147.5
Ocklawaha_FL	FL00156	-81.805324	29.508312	1972	1968	9	0	TSC	86.8
Ocklawaha_FL	FL00156	-81.805324	29.508312	1975	1968	4	0	TSC	170.6
Ocoee_TN	TN13905	-84.64757259	35.094212	1959	1911	1.4	0	TSC	34
Ocoee_TN	TN13905	-84.64757259	35.094212	1970	1911	1	4	TSC	6.6
Okatibbee_MS	MS01491	-88.798332	32.474998	1971	1968	3	2	TSC	209.5
Okatibbee_MS	MS01491	-88.798332	32.474998	1972	1968	3	3	TSC	325.2
Okatibbee_MS	MS01491	-88.798332	32.474998	1973	1968	3	3	TSC	139
Okatibbee_MS	MS01491	-88.798332	32.474998	1974	1968	3	3	TSC	142.5
Okatibbee_MS	MS01491	-88.798332	32.474998	1975	1968	3	3	TSC	121.3
Okatibbee_MS	MS01491	-88.798332	32.474998	1976	1968	3	3	TSC	113.6
Okatibbee_MS	MS01491	-88.798332	32.474998	1977	1968	3	3	TSC	87.3
Okemah_OK	OK02395	-96.316514	35.534715	1973	1963	1.5	1	TSC	207.2
Okmulgee_OK	OK01362	-96.061545	35.621796	1950	1928	4.5	2	TSC	178.5
Okmulgee_OK	OK01362	-96.061545	35.621796	1962	1928	0	0	TSC	187.6
Oktibbeha_MS	MS00338	-88.93195545	33.50698918	1970	1963	1	1	TSC	139.7
Oktibbeha_MS	MS00338	-88.93195545	33.50698918	1971	1963	1	1	TSC	174.8
Oktibbeha_MS	MS00338	-88.93195545	33.50698918	1972	1963	1	1	TSC	178.3
OldHickory_TN	TN03702	-86.611671	36.294998	1959	1956	2.8	2	TSC	300.8
OldHickory_TN	TN03702	-86.611671	36.294998	1960	1956	0	0	TSC	308.6
OldHickory_TN	TN03702	-86.611671	36.294998	1962	1956	0	0	TSC	291.8
Oologah_OK	OK10310	-95.678329	36.423328	1972	1972	1.8	2	TSC	131.1
Ouachita_AR	AR00150	-93.188332	34.57333	1956	1952	23.7	15	TSC	111.4
Ouachita_AR	AR00150	-93.188332	34.57333	1959	1952	14	9	TSC	183
Ouachita_AR	AR00150	-93.188332	34.57333	1969	1952	3.5	1	TSC	95.3
Ouachita_AR	AR00150	-93.188332	34.57333	1970	1952	7	1	TSC	112
Ouachita_AR	AR00150	-93.188332	34.57333	1971	1952	3	1	TSC	56.5
Ouachita_AR	AR00150	-93.188332	34.57333	1972	1952	3	1	TSC	75.4
Overcup_AR	AR00356	-92.73333333	35.19833333	1975	1963	1	1	TSC	623.9
Ozark_AR	AR00164	-93.809998	35.473331	1970	1969	3	1	TSC	369.8
Ozark_AR	AR00164	-93.809998	35.473331	1971	1969	4	1	TSC	364.6
Ozark_AR	AR00164	-93.809998	35.473331	1972	1969	3	1	TSC	478
Ozark_AR	AR00164	-93.809998	35.473331	1975	1969	5	1	TSC	334.6
Palestine_TX	TX00170	-95.43675	32.057016	1976	1962	8.4	3	TSC	237
ParPond_SC	SC83401	-81.52	33.235	1969	1958	7	2	TSC	122.5
ParPond_SC	SC83401	-81.52	33.235	1972	1958	5.6	2	TSC	152.7
PatCleburne_TX	TX03594	-97.413873	32.288822	1977	1937	2	2	TSC	321.6
Pauline_TX	TX03814	-99.672082	34.249998	1977	1910	3.1	3	TSC	290.8
PickwickLanding_TN	TN07101	-88.24976635	35.06863551	1963	1938	1.2	0	TSC	265.2
PickwickLanding_TN	TN07101	-88.24976635	35.06863551	1965	1938	0	0	TSC	170.9
PickwickLanding_TN	TN07101	-88.24976635	35.06863551	1969	1938	0	0	TSC	150.3
PickwickLanding_TN	TN07101	-88.24976635	35.06863551	1971	1938	18.8	9	TSC	447.9
PineBluff_AR	AR00807	-92	34.23333333	1975	1962	1	0	TSC	619.5
Poinsett_AR	AR00477	-90.67555556	35.52333333	1974	1961	1	0	TSC	228.9
Poinsett_AR	AR00477	-90.67555556	35.52333333	1975	1961	1	0	TSC	168.2
Pomona_KS	KS00010	-95.556671	38.651669	1975	1963	4.7	0	TSC	455
Pomona_KS	KS00010	-95.556671	38.651669	1976	1963	4.6	0	TSC	305.9
Ponca_OK	OK11017	-97.026418	36.720774	1973	1935	0	0	TSC	454
PossumKingdom_TX	TX03849	-98.426522	32.871565	1976	1941	3	3	TSC	281.8
Prince_VA	VA800004	-76.6452	36.7957	1972	1921	1.2	1	TSC	139.7
Proctor_TX	TX00010	-98.5	31.966669	1977	1963	3	3	TSC	529.9
Quabbin_MA	MA00588	-72.34583035	42.28129659	1963	1939	8	5	TSC	11.9
Quabbin_MA	MA00588	-72.34583035	42.28129659	1964	1939	4	3	TSC	13
Rabun_GA	GA03258	-82.42	33.277222	1951	1914	1	1	TSC	234.4
Rabun_GA	GA03258	-82.42	33.277222	1966	1914	1	1	TSC	23.1
Rathbun_IA	IA00016	-92.876671	40.828331	1977	1969	10.7	6	TSC	502.3
Rhodhiss_NC	NC00104	-81.4381	35.7742	1957	1924	1.8	0	TSC	66
Rhodhiss_NC	NC00104	-81.4381	35.7742	1958	1924	1.8	0	TSC	72.3
Rhodhiss_NC	NC00104	-81.4381	35.7742	1959	1924	1.8	0	TSC	190.4
Rhodhiss_NC	NC00104	-81.4381	35.7742	1965	1924	1	1	TSC	33.9
RobertSKerr_OK	OK10301	-94.776672	35.346668	1972	1970	2.2	2	TSC	307.3
Robinson_SC	SC00632	-80.15165124	34.40138963	1968	1960	3.1	0	TSC	144.1
RossBarnettReservoir_MS	MS02716	-90.0648781	32.39725582	1963	1963	2.8	0	TSC	294.6
RossBarnettReservoir_MS	MS02716	-90.0648781	32.39725582	1964	1963	2	0	TSC	184.8
RossBarnettReservoir_MS	MS02716	-90.0648781	32.39725582	1965	1963	2	0	TSC	95
RossBarnettReservoir_MS	MS02716	-90.0648781	32.39725582	1966	1963	2	0	TSC	241.2
RossBarnettReservoir_MS	MS02716	-90.0648781	32.39725582	1967	1963	5	4	TSC	182.5
RossBarnettReservoir_MS	MS02716	-90.0648781	32.39725582	1968	1963	2	2	TSC	132
RossBarnettReservoir_MS	MS02716	-90.0648781	32.39725582	1969	1963	3	3	TSC	123
RossBarnettReservoir_MS	MS02716	-90.0648781	32.39725582	1970	1963	2	2	TSC	136.5
RossBarnettReservoir_MS	MS02716	-90.0648781	32.39725582	1972	1963	14	5	TSC	283.7
RossBarnettReservoir_MS	MS02716	-90.0648781	32.39725582	1973	1963	12.5	4	TSC	237.4
RossBarnettReservoir_MS	MS02716	-90.0648781	32.39725582	1974	1963	4	4	TSC	210.4
RossBarnettReservoir_MS	MS02716	-90.0648781	32.39725582	1975	1963	4	4	TSC	213.3
RossBarnettReservoir_MS	MS02716	-90.0648781	32.39725582	1976	1963	4	4	TSC	219.3
RossBarnettReservoir_MS	MS02716	-90.0648781	32.39725582	1977	1963	4	4	TSC	251.1
RoughRiver_KY	KY03012	-86.5	37.619999	1960	1959	0	0	TSC	228.7
RoughRiver_KY	KY03012	-86.5	37.619999	1961	1959	0	0	TSC	245.7
RoughRiver_KY	KY03012	-86.5	37.619999	1962	1959	0	0	TSC	222
RoughRiver_KY	KY03012	-86.5	37.619999	1963	1959	0	0	TSC	241
RoughRiver_KY	KY03012	-86.5	37.619999	1973	1959	6.5	3	TSC	405.7
RoughRiver_KY	KY03012	-86.5	37.619999	1974	1959	0	0	TSC	204
RoughRiver_KY	KY03012	-86.5	37.619999	1975	1959	6.7	3	TSC	398.8
RoughRiver_KY	KY03012	-86.5	37.619999	1976	1959	6.7	3	TSC	261.4
SalineLake_LA	LA00026	-92.931	31.853	1964	1932	0	0	TSC	82.7
SamRayburn_TX	TX00011	-94.099998	31.066669	1976	1965	5.1	3	TSC	184.2
Sangchris_IL	IL00673	-89.47801	39.64898	1975	1967	6.6	6	TSC	405.5
Santeetlah_NC	NC00392	-83.8767	35.3772	1957	1927	1.5	0	TSC	46.3
Santeetlah_NC	NC00392	-83.8767	35.3772	1958	1927	2.4	0	TSC	23.9
Santeetlah_NC	NC00392	-83.8767	35.3772	1963	1927	1.2	0	TSC	49.2
Santeetlah_NC	NC00392	-83.8767	35.3772	1965	1927	0.3	0	TSC	56.3
Sardis_MS	MS01493	-89.786797	34.400002	1955	1940	1.7	1	TSC	106.5
Sardis_MS	MS01493	-89.786797	34.400002	1956	1940	1	1	TSC	97.8
Sardis_MS	MS01493	-89.786797	34.400002	1957	1940	3	2	TSC	201.9
Sardis_MS	MS01493	-89.786797	34.400002	1958	1940	4	2	TSC	99.4
Sardis_MS	MS01493	-89.786797	34.400002	1959	1940	0	0	TSC	306.6
Sardis_MS	MS01493	-89.786797	34.400002	1960	1940	3.5	0	TSC	392.4
Sardis_MS	MS01493	-89.786797	34.400002	1961	1940	4	0	TSC	183.2
Sardis_MS	MS01493	-89.786797	34.400002	1963	1940	3.5	0	TSC	148.6
Sardis_MS	MS01493	-89.786797	34.400002	1964	1940	4	0	TSC	299.6
Sardis_MS	MS01493	-89.786797	34.400002	1965	1940	5	0	TSC	153.9
Sardis_MS	MS01493	-89.786797	34.400002	1966	1940	0	0	TSC	130.3
Sardis_MS	MS01493	-89.786797	34.400002	1967	1940	0	0	TSC	127.7
Sardis_MS	MS01493	-89.786797	34.400002	1969	1940	1	1	TSC	188.2
Sardis_MS	MS01493	-89.786797	34.400002	1971	1940	2	1	TSC	129.7
Sardis_MS	MS01493	-89.786797	34.400002	1972	1940	8.2	2	TSC	167
Sardis_MS	MS01493	-89.786797	34.400002	1973	1940	6.1	2	TSC	189.7
Sardis_MS	MS01493	-89.786797	34.400002	1974	1940	5.6	2	TSC	180.9
Sardis_MS	MS01493	-89.786797	34.400002	1975	1940	6.5	2	TSC	192.3
Sardis_MS	MS01493	-89.786797	34.400002	1976	1940	6.6	2	TSC	186.7
Sardis_MS	MS01493	-89.786797	34.400002	1977	1940	4.1	2	TSC	143.1
Secession_SC	SC00247	-82.6095	34.2577	1967	1940	0	0	TSC	154.4
Secession_SC	SC00247	-82.6095	34.2577	1968	1940	0	0	TSC	176.2
Seminole_GA	FL00435	-84.864998	30.70833	1962	1957	0	0	TSC	129.2
Seminole_GA	FL00435	-84.864998	30.70833	1965	1957	0	0	TSC	148.6
Seminole_GA	FL00435	-84.864998	30.70833	1967	1957	0	0	TSC	155.9
Seminole_GA	FL00435	-84.864998	30.70833	1968	1957	0	0	TSC	147.8
Seminole_GA	FL00435	-84.864998	30.70833	1977	1957	9.5	3	TSC	320
Shawnee_OK	OK11039	-97.065941	35.348737	1949	1935	3	0	TSC	250.9
Shawnee_OK	OK11039	-97.065941	35.348737	1974	1935	0	0	TSC	419.6
Shelbyville_IL	IL00118	-88.780594	39.409512	1975	1970	3.3	3	TSC	505.2
SidneyLanier_GA	GA00824	-84.073334	34.16	1958	1957	2	2	TSC	46.1
SidneyLanier_GA	GA00824	-84.073334	34.16	1959	1957	6	6	TSC	65.3
SidneyLanier_GA	GA00824	-84.073334	34.16	1961	1957	6	6	TSC	74.9
SidneyLanier_GA	GA00824	-84.073334	34.16	1962	1957	6	6	TSC	100.1
SidneyLanier_GA	GA00824	-84.073334	34.16	1964	1957	6	6	TSC	98.1
SidneyLanier_GA	GA00824	-84.073334	34.16	1965	1957	6	6	TSC	70.9
SidneyLanier_GA	GA00824	-84.073334	34.16	1966	1957	6	6	TSC	96.2
SidneyLanier_GA	GA00824	-84.073334	34.16	1967	1957	6	6	TSC	67.2
Sinclair_GA	GA00836	-83.2018	33.1405	1961	1952	3	0	TSC	117.6
Sinclair_GA	GA00836	-83.2018	33.1405	1962	1952	0	0	TSC	140.3
Sinclair_GA	GA00836	-83.2018	33.1405	1964	1952	3	0	TSC	82.9
Sinclair_GA	GA00836	-83.2018	33.1405	1966	1952	0	0	TSC	79.8
Sinclair_GA	GA00836	-83.2018	33.1405	1969	1952	3	1	TSC	92.2
Sinclair_GA	GA00836	-83.2018	33.1405	1970	1952	2	1	TSC	128.8
Sinclair_GA	GA00836	-83.2018	33.1405	1971	1952	2	1	TSC	109.6
Sinclair_GA	GA00836	-83.2018	33.1405	1972	1952	9	3	TSC	211.5
Sinclair_GA	GA00836	-83.2018	33.1405	1973	1952	9.1	3	TSC	121.7
Sinclair_GA	GA00836	-83.2018	33.1405	1974	1952	1.5	1	TSC	39.5
Sinclair_GA	GA00836	-83.2018	33.1405	1975	1952	2	1	TSC	220.5
SmithMountain_VA	VA019002	-79.5359	37.041	1973	1963	11.4	7	TSC	874.6
SmithMountain_VA	VA019002	-79.5359	37.041	1974	1963	11.4	7	TSC	681.6
SmithMountain_VA	VA019002	-79.5359	37.041	1975	1963	14.3	7	TSC	342.1
SmithMountain_VA	VA019002	-79.5359	37.041	1976	1963	11.8	7	TSC	410.5
SmithMountain_VA	VA019002	-79.5359	37.041	1977	1963	7.8	6	TSC	523.2
Somerville_TX	TX00013	-96.533333	30.33333	1976	1967	5.2	3	TSC	459.9
SouthHolston_TN	TN16305	-82.08850001	36.52401819	1962	1950	26.4	0	TSC	325.5
SouthHolston_TN	TN16305	-82.08850001	36.52401819	1972	1950	8.7	8	TSC	235.8
Spavinaw_OK	OK11025	-95.048387	36.382516	1953	1952	16	1	TSC	270.2
Spavinaw_OK	OK11025	-95.048387	36.382516	1957	1952	30	1	TSC	303.4
Spavinaw_OK	OK11025	-95.048387	36.382516	1968	1952	19.4	1	TSC	111
Spavinaw_OK	OK11025	-95.048387	36.382516	1969	1952	19.4	1	TSC	188.3
Spavinaw_OK	OK11025	-95.048387	36.382516	1970	1952	20	1	TSC	143
Spavinaw_OK	OK11025	-95.048387	36.382516	1971	1952	20	1	TSC	517
Spavinaw_OK	OK11025	-95.048387	36.382516	1972	1952	10	1	TSC	304.5
Spavinaw_OK	OK11025	-95.048387	36.382516	1973	1952	20	1	TSC	152.2
Spavinaw_OK	OK11025	-95.048387	36.382516	1974	1952	20	1	TSC	442.2
Spavinaw_OK	OK11025	-95.048387	36.382516	1975	1952	20.1	1	TSC	406.8
Spavinaw_OK	OK11025	-95.048387	36.382516	1976	1952	20.1	1	TSC	577.6
Spavinaw_OK	OK11025	-95.048387	36.382516	1977	1952	7.3	1	TSC	172.1
Spavinaw_OK	OK11025	-95.048387	36.382516	1978	1952	6.7	0	TSC	306.1
Stamford_TX	TX03778	-99.562663	33.076242	1976	1951	3.2	3	TSC	322
StillhouseHollow_TX	TX00014	-97.533333	31.033331	1975	1968	3.9	3	TSC	142.2
Stonecoal_WV	WV04113	-79.62139	38.98806	1973	1972	0	1	TSC	126.2
Stonecoal_WV	WV04113	-79.62139	38.98806	1974	1972	0	1	TSC	94.2
Stonecoal_WV	WV04113	-79.62139	38.98806	1975	1972	0	1	TSC	198.9
Stonecoal_WV	WV04113	-79.62139	38.98806	1976	1972	0	1	TSC	106.9
Stonecoal_WV	WV04113	-79.62139	38.98806	1977	1972	0	1	TSC	134.1
StormCreek_AR	AR00971	-90.60138889	34.58888889	1975	1939	1.5	0	TSC	157.1
StrikerCreek_TX	TX03549	-94.976042	31.933832	1975	1957	3.6	0	TSC	79.6
SulphurSprings_TX	TX04356b	-95.617783	33.179805	1976	1973	6.4	3	TSC	266.6
Summersville_WV	WV06702	-80.889999	38.220001	1966	1965	2	2	TSC	81.3
Summersville_WV	WV06702	-80.889999	38.220001	1967	1965	2	2	TSC	25.4
Summersville_WV	WV06702	-80.889999	38.220001	1968	1965	2	2	TSC	41.8
Summersville_WV	WV06702	-80.889999	38.220001	1969	1965	2	2	TSC	68.6
Summersville_WV	WV06702	-80.889999	38.220001	1970	1965	2	2	TSC	52.1
Summersville_WV	WV06702	-80.889999	38.220001	1971	1965	2	2	TSC	54.2
Summersville_WV	WV06702	-80.889999	38.220001	1972	1965	0	2	TSC	26.8
Summersville_WV	WV06702	-80.889999	38.220001	1973	1965	0	2	TSC	60.9
Summersville_WV	WV06702	-80.889999	38.220001	1974	1965	0	2	TSC	34.5
Summersville_WV	WV06702	-80.889999	38.220001	1975	1965	0	2	TSC	38.7
Summersville_WV	WV06702	-80.889999	38.220001	1976	1965	0	2	TSC	20.8
Summersville_WV	WV06702	-80.889999	38.220001	1977	1965	0	2	TSC	40.5
Sumner_NM	NM00130	-104.3898	34.6074	1962	1939	0	0	TSC	185.6
Sutton_WV	WV00701	-80.693329	38.661671	1962	1960	3.5	0	TSC	24.2
Sutton_WV	WV00701	-80.693329	38.661671	1963	1960	4.5	0	TSC	79.1
Sutton_WV	WV00701	-80.693329	38.661671	1964	1960	4.5	0	TSC	92.1
Sutton_WV	WV00701	-80.693329	38.661671	1965	1960	4.5	0	TSC	53.9
Sutton_WV	WV00701	-80.693329	38.661671	1967	1960	2	2	TSC	18.9
Sutton_WV	WV00701	-80.693329	38.661671	1968	1960	2	2	TSC	52.3
Sutton_WV	WV00701	-80.693329	38.661671	1969	1960	2	2	TSC	92.8
Sutton_WV	WV00701	-80.693329	38.661671	1970	1960	2	2	TSC	114.7
Sutton_WV	WV00701	-80.693329	38.661671	1971	1960	2	2	TSC	85.3
Sutton_WV	WV00701	-80.693329	38.661671	1972	1960	0	1	TSC	111.3
Sutton_WV	WV00701	-80.693329	38.661671	1973	1960	0	2	TSC	68.2
Sutton_WV	WV00701	-80.693329	38.661671	1974	1960	0	2	TSC	76
Sutton_WV	WV00701	-80.693329	38.661671	1975	1960	0	2	TSC	113.2
Sutton_WV	WV00701	-80.693329	38.661671	1976	1960	0	2	TSC	41.1
Sutton_WV	WV00701	-80.693329	38.661671	1977	1960	0	2	TSC	79.6
TableRock_MO	MO30202	-93.308327	36.595001	1961	1958	0.2	1	TSC	133
TableRock_MO	MO30202	-93.308327	36.595001	1962	1958	0.3	1	TSC	296
Talquin_FL	FL00108	-84.6464	30.3879	1972	1929	2	2	TSC	105.2
Talquin_FL	FL00108	-84.6464	30.3879	1974	1929	3	3	TSC	45.8
Talquin_FL	FL00108	-84.6464	30.3879	1975	1929	4	4	TSC	18.6
Talquin_FL	FL00108	-84.6464	30.3879	1976	1929	4	4	TSC	47.4
Talquin_FL	FL00108	-84.6464	30.3879	1977	1929	2	2	TSC	36.4
Taneycomo_MO	MO30088	-93.1238	36.6589	1958	1913	0.7	1	TSC	254
Taneycomo_MO	MO30088	-93.1238	36.6589	1959	1913	0.8	1	TSC	236
Taneycomo_MO	MO30088	-93.1238	36.6589	1960	1913	0	1	TSC	382
Taneycomo_MO	MO30088	-93.1238	36.6589	1961	1913	0	1	TSC	171
Taneycomo_MO	MO30088	-93.1238	36.6589	1962	1913	0	1	TSC	526
Tawakoni_TX	TX03374	-96.267336	32.809596	1977	1959	4	3	TSC	190.3
TenkillerFerry_OK	OK10311	-95.036667	35.59333	1955	1953	10	2	TSC	236.5
TenkillerFerry_OK	OK10311	-95.036667	35.59333	1956	1953	10	2	TSC	404.5
TenkillerFerry_OK	OK10311	-95.036667	35.59333	1966	1953	0	0	TSC	140.5
TenkillerFerry_OK	OK10311	-95.036667	35.59333	1972	1953	2.7	2	TSC	173
Texoma_OK-TX	OK10317	-96.566673	33.833328	1972	1944	1.6	2	TSC	497.8
Texoma_OK-TX	OK10317	-96.566673	33.833328	1976	1944	2.8	2	TSC	327.6
Texoma_OK-TX	OK10317	-96.566673	33.833328	1977	1944	2.9	2	TSC	635.6
Tholocco_AL	AL00665	-85.72167001	31.385	1964	1932	2	0	TSC	156.5
Tholocco_AL	AL00665	-85.72167001	31.385	1965	1932	0	0	TSC	64.8
Tholocco_AL	AL00665	-85.72167001	31.385	1967	1932	2.5	1	TSC	105.1
Tholocco_AL	AL00665	-85.72167001	31.385	1968	1932	2	2	TSC	134.4
Tholocco_AL	AL00665	-85.72167001	31.385	1969	1932	2.5	1	TSC	224.9
Tholocco_AL	AL00665	-85.72167001	31.385	1970	1932	3.8	2	TSC	116.5
Tholocco_AL	AL00665	-85.72167001	31.385	1971	1932	2.5	1	TSC	72.9
Thorpe_NC	NC00338	-83.152	35.196	1957	1941	1.5	0	TSC	78.1
Thorpe_NC	NC00338	-83.152	35.196	1958	1941	0.7	1	TSC	53.1
Thorpe_NC	NC00338	-83.152	35.196	1959	1941	0.6	1	TSC	27.5
Thorpe_NC	NC00338	-83.152	35.196	1965	1941	0.3	1	TSC	26.2
Thunderbird_OK	OK02504	-97.2192	35.2211	1972	1965	2.2	2	TSC	225
Tillery_NC	NC00547	-80.0658	35.2067	1956	1928	2.1	1	TSC	82.6
Tillery_NC	NC00547	-80.0658	35.2067	1957	1928	6.8	0	TSC	98.1
Tillery_NC	NC00547	-80.0658	35.2067	1958	1928	5.1	0	TSC	61.9
Tillery_NC	NC00547	-80.0658	35.2067	1959	1928	5.1	0	TSC	77.2
Tillery_NC	NC00547	-80.0658	35.2067	1965	1928	0.7	0	TSC	149.4
Tobesofkee_GA	GA00201	-83.77058	32.81994	1976	1967	2	1	TSC	170
Tobesofkee_GA	GA00201	-83.77058	32.81994	1977	1967	2	1	TSC	255
ToldeoBend_TX	LA00030	-93.5688	31.1869	1975	1967	7.4	3	TSC	390.9
Toronto_KS	KS00011	-95.933327	37.738331	1971	1960	3.7	2	TSC	181.3
Toronto_KS	KS00011	-95.933327	37.738331	1974	1960	1.7	2	TSC	137.1
Travis_TX	TX01087	-97.907341	30.392217	1975	1940	4.7	3	TSC	284
Tuckertown_NC	NC00550	-80.1764	35.4851	1965	1962	2.5	0	TSC	129.8
TuttleCreek_KS	KS00012	-96.589996	39.256672	1969	1962	4.9	2	TSC	492.4
TuttleCreek_KS	KS00012	-96.589996	39.256672	1970	1962	4.9	2	TSC	233.7
TuttleCreek_KS	KS00012	-96.589996	39.256672	1972	1962	4.9	2	TSC	393.5
TuttleCreek_KS	KS00012	-96.589996	39.256672	1974	1962	4.7	2	TSC	162.9
TwinButtes_TX	TX00022	-100.5284	31.3656	1975	1974	3	3	TSC	1181.1
Tygart_WV	WV09101	-80.033333	39.313332	1975	1938	1.5	1	TSC	46.6
Tygart_WV	WV09101	-80.033333	39.313332	1976	1938	1.5	1	TSC	27
Tygart_WV	WV09101	-80.033333	39.313332	1977	1938	1.5	1	TSC	30.3
Vernon_LA	LA00022	-93.34916667	31.17694444	1967	1961	3	3	TSC	33.4
Vernon_LA	LA00022	-93.34916667	31.17694444	1968	1961	7	7	TSC	97.2
Vernon_LA	LA00022	-93.34916667	31.17694444	1970	1961	3	3	TSC	128.5
VictorBraunig_TX	TX01432	-98.364467	29.246092	1975	1963	1.3	2	TSC	657.3
Waco_TX	TX00016	-97.216667	31.6	1975	1965	2.9	3	TSC	397.8
WalterFGeorge_AL	AL01432	-85.063332	31.626671	1962	1962	2	0	TSC	96.1
WalterFGeorge_AL	AL01432	-85.063332	31.626671	1966	1962	0	0	TSC	194.2
WalterFGeorge_AL	AL01432	-85.063332	31.626671	1967	1962	0	0	TSC	143.4
Wappapello_MO	MO30204	-90.27981266	36.93151109	1951	1941	2.1	0	TSC	273
Wappapello_MO	MO30204	-90.27981266	36.93151109	1958	1941	1.2	1	TSC	383.7
Watauga_TN	TN01903	-82.12259996	36.32297953	1961	1948	8	3	TSC	121
Watauga_TN	TN01903	-82.12259996	36.32297953	1971	1948	0	6	TSC	90
Watauga_TN	TN01903	-82.12259996	36.32297953	1972	1948	4.8	3	TSC	149.6
Watauga_TN	TN01903	-82.12259996	36.32297953	1973	1948	5.1	3	TSC	202.7
Wateree_SC	SC00485	-80.7015	34.3367	1959	1919	2.3	0	TSC	443.8
Wateree_SC	SC00485	-80.7015	34.3367	1961	1919	3.5	0	TSC	252.5
Wateree_SC	SC00485	-80.7015	34.3367	1962	1919	2.3	0	TSC	63.9
Wateree_SC	SC00485	-80.7015	34.3367	1963	1919	2.3	0	TSC	128.7
Wateree_SC	SC00485	-80.7015	34.3367	1964	1919	0	0	TSC	129.8
Wateree_SC	SC00485	-80.7015	34.3367	1965	1919	0	0	TSC	484.4
Wateree_SC	SC00485	-80.7015	34.3367	1968	1919	4.8	3	TSC	287.2
Wateree_SC	SC00485	-80.7015	34.3367	1970	1919	1.4	1	TSC	248.4
Wateree_SC	SC00485	-80.7015	34.3367	1977	1919	3.9	5	TSC	522.6
WattsBar_TN	TN12102	-84.78216649	35.62117864	1964	1942	35.8	20	TSC	187
WattsBar_TN	TN12102	-84.78216649	35.62117864	1973	1942	13.3	0	TSC	279.2
WeberFalls_OK	OK10304	-95.168327	35.553329	1973	1972	0	0	TSC	755.3
Weiss_AL	AL01415	-85.7539	34.1721	1964	1961	2	0	TSC	135.2
Welch_TX	TX04946	-98.684872	32.043256	1977	1975	1	1	TSC	223.5
WestPoint_GA	GA00820	-85.188332	32.918331	1975	1974	2	1	TSC	260
WestPoint_GA	GA00820	-85.188332	32.918331	1978	1974	9.6	4	TSC	232.6
Wheeler_AL	AL07701	-87.38188415	34.80643207	1961	1936	4	3	TSC	250
Wheeler_AL	AL07701	-87.38188415	34.80643207	1968	1936	3.7	1	TSC	190
Wheeler_AL	AL07701	-87.38188415	34.80643207	1969	1936	0	4	TSC	923
Wheeler_AL	AL07701	-87.38188415	34.80643207	1970	1936	0	3	TSC	737.3
Wheeler_AL	AL07701	-87.38188415	34.80643207	1971	1936	7.9	3	TSC	532.8
Wheeler_AL	AL07701	-87.38188415	34.80643207	1972	1936	0	3	TSC	607
Wheeler_AL	AL07701	-87.38188415	34.80643207	1973	1936	7.9	3	TSC	275
Wheeler_AL	AL07701	-87.38188415	34.80643207	1974	1936	6.3	3	TSC	312.9
WhiteOak_Lower_AR	AR00633	-93.09666667	33.70166667	1975	1960	1	0	TSC	170.6
WhiteOak_Upper_AR	AR00634	-93.08666667	33.66666667	1975	1960	1	0	TSC	387.9
WhiteRock_TX	TX00840	-96.725052	32.815227	1977	1910	2.5	1	TSC	437.1
Wilson_AL	AL07702	-87.62551396	34.79996832	1959	1924	0	0	TSC	234.5
Wilson_AL	AL07702	-87.62551396	34.79996832	1960	1924	0	0	TSC	290.6
Wilson_AL	AL07702	-87.62551396	34.79996832	1962	1924	0	1	TSC	212.1
Wilson_KS	KS00013	-98.495003	38.96833	1975	1965	0.2	1	TSC	182.5
Wister_OK	OK10315	-94.716667	34.938332	1951	1949	3.5	1	TSC	180.1
Wister_OK	OK10315	-94.716667	34.938332	1961	1949	9.1	1	TSC	536.9
Wister_OK	OK10315	-94.716667	34.938332	1962	1949	5	1	TSC	173.4
Wister_OK	OK10315	-94.716667	34.938332	1967	1949	9.1	1	TSC	380.9
Wister_OK	OK10315	-94.716667	34.938332	1973	1949	0	0	TSC	161.2
WKerrScott_NC	NC00300	-81.23333	36.150002	1963	1962	0	0	TSC	65.3
WKerrScott_NC	NC00300	-81.23333	36.150002	1965	1962	0	0	TSC	24.1
WKerrScott_NC	NC00300	-81.23333	36.150002	1968	1962	5	0	TSC	78.2
WKerrScott_NC	NC00300	-81.23333	36.150002	1969	1962	5	0	TSC	89.6
Woods_TN	TN05101	-86.09705332	35.29817099	1953	1952	1.3	0	TSC	105.5
Woods_TN	TN05101	-86.09705332	35.29817099	1955	1952	1.7	0	TSC	345.9
Woods_TN	TN05101	-86.09705332	35.29817099	1956	1952	1	0	TSC	105.6
Woods_TN	TN05101	-86.09705332	35.29817099	1962	1952	2.2	0	TSC	101.1
Woods_TN	TN05101	-86.09705332	35.29817099	1972	1952	1.4	2	TSC	151.2
WrightPatman_TX	TX00021	-94.160004	33.305	1976	1957	5.4	3	TSC	420.1
Wylie_SC	SC00685	-81.0081	35.0211	1957	1925	4.8	0	TSC	198.3
Wylie_SC	SC00685	-81.0081	35.0211	1958	1925	5.3	0	TSC	159.2
Wylie_SC	SC00685	-81.0081	35.0211	1959	1925	5.3	0	TSC	288.6
Wylie_SC	SC00685	-81.0081	35.0211	1960	1925	0	0	TSC	149.6
Wylie_SC	SC00685	-81.0081	35.0211	1962	1925	0	0	TSC	179.3
Wylie_SC	SC00685	-81.0081	35.0211	1963	1925	0	0	TSC	99.5
Wylie_SC	SC00685	-81.0081	35.0211	1964	1925	0	0	TSC	109
Wylie_SC	SC00685	-81.0081	35.0211	1965	1925	0	0	TSC	105.9
Wylie_SC	SC00685	-81.0081	35.0211	1970	1925	1.3	1	TSC	393.2
