# Supplementary material for: Reservoir ecosystems support large pools of fish biomass
Source: Sci Rep. 2024 Apr 24;14:9428. doi: 10.1038/s41598-024-59730-z (PMC11043325; doi:10.1038/s41598-024-59730-z)
Supplement: Supplementary file 2 — Supplementary Information 2. [file 41598_2024_59730_MOESM2_ESM.csv]

Ecoregion_Omernik_L2	Cluster_Name	max_discharge_cms_median	max_discharge_cms_mean	max_discharge_cms_min	max_discharge_cms_max	nid_storage_cm_median	nid_storage_cm_mean	nid_storage_cm_min	nid_storage_cm_max
Atlantic Highlands	Small Volume & Low Discharge	5.7624688	8.65704327	0.0283168	33.4704576	120264.3	165016.9913	2220.264	880704.72
Atlantic Highlands	Small Volume & High Discharge	120.3464	262.3749331	28.3168	2123.76	230660.76	388613.7758	1233.48	2204228.76
Atlantic Highlands	Large Volume & Low Discharge	21.1809664	29.99855135	0.0849504	181.22752	1258149.6	3612545.068	307136.52	139378306.1
Atlantic Highlands	Large Volume & High Discharge	530.23208	1265.949023	16.99008	8551.6736	18547838.76	78263310.71	1233480	1603524000
Central Plains	Small Volume & Low Discharge	4.7855392	5.804113683	0.0283168	21.8322528	102378.84	135845.6309	7400.88	617973.48
Central Plains	Small Volume & High Discharge	45.5334144	68.83530708	12.03464	1455.48352	228193.8	357658.8255	33303.96	1939030.56
Central Plains	Large Volume & Low Discharge	5.804944	12.6745779	0.141584	64.562304	2279471.04	6298756.132	555066	70308360
Central Plains	Large Volume & High Discharge	509.914776	1016.750795	52.669248	8183.5552	6266078.4	49916289.9	314537.4	1266223960
Cold Deserts	Small Volume & Low Discharge	2.13508672	4.718336756	0.0070792	45.9298496	103612.32	146765.0552	2158.59	752422.8
Cold Deserts	Small Volume & High Discharge	71.4149696	214.3075882	12.3461248	2902.472	379911.84	827726.2932	18502.2	7820263.2
Cold Deserts	Large Volume & Low Discharge	7.1924672	14.46197659	0.0283168	141.584	2985021.6	9926252.582	524229	246696000
Cold Deserts	Large Volume & High Discharge	897.64256	6828.948591	43.041536	64845.472	94361220	775201588.3	5242290	36850215000
Everglades	Small Volume & Low Discharge	2.83168	7.936155789	0.566336	30.865312	555066	680556.36	103612.32	2960352
Everglades	Small Volume & High Discharge	43.89104	58.24671371	14.1584	210.676992	2435506.26	7552474.692	616740	61674000
Everglades	Large Volume & Low Discharge	1.699008	3.073205647	0.70792	12.317808	175154160	263103460.7	9214095.6	672715322.4
Everglades	Large Volume & High Discharge	33.98016	57.93931911	11.32672	135.92064	811629840	3188669148	609339120	10508016120
Marine West Coast Forest	Small Volume & Low Discharge	1.911384	2.305820561	0.0283168	8.49504	86343.6	119726.6845	12334.8	721585.8
Marine West Coast Forest	Small Volume & High Discharge	14.3849344	102.9980668	6.4137552	8863.1584	124581.48	175316.5019	12334.8	698149.68
Marine West Coast Forest	Large Volume & Low Discharge	14.86632	26.44723774	0.566336	246.35616	2590308	7262075.547	629074.8	74008800
Marine West Coast Forest	Large Volume & High Discharge	1380.444	2965.306979	198.2176	11326.72	77709240	148104005.3	740088	595471104.4
Mediterranean California	Small Volume & Low Discharge	20.9827488	40.88345261	0.3114848	283.168	185022	532579.2858	18502.2	2331277.2
Mediterranean California	Small Volume & High Discharge	1245.9392	2096.187765	206.71264	8495.04	9497796	9965937.939	257797.32	29603520
Mediterranean California	Large Volume & Low Discharge	201.04928	269.4933453	23.36136	764.5536	58664308.8	78475025.5	8387664	349971580
Mediterranean California	Large Volume & High Discharge	2971.84816	3855.41727	566.336	11071.8688	173291605.2	431686834.1	30999819.36	5750311073
Mississippi Alluvial and Southeast Coastal Plains	Small Volume & Low Discharge	1.4016816	2.044654002	0.0283168	7.362368	270132.12	460419.2597	12334.8	2096916
Mississippi Alluvial and Southeast Coastal Plains	Small Volume & High Discharge	24.6072992	38.40494998	7.5322688	258.0226816	276299.52	447633.5199	4933.92	3219382.8
Mississippi Alluvial and Southeast Coastal Plains	Large Volume & Low Discharge	3.4546496	6.161769257	0.0566336	40.776192	11101320	19396867.91	1603524	410502144
Mississippi Alluvial and Southeast Coastal Plains	Large Volume & High Discharge	311.4848	1344.247961	36.81184	12997.4112	20204402.4	109778143	1233480	3157708800
Mixed Wood Plains	Small Volume & Low Discharge	4.672272	6.902996108	3.11E-04	42.758368	98678.4	137579.7343	2466.96	740088
Mixed Wood Plains	Small Volume & High Discharge	76.45536	154.8271781	18.40592	3058.2144	266431.68	403969.9707	7400.88	2220264
Mixed Wood Plains	Large Volume & Low Discharge	14.1584	21.01927047	0.0566336	118.081056	1500528.42	4324947.503	360176.16	234361200
Mixed Wood Plains	Large Volume & High Discharge	589.2159744	1462.980489	24.352448	15526.10144	7752421.8	54429185.92	370044	2775330000
Mixed Wood Shield	Small Volume & Low Discharge	2.83168	3.733565697	0.0566336	13.733648	236828.16	426898.6447	3700.44	2980087.68
Mixed Wood Shield	Small Volume & High Discharge	24.494032	50.49484084	8.49504	481.3856	518061.6	721420.2322	61674	2466960
Mixed Wood Shield	Large Volume & Low Discharge	17.3723568	23.51587123	0.566336	84.9504	7717267.62	21902126.73	1850220	400861264.3
Mixed Wood Shield	Large Volume & High Discharge	437.49456	730.1429129	87.215744	8211.872	9357179.28	41878496.22	826431.6	866519700
Ozark-Ouachita Appalachian Forests	Small Volume & Low Discharge	4.3041536	5.381107998	0.0283168	25.201952	90044.04	151911.7232	4933.92	3105902.64
Ozark-Ouachita Appalachian Forests	Small Volume & High Discharge	28.4867008	48.85925203	0.98259296	3058.2144	224493.36	439640.2725	14801.76	18134622.96
Ozark-Ouachita Appalachian Forests	Large Volume & Low Discharge	189.72256	1348.860681	2.7184128	283167.9717	2480528.28	4456235.517	81409.68	155418480
Ozark-Ouachita Appalachian Forests	Large Volume & High Discharge	3135.490947	5697.610039	172.73248	43664.5056	112616724	464225596	2508898.32	6670659840
South Central Semiarid Prairies	Small Volume & Low Discharge	1.6140576	2.40261281	2.83E-04	9.061376	160352.4	819499.4804	2466.96	97859369.28
South Central Semiarid Prairies	Small Volume & High Discharge	28.033632	37.64363416	5.8615776	577.66272	172687.2	234146.6809	6167.4	1788546
South Central Semiarid Prairies	Large Volume & Low Discharge	110.4638368	184.5513608	6.1730624	8155.2384	1306255.32	1981155.269	61674	55405454.64
South Central Semiarid Prairies	Large Volume & High Discharge	1121.883299	3197.994285	19.82176	55132.83792	23977617.72	236649394.6	1982202.36	4718554392
Southeastern Plains	Small Volume & Low Discharge	3.0015808	3.541863593	0.003398016	17.3298816	101071.3512	236001.4093	1110.132	26354533.68
Southeastern Plains	Small Volume & High Discharge	19.892552	29.33398309	3.256432	347.871888	180088.08	275853.1053	6167.4	4208633.76
Southeastern Plains	Large Volume & Low Discharge	116.45284	237.8098656	0.0566336	36811.84	1750924.86	3782518.078	61674	94977960
Southeastern Plains	Large Volume & High Discharge	2192.230022	5211.229947	66.261312	40209.856	76475760	461399851.4	2026607.64	9294765192
Tamaulipas-Texas Semiarid Plain	Small Volume & Low Discharge	0.0566336	1.994940342	0.0283168	13.6770144	616740	1973425.675	53039.64	10751011.68
Tamaulipas-Texas Semiarid Plain	Small Volume & High Discharge	43.678664	54.60210128	5.66336	135.5242048	131982.36	255975.1336	40704.84	1272951.36
Tamaulipas-Texas Semiarid Plain	Large Volume & Low Discharge	364.9893936	571.5859269	50.2056864	2819.673677	5008545.54	6038912.5	196123.32	26280524.88
Tamaulipas-Texas Semiarid Plain	Large Volume & High Discharge	12912.4608	10714.78451	5040.418717	14191.47402	1354682978	1784541713	80176200	3918765960
Temperate Prairies	Small Volume & Low Discharge	1.557424	1.870369995	0.00283168	7.78712	67144.48315	79809.35468	18995.592	976916.16
Temperate Prairies	Small Volume & High Discharge	7.28024928	9.923390349	0.5380192	61.6739904	134449.32	165686.3295	19735.68	3508017.12
Temperate Prairies	Large Volume & Low Discharge	38.9639168	57.86668773	0.5380192	1042.05824	592070.4	1063005.678	30837	26408806.8
Temperate Prairies	Large Volume & High Discharge	341.9678352	905.4038592	10.052464	27920.3648	8048457	76525380.91	504493.32	2004367996
Texas-Louisiana Coastal Plain	Small Volume & Low Discharge	0.849504	3.134151345	0.0283168	27.7221472	378061.62	641874.5271	86343.6	2466960
Texas-Louisiana Coastal Plain	Small Volume & High Discharge	19.7651264	21.07423385	0.0283168	52.38608	3237885	8084422.43	370044	39579967.91
Texas-Louisiana Coastal Plain	Large Volume & Low Discharge	234.746272	973.2696536	51.3666752	5762.695334	25747044.78	67354098.31	2295506.28	308370000
Texas-Louisiana Coastal Plain	Large Volume & High Discharge	55890.51053	55890.51053	6796.032	104984.9891	552599040	552599040	450220200	654977880
Upper Gila Mountains	Small Volume & Low Discharge	2.2936608	3.3042166	0.1132672	8.49504	157268.7	370429.4625	24669.6	1233480
Upper Gila Mountains	Small Volume & High Discharge	42.192032	60.36332709	12.176224	254.8512	197356.8	206875.7414	48105.72	527559.396
Upper Gila Mountains	Large Volume & Low Discharge	80.5188208	113.8061041	6.229696	476.854912	1867488.72	2545594.35	419383.2	11841408
Upper Gila Mountains	Large Volume & High Discharge	424.752	1228.641175	92.312768	7079.2	11201231.88	216854932.3	1517180.4	4233806620
Warm Deserts	Small Volume & Low Discharge	3.2989072	7.784731341	0.0283168	44.1175744	86096.904	296468.1117	6167.4	2837004
Warm Deserts	Small Volume & High Discharge	184.0592	247.944859	15.6025568	1107.18688	335506.56	573846.4766	25903.08	5007928.8
Warm Deserts	Large Volume & Low Discharge	999.1837731	1630.176507	7.4756352	13790.2816	4264757.1	9779267.957	541497.72	75242280
Warm Deserts	Large Volume & High Discharge	5663.36	7758.144362	845.25648	42673.4176	637443961.8	3992131706	80065186.8	37296734760
West-Central Semiarid Prairies	Small Volume & Low Discharge	6.1447456	6.421257942	0.0566336	15.291072	102378.84	178427.6789	12334.8	5840527.8
West-Central Semiarid Prairies	Small Volume & High Discharge	24.9471008	30.14207308	9.344544	306.52936	85110.12	91498.33314	19735.68	298502.16
West-Central Semiarid Prairies	Large Volume & Low Discharge	59.46528	109.0634049	5.521776	16990.08	300969.12	443170.0356	61674	4526871.6
West-Central Semiarid Prairies	Large Volume & High Discharge	169.9008	843.1143465	2.83168	17811.2672	7099910.88	546674607.3	1525814.76	29110128000
Western Cordillera	Small Volume & Low Discharge	4.459896	7.226228966	0.010052464	47.3740064	115947.12	149130.0982	302.2026	629074.8
Western Cordillera	Small Volume & High Discharge	78.2676352	211.9182422	20.812848	9910.88	437885.4	798750.1071	123.348	4903083
Western Cordillera	Large Volume & Low Discharge	12.0204816	14.63564037	0.0283168	79.28704	1104581.34	2899958.38	293568.24	49339200
Western Cordillera	Large Volume & High Discharge	486.624208	1643.386772	16.140576	45306.88	50492503.8	237454812.8	1480176	7434183960
Western Sierra Madre Piedmont	Small Volume & Low Discharge	0.849504	3.303626667	0.849504	8.211872	64140.96	115947.12	37004.4	246696
Western Sierra Madre Piedmont	Small Volume & High Discharge	11.609888	14.60129653	5.946528	35.679168	191189.4	239983.0223	93855.4932	579735.6
Western Sierra Madre Piedmont	Large Volume & Low Discharge	102.7475088	111.5342118	34.404912	263.34624	1387665	2086875.473	196123.32	5427312
Western Sierra Madre Piedmont	Large Volume & High Discharge	462.27176	477.0436907	254.8512	650.153728	4997444.22	6587399.94	2923347.6	15295152
