# Supplementary material for: Reservoir ecosystems support large pools of fish biomass
Source: Sci Rep. 2024 Apr 24;14:9428. doi: 10.1038/s41598-024-59730-z (PMC11043325; doi:10.1038/s41598-024-59730-z)
Supplement: Supplementary file 3 — Supplementary Information 3. [file 41598_2024_59730_MOESM3_ESM.csv]

RECORDID	DAM_NAME	YEAR_COMPLETED	OTHER_DAM_NAME	DAM_FORMER_NAME	STATEID	NIDID	LONGITUDE	LATITUDE	SECTION	COUNTY	RIVER	CITY	DISTANCE	OWNER_NAME	OWNER_TYPE	DAM_DESIGNER	PRIVATE_DAM	DAM_TYPE	CORE	FOUNDATION	PURPOSES	YEAR_MODIFIED	DAM_LENGTH	DAM_HEIGHT	STRUCTURAL_HEIGHT	HYDRAULIC_HEIGHT	NID_HEIGHT	MAX_DISCHARGE	MAX_STORAGE	NORMAL_STORAGE	NID_STORAGE	SURFACE_AREA	DRAINAGE_AREA	HAZARD	EAP	INSPECTION_DATE	INSPECTION_FREQUENCY	STATE_REG_DAM	STATE_REG_AGENCY	SPILLWAY_TYPE	SPILLWAY_WIDTH	OUTLET_GATES	VOLUME	NUMBER_OF_LOCKS	LENGTH_OF_LOCKS	WIDTH_OF_LOCKS	FED_FUNDING	FED_DESIGN	FED_CONSTRUCTION
55997	KNOERZER_DAM_NORTH	2010	NA	NA	NA	NE03265	-99.822465	40.650737	NES21T8R22W	GOSPER	TR-PLUM_CREEK	NONE	0	KNOERZER_FARMS_INC	P	USDA-NRCS	N	RE	HEK	SK	GOS	NA	185	35.3	34.3	34.36	35.3	11	57	0.9	57	0.3	0.433	L	NR	9/20/16	5	Y	NE_DNR	NA	0	NA	18040	0	0	0	NA	NA	NA
56417	PRAIRIE_CREEK_UPLAND_DAM_1_(PCUL_1)	2015	NA	NA	NA	NE09349	-98.759758	40.852445	NES10T10R13W	BUFFALO	PRAIRIE_CREEK	GRAND_ISLAND	24	CENTRAL_PLATTE_NATURAL_RESOURCES_DISTRICT	L	JEO_CONSULTING_GROUP,_INC	N	RE	HE	SK	C	NA	1591	38.5	50.54	37.49	50.54	17585	5776.3	0.5	5776.3	0.41	13.017	H	Y	4/6/17	1	Y	NE_DNR	NA	0	NA	166781	0	0	0	NA	NA	NA
62307	LONGLEY_DAM	1985	NA	LONGLEY_KENNETH	NA	OK00048	-99.25739083	36.07942382	32	DEWEY	TR-CANADIAN_RIVER	CAMARGO	NA	TRACY_LONGLEY	P	USDA_NRCS	N	RE	HEZ	SZ	C	NA	554	34	34	34	34	136	39	7	39	1	0.22	L	NR	6/10/05	5	Y	OWRB	C	1	V:_1;	0	0	0	0	NA	USDA_NRCS	NA
64790	WILLITS_LR	1960	NA	WILLITS_L.R.	NA	OK12538	-98.64831824	36.23874366	1	MAJOR	TR-COTTONWOOD_CREEK	FAIRVIEW	19	WILLITS_FAMILY_LLC_C/O_VERNE_WILLITS	P	UNKNOWN	NA	RE	HEZ	SZ	O	NA	285	35	35	35	35	93	50	25	50	1	NA	L	NR	8/12/09	5	Y	OWRB	C	1	V:_1;	0	0	0	0	NA	NA	NA
65457	JEFFRIES_MA	1981	NONE	JEFFRIES_M.A.	NA	OK13285	-99.36612098	36.12046259	18	DEWEY	TR-GYP_CR	CAMARGO	NA	DENNIS_TURNER	P	USDA_NRCS	N	RE	HEZ	SZ	O	NA	120	34	34	34	34	223	50	25	50	1	140	L	NR	6/10/05	5	Y	OWRB	C	1	V:_1;	0	0	0	0	NA	USDA_NRCS	NA
64791	WILLITS_LAKE	1965	NA	NA	NA	OK12539	-98.01793093	36.22685094	12	GARFIELD	TRIBUTARY_TO_COTTONWOOD_CREEK	FAIRVIEW	20	L._R._WILLITS	P	UNKNOWN	NA	RE	HEZ	SZ	O	NA	350	25	25	25	25	232	50	20	50	1	NA	L	NR	12/14/10	5	Y	OWRB	C	1	V:_1;	0	0	0	0	NA	NA	NA
55255	OLTMAN_DAM	1938	NA	NA	NA	NE02148	-97.3241914	40.57751195	NWS16T7R1E	SALINE	TR-TURKEY_CREEK	PLEASANT_HILL	NA	FREDA_&_RICHARD_OLTMAN_REVOCABLE_TRUST	P	USDA_NRCS	N	RE	HEK	SZ	P	NA	375	15.6	15.6	15.6	15.6	2	52.6	0.4	52.6	1	0.444	L	NR	3/28/16	5	Y	NE_DNR	NA	0	NA	0	0	0	0	NA	USDA_NRCS	NA
54695	KLEIN_DAM	1965	NA	NA	NA	NE01317	-100.225707	40.58994	NW4SW4S12_T07N_R26E	FRONTIER	TR-_DEER_CREEK	HOLBROOK	29	ROSS_KLEIN	P	USDA_NRCS	N	RE	HEK	SK	P	NA	180	20	20	17	20	190	63	43	63	1	0.5	L	NR	NA	5	N	DWR	NA	0	NA	0	0	0	0	NA	USDA_NRCS	NA
64789	NICOLSON_W	1955	NA	NICOLSON_W.	NA	OK12537	-98.81714605	36.39610878	9	MAJOR	TR-GRIEVER_CREEK	FAIRVIEW	25	ALLIED_FARMS_INC_C/O_HARRISON_GYPSUM	P	UNKNOWN	NA	RE	HEZ	SZ	O	NA	870	20	20	20	20	231	66	20	66	1	NA	L	NR	8/11/09	5	Y	OWRB	C	1	V:_1;	0	0	0	0	NA	NA	NA
55983	FRONTIER_COUNTY_FINISHERS_LAGOON_DAM	1993	NA	NA	NA	NE03208	-100.101592	40.435882	NES1T5R25W	FRONTIER	TR-DEER_CREEK	NONE	0	MASCHHOFFS_LLC	P	GILMORE_&_ASSOCIATES,_INC.	N	RE	HE	SK	O	NA	1500	30	30	30	30	170	76	58	76	1	0.5	L	NR	12/24/15	5	Y	NE_DNR	NA	0	NA	0	0	0	0	NA	NA	NA
54718	HARMON_DAM	1951	NA	NA	NA	NE01342	-99.817899	40.411272	SW4SE4_S09_T05N_R22W	GOSPER	DRY_CREEK	EDISON	12	WYOMA_UPWARD	P	USDA_NRCS	N	RE	HEK	SK	P	NA	240	18	18	14	18	225	190	40	190	1	3.5	L	NR	NA	5	N	DWR	NA	0	NA	0	0	0	0	NA	USDA_NRCS	NA
65847	OKNONAME_151001	1964	NA	OKNONAME_151001	NA	OK20914	-98.78188311	36.8898453	23	WOODS	TR-SALT_FORK_ARKANSAS_RIV	ALVA	12	WAYNE_SCHUPBACH_C/O_CENTRAL_NTL_BANK_OF_ALVA	P	N/A	NA	RE	HEZ	SZ	O	NA	420	32	32	28	32	245	240	50	240	1	NA	L	NR	10/21/09	5	Y	OWRB	C	1	V:_1;	0	0	0	0	NA	NA	NA
66486	CECIL_HICKS_LAKE_DAM	1988	NA	HICKS_CECIL	NA	OK21915	-98.92031598	35.99679621	32	DEWEY	TRIBUTARY_TO_CANADIAN_RIVER	OAKWOOD	NA	CECIL_LEON_HICKS	P	USDA_NRCS	N	RE	HEZ	SZ	C	NA	980	23	23	23	23	154	250	25	250	1	1.3	L	NR	8/4/06	5	Y	OWRB	C	1	V:_1;	0	0	0	0	NA	USDA_NRCS	NA
64529	CARMICHAEL_BETTY_JO_T	1960	NA	CARMICHAEL_BETTY_JO_T.	NA	OK12254	-99.32996086	36.80466699	23	HARPER	TR-CIMARRON_RIVER	FREEDOM	13	DEPARTMENT_OF_WILDLIFE_CONSERVATION	S	N/A	NA	RE	HEZ	SZ	O	NA	370	24	24	24	24	270	320	160	320	1	NA	L	NR	8/11/11	5	Y	OWRB	C	1	V:_1;	0	0	0	0	NA	NA	NA
63820	FREEMAN_LOIS_F	1960	NA	FREEMAN_LOIS_F.	NA	OK02374	-99.83676078	36.88534347	24	HARPER	TR-REDOUBT_CREEK	NONE	NA	CARL_G._FREEMAN__LIFE_EST.	P	USDA_NRCS	N	RE	HEZ	SZ	O	NA	400	26	26	26	26	270	430	230	430	1	NA	L	NR	8/10/11	5	Y	OWRB	C	2	V:_1;	0	0	0	0	NA	USDA_NRCS	NA
66985	JOHN_FLAMING_DAM	2005	NA	NA	NA	OK30367	-98.74518494	35.36020013	12	WASHITA	BULL_CREEK	COLONY	NA	JOHN_FLAMING	P	USDA_NRCS	N	RE	NA	NA	R	NA	237	28.5	NA	NA	28.5	224	24.7	15.2	24.7	1.4	0.17	L	NR	NA	5	Y	OWRB	U	15	NA	0	0	0	0	NA	USDA_NRCS	NA
66915	OKNONAME_30235	NA	NA	NA	NA	OK30235	-98.06359565	35.36543288	5	GRADY	LOWER_CANADIAN-WALNUT_CREEK	COGAR	6.2	MARY_A_CURTIS_&_STACY_PITTMAN	P	USDA-NRCS	NA	NA	XEK	SK	R	NA	156	35.6	35.2	29.6	35.6	36.8	18.51	9.45	18.51	1.5	0.198	L	NR	NA	5	Y	OWRB	C	1	NA	0	0	0	0	NA	NA	NA
66895	OKNONAME_30215	NA	POND_Num_1	NA	NA	OK30215	-97.69480237	36.64956691	13	GRANT	UNNAMED_TRIB_OF_SALT_FORK	SALT_FORK	6.5	JOY_&_ERNEST_OVERTON	P	USDA-NRCS	NA	RE	NA	NA	F	NA	200	28	32	24	32	35.3	23.42	13.03	23.42	1.7	0.23	L	NR	11/30/10	5	Y	OWRB	C	1	V:_1;	0	0	0	0	NA	NA	NA
66927	OKNONAME_30247	NA	POND_Num_2	NA	NA	OK30247	-97.68390178	36.64556918	13	GRANT	TRIB_TO_SALT_FORK_OF_ARKANSAS_RIVER	SALT_FORK	6.5	JOY_&_ERNEST_OVERTON	P	USDA-NRCS	NA	NA	XZ	U	F	NA	200	28	32	24	32	35.3	23.42	18.74	23.42	1.7	0.23	L	NR	NA	5	Y	OWRB	C	1	NA	0	0	0	0	NA	NA	NA
67018	LYLE_COMBS	NA	NA	NA	NA	OK30400	-98.749436	35.809961	1	CUSTER	TRIBUTARY_TO_SOUTH_CANADIAN	NA	0	LYLE_COMBS	P	USDA-NRCS	NA	NA	NA	NA	O	NA	150	38.5	38.6	29.7	38.6	59.4	54.9	11.6	54.9	1.7	0.6	L	NR	NA	5	Y	OWRB	C	2	NA	0	0	0	0	NA	NA	NA
53779	HASSELBACH_DAM	1960	NA	NA	NA	NE00329	-97.87892338	41.45248422	SWS10T17R5W	NANCE	TR-COUNCIL_CREEK	GENOA	11	NANCE_COUNTY	L	UNKNOWN	N	RE	HE	SZ	P	NA	410	21.5	21.5	21.5	21.5	245	83.1	0.8	83.1	1.7	0.2	L	NR	5/29/15	5	Y	NE_DNR	NA	0	NA	0	0	0	0	NA	NA	NA
66929	OKNONAME_30249	2009	NA	NA	NA	OK30249	-99.279721	35.711503	1	CUSTER	TRIB_TO_WASHITA	BUTLER	10	BRYAN_WALKER	P	USDA-NRCS	NA	RE	XZ	NA	O	NA	450	29.5	33	26	33	63.8	48.95	29.82	48.95	1.75	0.598	L	NR	7/27/11	5	Y	OWRB	C	1	V:_1;	0	0	0	0	NA	NA	NA
53483	RECH_SMITH_DAM	1967	NA	NA	NA	NE00003	-97.77743415	40.93068988	SES9T11R4W	YORK	TR-LINCOLN_CREEK	SEWARD	NA	ANTHONY_J_WINTER_III	P	USDA_NRCS	N	RE	HEK	SK	C	NA	705	25	29	25	29	87	865	2.2	865	1.9	2.991	L	NR	11/22/16	5	Y	NE_DNR	U	0	U	35445	0	0	0	NA	USDA_NRCS	NA
67119	KENNITH_WEST	1972	NA	NA	NA	OK83653	-98.583901	35.711692	SE1/4_S04_T14__R13	BLAINE	NA	NA	0	KENNITH_WEST	P	USDA_NRCS	N	RE	NA	NA	DFR	NA	174	30	NA	30	30	145	24	0	24	2	0.11	L	NR	NA	0	N	OKLAHOMA_WATER_RESOURCES_BOARD	U	25	NA	5709	0	0	0	NA	USDA_NRCS	NA
55829	BOCK_DAM	2006	NA	NA	NA	NE02787	-96.894945	40.275311	NWS32T4R5E	GAGE	TR-CUB_CREEK	HARBINE	10	EUGENE_BOCK	P	USDA-NRCS	N	RE	HEK	SK	CO	NA	300	35	39	33	39	86	27	14	27	2	0.1	L	NR	4/18/17	5	Y	NE_DNR	NA	0	NA	7883	0	0	0	NA	NA	NA
55622	HIGHLAND_PORK_NEST_3_LAGOON_DAM	1999	NA	NA	NA	NE02571	-99.690481	40.00338	SES33T1R21W	FURNAS	TR-SHEEP_CREEK	STAMFORD	12	HIGHLAND_PORK	P	AGRICULTURAL_ENGINEERING_ASSOCIATES	N	RE	HEK	SK	O	NA	1100	33	33	32	33	2	35	30	35	2	NA	L	NR	11/10/14	5	Y	NE_DNR	NA	0	NA	15510	0	0	0	NA	NA	NA
55763	BECKLER_SOUTH_LOWER_DAM	1952	NA	NA	NA	NE02718	-97.06785	40.876439	SES34T11R3E	SEWARD	TR-BIG_BLUE_RIVER	NONE	0	CIDRIC_L_&_KARROL_D_BECKLER	P	USDA-NRCS	N	RE	HEK	SK	I	NA	240	28	28	25	28	63	36	11	36	2	0.2	L	NR	5/24/05	5	Y	NE_DNR	NA	0	NA	4802	0	0	0	NA	NA	NA
55764	BECKLER_SOUTH_UPPER_DAM	1952	NA	NA	NA	NE02719	-97.065542	40.876935	SES34T11R3E	SEWARD	TR-BIG_BLUE_RIVER	NONE	0	CIDRIC_L_&_KARROL_D_BECKLER	P	USDA-NRCS	N	RE	HEK	SK	I	NA	435	25	25	22	25	26	43	9	43	2	0.2	L	NR	5/24/05	5	Y	NE_DNR	NA	0	NA	10077	0	0	0	NA	NA	NA
55664	TOPGUN_LAGOON_DAM	1998	NA	NA	NA	NE02617	-98.1050486	41.72788451	SES3T20R7W	BOONE	TR-DRY_CREEK	ALBION	7	NIEWOHNER_FARMS_PARTNERSHIP	P	AGRICULTURAL_ENGINEERING_ASSOCIATES	N	RE	HEK	SK	O	NA	962	55	55	53	55	32	46	36	46	2	NA	L	NR	10/29/15	5	Y	NE_DNR	NA	0	NA	0	0	0	0	NA	NA	NA
64795	OKNONAME_093012	1950	NA	OKNONAME_093012	NA	OK12543	-98.70974034	36.32366837	4	MAJOR	TR-BARNEY_CREEK	FAIRVIEW	19	W_T_SODOWSKY_JR	P	UNKNOWN	NA	RE	HEZ	SZ	O	NA	494	20	20	20	20	85	57	20	57	2	NA	L	NR	8/12/09	5	Y	OWRB	C	1	V:_1;	0	0	0	0	NA	NA	NA
53677	HORN_DAM_215	1966	NA	NA	NA	NE00215	-98.0071279	41.34817624	NES21T16R6W	NANCE	TR-LOUP_RIVER	FULLERTON	NA	HOMER_HORN	P	USDA_NRCS	N	RE	HEZ	SZ	C	NA	220	22	22	19	22	165	57	21	57	2	0.5	L	NR	10/20/15	5	Y	NE_DNR	NA	0	NA	0	0	0	0	NA	USDA_NRCS	NA
53798	DROHMAN_DAM_1	1970	NA	NA	NA	NE00348	-97.96000024	40.2789198	SES26T4R6W	NUCKOLLS	TR-LITTLE_BLUE_RIVER	OAK	NA	LOREN_R_&_VIRGINIA_DROHMAN	P	USDA_NRCS	N	RE	HEZ	SZ	CO	NA	250	20	20	18	20	148	59	21	59	2	0.2	L	NR	4/29/15	5	Y	NE_DNR	U	0	U	0	0	0	0	NA	USDA_NRCS	NA
54672	STEVENS_DAM	1966	NA	NA	NA	NE01288	-97.82798195	41.13748673	SWS31T14R4W	POLK	TR-PLATTE_RIVER	SILVER_CREEK	NA	DENNIS_&_CAROL_ELAINE_STEVENS	P	USDA_NRCS	N	RE	HE	SZ	CO	NA	240	23	24	22	24	153	59	17	59	2	0.6	L	NR	6/1/16	5	Y	NE_DNR	U	0	U	0	0	0	0	NA	USDA_NRCS	NA
54747	HUBL_DAM_1	1968	NA	NA	NA	NE01376	-98.2216935	40.33105575	NES9T4R8W	NUCKOLLS	TR-DRY_CREEK	DEWEESE	NA	GAY_&_GERALD_HUBL	P	USDA_NRCS	N	RE	HE	SZ	P	NA	180	22	23	19	23	133	61	24	61	2	0.2	L	NR	6/30/15	5	Y	NE_DNR	NA	0	NA	0	0	0	0	NA	USDA_NRCS	NA
65063	OKNONAME_031039	1976	NA	OKNONAME_031039	NA	OK12843	-98.52745988	34.59751871	36	COMANCHE	TR-PECAN_CREEK	FAXON	9	GOODYEAR	P	NA	NA	RE	HEZ	SZ	O	NA	1275	15	15	8	15	60	70	50	70	2	NA	L	NR	8/3/05	5	Y	OWRB	C	1	V:_1;	0	0	0	0	NA	NA	NA
64651	OKNONAME_083024	1960	NA	OKNONAME_083024	NA	OK12383	-97.54268949	35.72645048	32	LOGAN	TR-CHISHOLM_CR	SEWARD	8	DOROTHY_R._PAPE	P	N/A	NA	RE	HEZ	SZ	O	NA	575	24	24	24	24	100	70	40	70	2	NA	L	NR	8/2/11	5	Y	OWRB	C	1	V:_1;	0	0	0	0	NA	NA	NA
53662	CHRISTENSEN_DAM_197	1970	NA	NA	NA	NE00197	-98.66234464	41.1478027	NES35T14R12W	HOWARD	TR-OAK_CREEK	NYSTED	NA	BRUCE_J_CHRISTENSEN	P	USDA_NRCS	N	RE	HE	SZ	P	NA	400	16	16	14	16	200	73	21	73	2	0.5	L	NR	4/10/14	5	Y	NE_DNR	NA	0	NA	0	0	0	0	NA	USDA_NRCS	NA
65353	DANNELS_KEN	1960	NA	DANNELS_KEN	NA	OK13170	-97.50669704	35.03622613	34	MCCLAIN	TR.WALNUT_CREEK	WASHINGTON	1	FOUTCH_FAMILY_TRUST_AND_C&T_INVESTMENT	P	NA	NA	RE	HEZ	SZ	O	NA	190	30	30	25	30	140	90	50	90	2	NA	L	NR	7/25/05	5	Y	OWRB	C	1	V:_1;	0	0	0	0	NA	NA	NA
54667	ROSS_DAM	1962	NA	NA	NA	NE01281	-100.5411268	41.01767105	SWS8T12R28W	LINCOLN	TR-PLATTE_RIVER	GOTHENBURG	NA	SANDERS_HILL_RANCH_LLC	P	USDA_NRCS	N	RE	HEZ	SZ	CO	NA	380	16	16	12	16	86	109	15	109	2	0.6	S	NR	10/2/17	3	Y	NE_DNR	NA	0	NA	0	0	0	0	NA	USDA_NRCS	NA
63827	SCS-UPPER_WASHITA_CREEK_SITE-103	1970	NA	SCS-UPPER_WASHITA_CREEK_SITE-103	NA	OK02399	-99.94431196	35.82211571	34	ROGER_MILLS	TR-TURKEY_CREEK	CHEYENNE	NA	UPPER_WASHITA_CONS_DIST	S	USDA_NRCS	N	RE	HEZ	SZ	C	NA	1000	26	26	24	26	256	112	60	112	2	NA	L	NR	1/1/80	5	Y	OWRB	C	1	V:_1;	0	0	0	0	USDA_NRCS	USDA_NRCS	USDA_NRCS
65096	DESKINS_AM	1960	NA	DESKINS_A.M.	NA	OK12887	-97.77443988	35.14638863	19	GRADY	TR-EAST_BITTER_CREEK	TABLER	10	JAMES_WESLEY_DESKINS	P	NA	NA	RE	HEZ	SZ	O	NA	275	32	32	32	32	80	130	60	130	2	NA	L	NR	2/6/01	5	Y	OWRB	C	1	V:_1;	0	0	0	0	NA	NA	NA
54717	GRUBER_EAST_DAM	1967	NA	NA	NA	NE01341	-99.95281916	40.58352282	NES17T7R23W	GOSPER	E_BR_MUDDY_CREEK	ARAPAHOE	NA	GOSPER_COUNTY	L	USDA_NRCS	N	RE	HEZ	SZ	CO	NA	215	24	24	20	24	43	198	5	198	2	4.8	L	NR	6/20/18	5	Y	NE_DNR	U	0	U	5400	0	0	0	NA	USDA_NRCS	NA
66971	LOUIS_&_WYOMA_SPITZ	NA	NA	NA	NA	OK30294	-99.26049446	35.41091516	24	WASHITA	NA	NA	0	LOUIS_A_SPITZ	P	NA	NA	NA	NA	NA	O	NA	400	31	37	31	37	90	436	14	436	2	0.79	L	NR	NA	5	Y	OWRB	U	4	NA	0	0	0	0	NA	NA	NA
54980	HADWIGER_DAM	1978	NA	NA	NA	NE01670	-99.18819652	40.7717881	SWS6T9R16W	BUFFALO	TR-WOOD_RIVER	RIVERDALE	NA	BUFFALO_COUNTY	L	USDA_NRCS	N	RE	HEK	SK	C	NA	980	26	27	26	27	111	520	2	520	2	2.7	L	NR	4/17/17	5	Y	NE_DNR	N	0	X	24768	0	0	0	NA	USDA_NRCS	NA
66953	DAN_RIPLEY_GSS_Num_2	2009	NA	NA	NA	OK30274	-96.89589388	36.3397919	32	PAWNEE	UNNAMED_TRI._TO_BLACK_BEAR_CREEK	PAWNEE	6	RAY_DAN_&_PAMELA_SUE_RIPLEY	P	NRCS	NA	NA	NA	NA	O	NA	451	16.7	18.7	14.7	18.7	153	61.68	27.81	61.68	2.05	NA	L	NR	NA	5	Y	OWRB	C	1	NA	0	0	0	0	NA	NA	NA
54683	DAWSON_COUNTY_ROAD_DAM_1	1965	NA	NA	NA	NE01301	-100.0634084	40.70006611	SWS33T9R24W	DAWSON	TR-PLUM_CREEK	EUSTIS	2	DAWSON_COUNTY	L	UNKNOWN	N	RE	HE	SZ	CO	NA	1344	34.9	34.9	34.9	34.9	18	1241.3	3.5	1241.3	2.17	1.497	S	NR	11/14/17	3	Y	NE_DNR	NA	0	NA	0	0	0	0	NA	NA	NA
66969	VOGT_DAM	NA	NA	NA	NA	OK30292	-98.67361678	35.59238731	22	CUSTER	DEER_CREEK	HYDRO	7	CHARLES_VOGT	P	NRCS	NA	NA	NA	NA	C	NA	3257	10.8	10.8	6.4	10.8	183.3	66	2.8	66	2.3	2.08	L	NR	NA	5	Y	OWRB	C	1	NA	0	0	0	0	NA	NA	NA
66798	OKNONAME_30116	2000	NA	NA	NA	OK30116	-97.32624085	36.033585	17	PAYNE	UN-NAMED_TRIB	MULHALL	6.5	ROGER_F_&_F_ANITA_FOWLER	P	USDA-NRCS	NA	RE	HEK	SZ	O	NA	457	30.3	32.3	24.7	32.3	20.5	43.5	18	43.5	2.7	50	L	NR	12/1/99	5	Y	OWRB	C	1	V:_1;	0	0	0	0	NA	NA	NA
66783	EARL_FAWVER_POND_4	2001	NA	NA	NA	OK30100	-99.19748997	35.75185286	26	CUSTER	WEST_BARNITZ_CREEK	BUTLER	NA	DAVID_H_FAWVER	P	USDA_NRCS	N	RE	HEK	SZ	O	NA	350	47.9	47.9	47.9	47.9	180	24.94	24.94	24.94	2.8	80	L	NR	7/26/11	5	Y	OWRB	C	1	V:_1;	0	0	0	0	NA	USDA_NRCS	NA
53575	ARNOLD_DAM_1	1969	NA	NA	NA	NE00095	-98.26349157	40.65959955	SES18T8R8W	CLAY	TR-W_FK_BIG_BLUE_RIVER	STOCKHAM	NA	RAY_ARNOLD_JR	P	USDA_NRCS	N	RE	HEK	SK	I	NA	210	27	28	25	28	52	23	14	23	3	0.1	L	NR	5/7/14	5	Y	NE_DNR	U	0	U	8113	0	0	0	NA	USDA_NRCS	NA
66677	OKNONAME_22265	1993	NA	OKNONAME_22265	NA	OK22265	-97.52701431	36.14052964	9	LOGAN	OTTER_CREEK	NA	0	TOM_WYGANT	P	N/A	NA	RE	HEZ	SZ	O	NA	400	29	29	29	29	34	30	5	30	3	71	L	NR	8/4/11	5	Y	OWRB	C	1	V:_1;	0	0	0	0	NA	NA	NA
53684	RUTTMAN	1961	NA	NA	NA	NE00222	-98.040868	40.270389	NE4SW4S31_T04N_R06W	NUCKOLLS	TR-_OX_BOW_CREEK	OAK	9	HAROLD_E_RUTTMAN	P	USDA_NRCS	N	RE	HEK	SK	I	NA	500	30	NA	NA	30	200	41	27	41	3	0.1	L	NR	NA	5	N	DWR	U	0	U	11200	0	0	0	NA	USDA_NRCS	NA
55705	LOTTMAN-CARPENTER_DAM	1969	NA	NA	NA	NE02660	-96.92189605	40.09103308	SES36T2R4E	JEFFERSON	TR-SPRING_CREEK	NONE	NA	KEVIN_D_&_BARBARA_D_SASSE	P	USDA_NRCS	N	RE	HEK	SK	I	NA	285	25	27	23	27	8	42	22	42	3	0.047	L	NR	6/6/14	5	Y	NE_DNR	U	0	U	0	0	0	0	NA	USDA_NRCS	USDA_NRCS
65764	SCS-ROARING_CREEK_SITE-107	1966	NA	SCS-ROARING_CREEK_SITE-107	NA	OK20824	-97.792221	34.912305	13	GRADY	TR-SOLDIER_CR	ALEX	NA	GRADY_CO_CONS_DIST	S	USDA_NRCS	N	RE	HEZ	SZ	C	NA	640	22	22	20	22	231	50	25	50	3	NA	H	Y	11/30/11	1	Y	OWRB	C	1	V:_1;	0	0	0	0	USDA_NRCS	USDA_NRCS	USDA_NRCS
55364	SOUTHEAST_COMMUNITY_COLLEGE_IRRIGATION_DAM	1988	NA	NA	NA	NE02275	-96.79548546	40.2609614	NWS6T3R6E	GAGE	TR-BIG_BLUE_RIVER	BEATRICE	NA	SOUTHEAST_COMMUNITY_COLLEGE_EDUCATION_FOUNDATION	P	USDA_NRCS	N	RE	HEK	SK	I	NA	520	23	29	19	29	147	52	20	52	3	0.3	L	NR	5/17/16	5	Y	NE_DNR	U	0	U	0	0	0	0	NA	USDA_NRCS	NA
54819	PERRY_DAM	1970	NA	NA	NA	NE01488	-97.452901	41.264891	SW4SE4S17_T15N_R01W	POLK	TR-_CLEAR_CREEK	ROGERS	40	MARY_L_PERRY	P	USDA_NRCS	N	RE	HEK	SK	O	NA	300	21	23	22	23	80	54	21	54	3	0.4	L	NR	NA	5	N	DWR	NA	0	NA	0	0	0	0	NA	USDA_NRCS	NA
54610	BIG_INDIAN_CREEK_7-1-A	1966	NA	0	NA	NE01211	-96.9072406	40.09292764	SWS31T2R5E	GAGE	TR-BIG_INDIAN_CREEK	ODELL	NA	LOWER_BIG_BLUE_NATURAL_RESOURCES_DISTRICT	L	USDA_NRCS	N	RE	HEK	SZ	CO	NA	575	24	27	23	27	208	57	10	57	3	0.2	L	NR	7/2/14	5	Y	NE_DNR	U	0	U	9086	0	0	0	USDA_NRCS	USDA_NRCS	USDA_NRCS
55876	BEATTIE_DIVERSION_DAM	2007	NA	NA	NA	NE02839	-99.563249	40.939851	NES11T11R20W	DAWSON	TR-WOOD_RIVER	NONE	0	GERALD_J_BEATTIE	P	USDA-NRCS	N	RE	HEK	SK	CO	NA	400	12	12	10	12	2	58	7	58	3	0.3	L	NR	4/22/15	5	Y	NE_DNR	NA	0	NA	10159	0	0	0	NA	NA	NA
55214	GROVE_DAM_2048	1962	NA	NA	NA	NE02048	-97.89216849	40.17320457	NWS4T2R5W	NUCKOLLS	TR-THAWES_CREEK	HEBRON	27	STEVEN_S_&_LISA_SORENSEN	P	USDA-NRCS	N	RE	HEZ	SZ	P	NA	260	16	18	15	18	191	60	23	60	3	0.3	L	NR	4/26/18	10	Y	NE_DNR	NA	0	NA	0	0	0	0	NA	NA	NA
66651	LONNIE_HELDERMON__GSSI	1995	NA	LONNIE_HELDERMON_GSSI	NA	OK22238	-98.34406332	35.54292577	3	CADDO	SOUTH_CANADIAN	HINTON	NA	LONNIE_HELDERMON	P	USDA_NRCS	N	RE	HEZ	SZ	O	NA	500	45	45	45	45	41	61	12	61	3	461	L	NR	11/30/01	5	Y	OWRB	C	1	V:_1;	0	0	0	0	NA	USDA_NRCS	NA
54993	KORELL_DAM	1976	NA	NA	NA	NE01683	-100.7842652	40.20592245	SES23T3R31W	HITCHCOCK	TR-REPUBLICAN_RIVER	MCCOOK	NA	JON_EBERSPACHER	P	USDA_NRCS	N	RE	HEK	SZ	C	NA	340	16.5	16	16	16.5	135	62.8	13.9	62.8	3	1.3	L	NR	12/22/16	5	Y	NE_DNR	NA	0	NA	0	0	0	0	NA	USDA_NRCS	NA
53661	FRIES_DAM	1970	NA	NA	NA	NE00196	-98.57901618	41.11417207	NES9T13R11W	HOWARD	TR-OAK_CREEK	DANNEBROG	NA	JAMES_FRIES_ET_AL	P	USDA_NRCS	N	RE	HEZ	SZ	P	NA	210	22	24	20	24	198	64	20	64	3	1.2	L	NR	4/10/14	5	Y	NE_DNR	U	0	U	0	0	0	0	NA	USDA_NRCS	NA
53711	MILTON_DAM	1973	NA	NA	NA	NE00251	-97.258565	40.690372000000004	NE4SE4S01_T08N_R01E	SALINE	TR-_JOHNSON_CREEK_S	CRETE	22	ROBERT_H_MILTON	P	USDA_NRCS	N	RE	HEK	SK	G	NA	390	20	21	20	21	120	67	22	67	3	1.1	L	NR	NA	5	N	DWR	U	28	U	0	0	0	0	NA	USDA_NRCS	NA
54721	LAVENE_DAM	1971	HOCK	NA	NA	NE01345	-99.764204	40.454836	SW4SE4S25_T06N_R22W	GOSPER	TR-_TURKEY_CREEK_E_BRANCH	OXFORD	19	GLENNIS_LAVENE	P	USDA_NRCS	N	RE	HEK	SK	P	NA	240	24	24	20	24	192	69	12	69	3	2.4	L	NR	NA	5	N	DWR	NA	0	NA	0	0	0	0	NA	USDA_NRCS	NA
55064	TONNIGES_DAM	1980	NA	NA	NA	NE01757	-97.405591	40.967757	W2NW4S35_T12N_R01W	YORK	TR-_LINCOLN_CREEK	SEWARD	10	FLOYD_TONNIGES	P	USDA_NRCS	N	RE	HEK	SK	O	NA	300	19	19	18	19	160	70	23	70	3	0.6	L	NR	NA	5	N	DWR	U	0	U	0	0	0	0	NA	USDA_NRCS	NA
53724	REJDA_DAM	1967	NA	NA	NA	NE00267	-99.20563478	41.66952373	SWS30T20R16W	VALLEY	TR-N_BR_TURTLE_CREEK	ORD	NA	DONALD_P_REJDA	P	USDA_NRCS	N	RE	HEZ	SZ	C	NA	240	16	16	14	16	148	75	27	75	3	1.1	L	NR	5/29/14	5	Y	NE_DNR	NA	0	NA	0	0	0	0	NA	USDA_NRCS	NA
53796	GIBSON_DAM	1967	NA	NA	NA	NE00346	-98.228678	40.01659698	NWS33T1R8W	NUCKOLLS	TR-GIMLET_CREEK	SUPERIOR	NA	KENNETH_H_GRIESS_TRUST	P	USDA_NRCS	N	RE	HEZ	SZ	P	NA	420	20	21	18	21	127	78	23	78	3	0.9	L	NR	4/30/15	5	Y	NE_DNR	U	0	U	0	0	0	0	NA	USDA_NRCS	NA
53611	THELEN_DAM	1969	NA	NA	NA	NE00140	-97.43938717	41.13308012	NWS4T13R1W	POLK	TR-BIG_BLUE_RIVER	SURPRISE	NA	HAPPY_HOGS_LLC	P	USDA_NRCS	N	RE	HEK	SZ	CO	NA	410	17	18	16	18	166	80	25	80	3	0.7	L	NR	7/9/14	5	Y	NE_DNR	NA	0	NA	0	0	0	0	NA	USDA_NRCS	NA
53669	JARCHOW_DAM	1968	NA	NA	NA	NE00204	-97.20477915	40.31437481	NES16T4R2E	JEFFERSON	TR-SWAN_CREEK	SWANTON	NA	GALEN_W_&_SONDRA_DREES	P	USDA_NRCS	N	RE	HEZ	SZ	CO	NA	530	13	15	13	15	244	80	25	80	3	0.6	L	NR	3/23/17	5	Y	NE_DNR	NA	0	NA	0	0	0	0	NA	USDA_NRCS	NA
53652	STUCKEY_DAM	1966	NA	NA	NA	NE00186	-97.70140814	40.65446114	NWS19T8R3W	FILLMORE	TR-W_FK_BIG_BLUE_RIVER	MCCOOL_JUNCTION	NA	STUCKEY_FARMS_INC	P	USDA_NRCS	N	RE	HEK	SZ	C	NA	450	13	16	12	16	240	83	24	83	3	0.4	L	NR	6/11/14	5	Y	NE_DNR	U	0	U	0	0	0	0	NA	USDA_NRCS	NA
55306	OQUIST_ROAD_DAM	1985	NA	NA	NA	NE02204	-97.76906481	41.19152085	NWS15T14R4W	POLK	TR-PLATTE_RIVER	SILVER_CREEK	NA	CENTRAL_PLATTE_NATURAL_RESOURCES_DISTRICT	L	USDA_NRCS	N	RE	HEK	SK	C	NA	540	35	43	34	43	117	91	18	91	3	0.5	L	NR	6/16/17	5	Y	NE_DNR	U	0	U	26722	0	0	0	NA	USDA_NRCS	NA
65572	SCS-BITTER_CREEK_SITE-10	1974	NA	SCS-BITTER_CREEK_SITE-10	NA	OK20616	-97.79227133	35.19497932	1	GRADY	TR-BRUSHY_CREEK	ALEX	NA	GRADY_CO_CONS_DIST	S	USDA_NRCS	N	RE	HEZ	SZ	C	NA	440	35	35	33	35	252	94	21	94	3	NA	L	NR	1/1/80	5	Y	OWRB	C	1	V:_1;	0	0	0	0	USDA_NRCS	USDA_NRCS	USDA_NRCS
66977	MITCHELL_POND_Num_1	NA	NA	NA	NA	OK30358	-98.56939308	36.21016069	15	MAJOR	SAND_CREEK	FAIRVIEW	6.4	ROBERT_MITCHELL	P	NRCS	NA	NA	NA	NA	R	NA	325	24	27	21	27	57.18	61.5	18	61.5	3.1	0.65	L	NR	NA	5	Y	OWRB	C	2	NA	0	0	0	0	NA	NA	NA
66961	JL_BRISCOE_DAM	1980	NA	NA	NA	OK30283	-99.59502288	34.79977643	23	GREER	TRI._TO_TURKEY_CREEK	NA	0	TOM_CLARK	P	NRCS	NA	RE	NA	NA	O	NA	NA	32	NA	NA	32	78	81.2	18.2	81.2	3.1	0.3	L	NR	11/29/10	5	Y	OWRB	C	1	V:_1;	0	0	0	0	NA	NA	NA
67040	BEECHER_PROPERTY_DAM	NA	NA	NA	NA	OK30459	-97.907028	35.783983	14	KINGFISHER	CLEAR_CREEK	KINGFISHER	6	G&L_CATTLE_COMPANY	P	GREG_MASSEY	NA	NA	IEK	SK	I	NA	480	25	21	21	25	28.9	153	150	153	3.19	8.15	L	NR	NA	5	Y	OWRB	C	120	NA	0	0	0	0	NA	NA	NA
54769	DAWSON_COUNTY_ROAD_DAM_8	1962	NA	NA	NA	NE01410	-100.090918	40.7001545	SES31T9R24W	DAWSON	TR-PLUM_CREEK	EUSTIS	NA	DAWSON_COUNTY	L	USDA_NRCS	N	RE	HE	SZ	CO	NA	574	12.2	12.2	12.2	12.2	19	58	7	58	3.23	0.836	L	NR	11/14/17	5	Y	NE_DNR	NA	0	NA	0	0	0	0	NA	USDA_NRCS	NA
66860	WARREN_CLARK_POND_1	2005	NA	NA	NA	OK30179	-96.75711607	36.17014843	34	PAWNEE	UNNAMED_TRIB_SALT_CREEK	MARAMEC	NA	WARREN_&_DEBORAH_CLARK	P	USDA_NRCS	N	RE	HEK	SZ	O	NA	349	27	30	23.3	30	1.8	39.59	22.63	39.59	3.25	92	L	NR	NA	5	Y	OWRB	C	1	NA	0	0	0	0	NA	USDA_NRCS	NA
53801	LIPKER_DAM	1959	NA	NA	NA	NE00353	-97.87203177	40.19514635	SWS27T3R5W	NUCKOLLS	TR-LITTLE_BLUE_RIVER	HEBRON	19	DORREL_B_LIPKER	P	UNKNOWN	N	RE	HEK	SZ	P	NA	262	19.7	19.7	19.7	19.7	98	59.5	10.2	59.5	3.3	0.145	L	NR	9/19/11	10	Y	NE_DNR	NA	0	NA	0	0	0	0	NA	NA	NA
66737	OKNONAME_30048	2001	NA	NA	NA	OK30048	-99.28884678	35.68749188	14	CUSTER	WASHITA_RIVER	HAMMON	8	POWERS_LAND_AND_MINERALS_C/O_MS._LOIS_POWERS	L	USDA-NRCS	NA	RE	HEK	SZ	O	NA	420	22.4	25	19.6	25	31.2	69.9	15.4	69.9	3.5	525	L	NR	7/26/11	5	Y	OWRB	C	1	V:_1;	0	0	0	0	NA	NA	NA
55357	DONNEL_STELLING_DAM	1986	NA	NA	NA	NE02265	-97.74051829	40.14978805	SWS11T2R4W	THAYER	TR-SPRING_CREEK	DESHLER	NA	DONNEL_L_&_MARY_ANN_STELLING_LIFE_ESTATE	P	USDA_NRCS	N	RE	HEK	SK	CO	NA	430	16	20	12	20	25	73	11.8	73	3.5	0.195	L	NR	6/1/15	5	Y	NE_DNR	U	0	U	10000	0	0	0	NA	USDA_NRCS	NA
66820	OKNONAME_30138	2000	NA	NA	NA	OK30138	-98.19723225	35.82645527	31	KINGFISHER	KINGFISHER_CREEK	KINGFISHER	14	STEVE_MENDELL	P	USDA-NRCS	NA	RE	HEK	SZ	O	NA	500	14	13	8	14	9.4	51.43	6.99	51.43	3.6	119	L	NR	12/16/13	5	Y	OWRB	C	1	V:_1;	0	0	0	0	NA	NA	NA
66904	OKNONAME_30224	2008	NA	REX_FLAMING_GSS_NO._1	NA	OK30224	-98.71102489	35.35965278	8	WASHITA	COBB_CREEK	COLONY	NA	REX_ALLEN_FLAMING	P	USDA_NRCS	N	RE	NA	NA	R	NA	646	30.5	33	27	33	23.5	58.4	12.1	58.4	3.6	1.08	L	NR	NA	5	Y	OWRB	C	1	NA	0	0	0	0	NA	USDA_NRCS	NA
66787	TY_HARTWIG	2004	NA	NA	NA	OK30104	-97.64937252	35.63348489	5	OKLAHOMA	WALNUT_CREEK	OKLAHOMA_CITY	NA	HARTWIG_INVESTMENTS_LLC	P	USDA_NRCS	N	RE	HEK	SZ	R	NA	772	21.5	21.5	21.5	21.5	95	80.85	37.6	80.85	3.67	288	L	NR	NA	5	Y	OWRB	C	1	NA	0	0	0	0	NA	USDA_NRCS	NA
55189	STULKEN_DAM	1977	NA	NA	NA	NE01961	-98.29295435	40.76565302	NWS12T9R9W	HALL	TR-W_FK_BIG_BLUE_RIVER	STOCKHAM	30	JAMES_STULKEN	P	USDA-NRCS	N	RE	HE	SZ	C	NA	288	15.8	19.3	15	19.3	187	55.7	14.2	55.7	3.7	0.28	L	NR	4/18/17	5	Y	NE_DNR	NA	0	NA	4772	0	0	0	NA	NA	NA
66970	GREG_ADAMS_POND_1	1971	NA	NA	NA	OK30293	-99.098317	35.753372	27	CUSTER	EAST_BARNITZ_CREEK	CLINTON	20	GREG_ADAMS	P	NRCS	NA	NA	NA	RZ	O	NA	370	33.6	15.9	13	33.6	63	29.65	17.89	29.65	3.87	0.37	L	NR	NA	5	Y	OWRB	U	2	NA	0	0	0	0	NA	NA	NA
66923	OKNONAME_30243	NA	NA	NA	NA	OK30243	-99.269247	35.24205	24	WASHITA	TRAIL_ELK/_UPPER_ELK_CREEK	SENTINEL	8	ELDRED_&_PATRICIA_SCHNEBERGER	P	USDA-NRCS	NA	NA	XEK	U	O	NA	300	17	19	13.9	19	11.6	74.9	15	74.9	3.9	0.727	L	NR	NA	5	Y	OWRB	C	1	NA	0	0	0	0	NA	NA	NA
82730	BROCKREIDE_DAM	1997	NA	NA	NA	TX07034	-98.918333	33.92	NA	WICHITA	TR-_WICHITA_RIVER	WICHITA_FALLS	20	JAMES_BROCKREIDE	P	USDA_NRCS	N	RE	HEK	SZ	I	NA	983	29	30	29	30	100	22	22	22	4	0.003	L	NR	NA	0	N	TX_COMMISSION_ON_ENV_QUALITY	U	35	U	18884	0	0	0	NA	USDA_NRCS	NA
55219	BERGMAN_DAM	1962	NA	NA	NA	NE02066	-99.622414	40.472215	SW4S20_T06N_R20W	PHELPS	TR-_SPRING_CREEK	NONE	0	JAMES_MORSE	P	USDA_NRCS	N	RE	HEK	SK	P	NA	190	26	26	26	26	174	33	25	33	4	0.4	L	NR	NA	5	N	DWR	NA	0	NA	0	0	0	0	NA	USDA_NRCS	NA
55390	EUGENE_MAZOUR_DAM	1990	NA	NA	NA	NE02327	-98.24540755	40.33547401	NES8T4R8W	NUCKOLLS	TR-LIBERTY_CREEK	DEWEESE	NA	EILEEN_A_&_EUGENE_W_MAZOUR	P	USDA_NRCS	N	RE	HEK	SK	I	NA	370	16	23	16	23	45	52	15	52	4	0.4	L	NR	5/4/18	5	Y	NE_DNR	U	0	U	5625	0	0	0	NA	USDA_NRCS	NA
55401	LYLE_NEJEZCHLEB_DAM	1989	NA	NA	NA	NE02339	-98.21898914	40.34874611	NES4T4R8W	NUCKOLLS	TR-LIBERTY_CREEK	DEWEESE	NA	LYLE_NEJEZCHLEB	P	USDA_NRCS	N	RE	HEK	SK	I	NA	400	22	30	21	30	109	54	17	54	4	0.4	L	NR	10/9/15	5	Y	NE_DNR	U	0	U	0	0	0	0	NA	USDA_NRCS	NA
55147	REDLER_DAM	1974	NA	NA	NA	NE01855	-97.97515958	41.70070901	SWS14T20R6W	BOONE	TR-BEAVER_CREEK	BOONE	6	WOLF_LAND_LLC	P	USDA-NRCS	N	RE	HEZ	SZ	C	NA	375	19.5	19.5	19.5	19.5	174	54	20	54	4	0.2	L	NR	5/17/18	5	Y	NE_DNR	NA	0	NA	0	0	0	0	NA	NA	NA
55191	EXSTROM_OHRT_DAM	1968	NA	NA	NA	NE01966	-99.39548319	40.25894881	NES6T3R18W	HARLAN	TR-ROPE_CREEK	ALMA	NA	JANET_L_&_SHERYL_A_EXSTROM_&_OHRT	P	USDA_NRCS	N	RE	HEK	SZ	I	NA	260	19	19	19	19	175	54.9	16.1	54.9	4	0.4	L	NR	11/19/14	5	Y	NE_DNR	NA	0	NA	0	0	0	0	NA	USDA_NRCS	NA
55417	JUSTIN_ELLICOT_DAM	1991	NA	NA	NA	NE02358	-97.45725579	40.30899422	SWS17T4R1W	THAYER	TR-SANDY_CREEK	ALEXANDRIA	NA	JERRY_A_&_ANGELA_K_BAYSINGER	P	USDA_NRCS	N	RE	HEK	SK	I	NA	536	18	20	16	20	20	55	19	55	4	0.2	L	NR	6/10/14	5	Y	NE_DNR	U	0	U	0	0	0	0	NA	USDA_NRCS	NA
55236	ROLLING_HILLS_DAM	1967	NA	NA	NA	NE02126	-99.138414	40.69952354	SWS33T9R16W	BUFFALO	TR-PLATTE_RIVER	KEARNEY	NA	CITY_OF_KEARNEY	L	USDA_NRCS	N	RE	HEZ	SZ	R	NA	100	9	12	9	12	80	57	21	57	4	0.2	S	NR	4/17/17	3	Y	NE_DNR	NA	0	NA	0	0	0	0	NA	USDA_NRCS	NA
54720	KING_DAM	1964	NA	NA	NA	NE01344	-99.747481	40.40891408	SWS7T5R21W	GOSPER	TR-TURKEY_CREEK	OXFORD	NA	GOSPER_COUNTY	L	USDA_NRCS	N	RE	HEZ	SZ	P	NA	240	21	21	21	21	83	57	4	57	4	0.8	L	NR	6/20/18	5	Y	NE_DNR	U	0	U	9345	0	0	0	NA	USDA_NRCS	NA
55488	SCHAFER_SYSTEM_II_LAGOON_DAM	1996	NA	NA	NA	NE02432	-98.11984763	41.49237128	NES33T18R7W	BOONE	TR-CEDAR_RIVER	BELGRADE	4	WOLBACH_FOODS_PARTNERSHIP	P	AGRICULTURAL_ENGINEERING_ASSOCIATES	N	RE	HEK	SK	O	NA	398	30	38	28	38	27	58	32	58	4	0.1	L	NR	10/10/14	5	Y	NE_DNR	NA	0	NA	17400	0	0	0	NA	NA	NA
55215	BUESCHER_DAM	1963	NA	NA	NA	NE02050	-98.19298086	40.32127357	NWS14T4R8W	NUCKOLLS	TR-DRY_CREEK	DEWEESE	7	DONALD_G_&_DOROTHY_L_BUESCHER	P	USDA-NRCS	N	RE	HEZ	SZ	P	NA	380	14	14	12	14	104	58	22	58	4	0.5	L	NR	5/4/18	5	Y	NE_DNR	NA	0	NA	0	0	0	0	NA	NA	NA
53707	REZABEK_DAM	1965	NA	NA	NA	NE00246	-97.17058818	40.57638584	NWS14T7R2E	SALINE	TR-TURKEY_CREEK	PLEASANT_HILL	NA	LILLIAN_L_REZABEK_LIFE_ESTATE	P	USDA_NRCS	N	RE	HE	SZ	P	NA	200	16	16	14	16	224	59	22	59	4	0.7	L	NR	5/11/17	5	Y	NE_DNR	NA	0	NA	0	0	0	0	NA	USDA_NRCS	NA
64688	OKNONAME_075009	1965	NA	OKNONAME_075009	NA	OK12421	-98.835246	34.68948	36	KIOWA	TR-DEEP_RED_CREEK	ODETTA	2	STEVEN_WOODY	P	N/A	NA	RE	HEZ	SZ	O	NA	3378	15	14	14	15	50	60	40	60	4	NA	L	NR	10/11/10	5	Y	OWRB	C	1	V:_1;	0	0	0	0	NA	NA	NA
53786	BILTOFT_DAM	1964	JOHN_D_BILTOFT	NA	NA	NE00336	-97.88698848	40.17821002	SWS33T3R5W	NUCKOLLS	TR-THAMES_CREEK	HEBRON	NA	JANET_T_HOINS	P	USDA_NRCS	N	RE	HEZ	SZ	P	NA	280	14	17	16	17	43	61	19	61	4	0.6	L	NR	10/7/15	5	Y	NE_DNR	NA	0	NA	0	0	0	0	NA	USDA_NRCS	NA
55078	KOTLARZ_DAM	1975	NA	NA	NA	NE01772	-98.05713315	41.33485333	NWS30T16R6W	NANCE	TR-LOUP_RIVER	FULLERTON	NA	MARCIA_K_FORBES	P	USDA_NRCS	N	RE	HEZ	SZ	C	NA	220	26	26	25	26	140	61	21	61	4	0.8	L	NR	10/20/15	5	Y	NE_DNR	U	0	U	0	0	0	0	NA	USDA_NRCS	NA
55513	SOUTHEAST_COMMUNITY_COLLEGE_IRRIGATION_DAM_2	1997	NA	NA	NA	NE02457	-96.78530508	40.25210058	SES6T3R6E	GAGE	TR-BIG_BLUE_RIVER	BEATRICE	1	SOUTHEAST_COMMUNITY_COLLEGE_FOUNDATION	P	UNKNOWN	N	RE	HEK	SK	I	NA	820	15	21	13	21	29	62	13	62	4	0.3	L	NR	4/18/17	5	Y	NE_DNR	NA	0	NA	8330	0	0	0	NA	NA	NA
54831	KOESTER_DAM	1966	NA	NA	NA	NE01508	-97.74254658	40.0666381	SWS11T1R4W	THAYER	TR-SPRING_CREEK	DESHLER	NA	MARVIN_KOESTER	P	USDA_NRCS	N	RE	HEZ	SZ	CO	NA	250	17	17	14	17	90	62	20	62	4	0.3	L	NR	10/12/10	10	Y	NE_DNR	NA	0	NA	0	0	0	0	NA	USDA_NRCS	NA
55159	MILLER_DAM_1877	1980	NA	NA	NA	NE01877	-97.12838224	41.20220641	NES7T14R3E	BUTLER	TR-KEZAN_CREEK	GARRISON	NA	MADONNA_FOUNDATION	P	USDA_NRCS	N	RE	HEK	SZ	C	NA	300	22	26	23	26	180	62	24	62	4	0.7	L	NR	5/24/16	5	Y	NE_DNR	NA	0	NA	0	0	0	0	NA	USDA_NRCS	NA
55203	KUJATH_DAM	1968	NA	NA	NA	NE01996	-97.30495918	40.29316263	SWS22T4R1E	JEFFERSON	TR-LITTLE_SANDY_CREEK	FAIRBURY	18	TIMOTHY_MASCHMAN	P	USDA-NRCS	N	RE	HEZ	SZ	CO	NA	460	16	16	14	16	50	63	24	63	4	0.6	L	NR	4/12/18	5	Y	NE_DNR	NA	0	NA	0	0	0	0	NA	NA	NA
55288	KELLER_DAM_2182	1982	NA	NA	NA	NE02182	-98.08293816	40.6943264	NWS2T8R7W	CLAY	TR-W_FK_BIG_BLUE_RIVER	STOCKHAM	NA	KEITH_E_&_DIANE_KELLER	P	USDA_NRCS	N	RE	HEK	SK	I	NA	326	23	25	23	25	88	63	18	63	4	0.6	L	NR	5/4/18	5	Y	NE_DNR	U	0	U	17032	0	0	0	NA	USDA_NRCS	NA
53790	FRAHM_DAM_340	1966	NA	NA	NA	NE00340	-97.97502055	40.19752953	SES27T3R6W	NUCKOLLS	OAK_CREEK	OAK	NA	CHRIS_&_TERESA_FRAHM_MEYER	P	USDA_NRCS	N	RE	HEZ	SZ	P	NA	385	16	19	13	19	204	63	22	63	4	0.3	L	NR	6/10/15	5	Y	NE_DNR	NA	0	NA	0	0	0	0	NA	USDA_NRCS	NA
53787	WEHRMAN_DAM_1	1965	NA	NA	NA	NE00337	-98.1668686	40.20909114	SES24T3R8W	NUCKOLLS	TR-ELK_CREEK	NELSON	NA	BETTY_&_HOMER_B_JR_WEHRMAN	P	USDA_NRCS	N	RE	HEZ	SZ	P	NA	110	24	27	23	27	200	64	23	64	4	0.5	L	NR	4/26/18	5	Y	NE_DNR	NA	0	NA	0	0	0	0	NA	USDA_NRCS	NA
54671	RANSOM_DAM_1287	1965	NA	NA	NA	NE01287	-97.53403883	41.14838284	NWS34T14R2W	POLK	TR-BIG_BLUE_RIVER	SURPRISE	NA	CHARLES_A_&_JANE_L_ROBERTS	P	USDA_NRCS	N	RE	HEZ	SZ	C	NA	350	21	23	21	23	88	66	17	66	4	0.4	L	NR	6/15/17	5	Y	NE_DNR	NA	0	NA	0	0	0	0	NA	USDA_NRCS	NA
54156	KNOEIZER_DAM	1967	NA	NA	NA	NE00740	-99.82345407	40.64031315	NWS28T8R22W	GOSPER	TR-PLUM_CREEK	KEARNEY	NA	KNOERZER_FARMS_INC	P	USDA_NRCS	N	RE	HEZ	SZ	CO	NA	250	22	22	18	22	160	66	15	66	4	0.9	L	NR	10/23/14	5	Y	NE_DNR	U	0	U	0	0	0	0	NA	USDA_NRCS	NA
54746	CHILDRESS_DAM_1375	1968	NA	NA	NA	NE01375	-98.2122047	40.1274671	NWS22T2R8W	NUCKOLLS	TR-COTTONWOOD_CREEK	SUPERIOR	NA	DBD_FARMS_PARTNERSHIP	P	USDA_NRCS	N	RE	HEZ	SZ	P	NA	410	14	14	13	14	148	68	22	68	4	0.3	L	NR	5/17/16	5	Y	NE_DNR	NA	0	NA	0	0	0	0	NA	USDA_NRCS	NA
55254	VAVRA_SEMLER_ROAD_DAM_A	1975	NA	NA	NA	NE02147	-97.138646	40.683702	SWS6T8R3E	SALINE	TR-JOHNSON_CREEK	CRETE	NA	UPPER_BIG_BLUE_NATURAL_RESOURCES_DISTRICT	L	USDA_NRCS	N	RE	HE	SK	C	1982H	540	21	21	18	21	193	68	21	68	4	0.6	L	NR	5/24/17	5	Y	NE_DNR	N	0	X	23480	0	0	0	NA	USDA_NRCS	NA
53789	GRUMMERT_DAM	1966	NA	NA	NA	NE00339	-98.05306344	40.11340256	NES25T2R7W	NUCKOLLS	TR-BLAKELY_CREEK	SUPERIOR	NA	MARY_LOU__GRUMMERT	P	USDA_NRCS	N	RE	HEZ	SZ	P	NA	710	16	19	15	19	185	69	24	69	4	0.4	L	NR	6/9/16	5	Y	NE_DNR	U	0	U	0	0	0	0	NA	USDA_NRCS	NA
53832	VANDENBERG_DAM_386	1969	NA	NA	NA	NE00386	-97.06913	41.176967	NES22T14R3E	BUTLER	TR-BIG_BLUE_RIVER	NONE	0	WILLIAM_L_VANDENBERG	P	USDA-NRCS	N	RE	IEK	SZ	C	NA	370	15	18	14	18	79	72	23	72	4	0.5	L	NR	4/17/18	5	Y	NE_DNR	NA	0	NA	0	0	0	0	NA	NA	NA
54952	PEKAREK_DAM	1975	NA	NA	NA	NE01639	-97.10826444	41.09673267	SES17T13R3E	BUTLER	TR-KEYSOR_CREEK	ULYSSES	NA	PEKAREK_FARMS_PARTNERSHIP	P	USDA_NRCS	N	RE	HEZ	SZ	C	NA	368	18	18	16	18	139	72	23	72	4	0.4	L	NR	7/3/14	5	Y	NE_DNR	U	0	U	0	0	0	0	NA	USDA_NRCS	NA
54577	STONE_DAM	1970	NA	NA	NA	NE01173	-98.38379901	41.38235871	SES6T16R9W	HOWARD	TR-SPRING_CREEK	CUSHING	NA	BERNARD_R_&_WILLIAM_K_COX	P	USDA_NRCS	N	RE	HEK	SZ	P	NA	120	20	23	17	23	168	72	25	72	4	0.9	L	NR	4/16/14	5	Y	NE_DNR	NA	0	NA	0	0	0	0	NA	USDA_NRCS	NA
54756	GRAY_DAM	1964	NA	NA	NA	NE01390	-97.456375	40.825259	SE4NW4S20_T10N_R01W	YORK	TR-_BEAVER_CREEK	BEAVER_CROSSING	10	LESLIE_GRAY	P	USDA_NRCS	N	RE	HEK	SK	I	NA	290	17	19	14	19	159	73	21	73	4	0.6	L	NR	NA	5	N	DWR	U	43	U	6905	0	0	0	NA	USDA_NRCS	NA
54992	MURDOCK_DAM	1966	NA	NA	NA	NE01682	-99.531497	40.200057	NW4S25_T03N_R20W	HARLAN	TR-_SCHOOL_CREEK	ORLEANS	8	FLOYD_W_MURDOCK	P	USDA_NRCS	N	RE	HEK	SK	NA	NA	518	21	21	21	21	168	73	25	73	4	0.4	L	NR	NA	5	N	DWR	NA	0	NA	0	0	0	0	NA	USDA_NRCS	NA
62496	SCS-MAYSVILLE_LATERALS_SITE-L4	1971	NA	SCS-MAYSVILLE_LATERALS_SITE-L4	NA	OK00246	-97.35997632	34.78889487	25	GARVIN	TR-WASHITA_RIV	WHITEBEAD	NA	GARVIN_CO_CONS_DIST	S	USDA_NRCS	N	RE	HEZ	SZ	C	NA	790	21	21	21	21	248	73	30	73	4	NA	L	NR	1/1/80	5	Y	OWRB	C	1	V:_1;	0	0	0	0	USDA_NRCS	USDA_NRCS	USDA_NRCS
65082	TEMPLE_GSS_NO1	1977	NA	TEMPLE_GSS_NO.1	NA	OK12872	-97.31681208	34.68059172	4	GARVIN	TR-RUSH_CREEK	PAULS_VALLEY	NA	RAYMOND_AND_MARY_TEMPLE	P	USDA_NRCS	N	RE	HEZ	SZ	O	NA	370	25	25	25	25	190	75	20	75	4	NA	L	NR	5/4/10	5	Y	OWRB	C	1	V:_1;	0	0	0	0	NA	USDA_NRCS	NA
65372	BELL	1970	NA	BELL	NA	OK13190	-98.87149733	36.45289544	23	MAJOR	TR-CIMARRON_RIV	CIMARRON_RIVER	4	CAROLYN_CALVERY	P	UNKNOWN	NA	RE	HEZ	SZ	O	NA	200	28	28	25	28	140	84	50	84	4	NA	L	NR	8/7/09	5	Y	OWRB	C	1	V:_1;	0	0	0	0	NA	NA	NA
62491	SCS-MAYSVILLE_LATERALS_SITE-H05	1972	NA	SCS-MAYSVILLE_LATERALS_SITE-H05	NA	OK00241	-97.54887854	34.78136749	31	GARVIN	TR-HAPPY_HOLLOW_CREEK	MAYSVILLE	NA	GARVIN_CO_CONS_DIST	S	USDA_NRCS	N	RE	HEZ	SZ	C	NA	740	24	24	24	24	80	92	46	92	4	NA	L	NR	1/1/80	5	Y	OWRB	C	1	V:_1;	0	0	0	0	USDA_NRCS	USDA_NRCS	USDA_NRCS
54845	LUKOW_DAM	1974	NA	NA	NA	NE01524	-98.639905	40.495229	SWS11T6R12W	ADAMS	TR-COTTONWOOD_CREEK	AYR	NA	GLEN_A_BONIFAS_ETAL	P	USDA_NRCS	N	RE	HEK	SK	C	NA	710	30	30	28	30	47	95	23	95	4	0.7	L	NR	4/19/17	5	Y	NE_DNR	N	0	X	12384	0	0	0	NA	USDA_NRCS	NA
54102	HOFFMAN_DAM_679	1960	NA	NA	NA	NE00679	-98.68503796	40.32800945	SWS9T4R12W	WEBSTER	TR-LITTLE_BLUE_RIVER	BLADEN	7	LEON_LUTKEMEIER	P	UNKNOWN	N	RE	HEZ	SZ	P	NA	272	13	13	13	13	171	95	8	95	4	0.9	L	NR	9/25/14	5	Y	NE_DNR	NA	0	NA	0	0	0	0	NA	NA	NA
55458	LARRY_SNYDER_ROAD_DAM	1994	NA	NA	NA	NE02402	-98.62672132	40.48073879	SWS13T6R12W	ADAMS	TR-COTTONWOOD_CREEK	AYR	NA	ADAMS_COUNTY	L	USDA_NRCS	N	RE	HEK	SK	CO	NA	200	24	27	24	27	42	96	18	96	4	0.5	L	NR	4/19/17	5	Y	NE_DNR	N	0	X	8402	0	0	0	NA	USDA_NRCS	NA
55330	GUS_SALL_DAM	1961	NA	NA	NA	NE02234	-99.43798135	40.33675189	SWS2T4R19W	HARLAN	FLAG_CREEK	ORLEANS	NA	HARLAN_COUNTY_ROAD_DEPARTMENT	L	USDA_NRCS	N	RE	HEK	SZ	P	NA	365	20	20	20	20	19	101	12	101	4	0.7	L	NR	6/26/18	5	Y	NE_DNR	U	0	U	0	0	0	0	NA	USDA_NRCS	NA
64516	ACRES_JACOB	1960	NA	ACRES_JACOB	NA	OK12240	-97.79967431	35.40084819	26	CANADIAN	TR-FOURMILE_CREEK	NORMAN	25	KEVIN_AND_CONNIE_PALMATARY__FAMILY_TRUST	P	N/A	NA	RE	HEZ	SZ	R	NA	300	30	30	30	30	50	110	80	110	4	NA	L	NR	7/19/05	5	Y	OWRB	C	1	V:_1;	0	0	0	0	NA	NA	NA
65665	SKRDLE_FRANK_L	1955	NA	SKRDLE_FRANK_L.	NA	OK20716	-98.24726149	34.63814617	15	COMANCHE	TR-DRY_BEAVER_CREEK	PUMPKIN_CENTER	4	FRANK_AND_KAREN_SKRDLE	P	UNKNOWN	NA	RE	HEZ	SZ	O	NA	550	22	22	22	22	80	110	70	110	4	NA	L	NR	8/3/05	5	Y	OWRB	C	1	V:_1;	0	0	0	0	NA	NA	NA
55517	DAM_17-7-5W	1994	NA	NA	NA	NE02462	-97.91104138	40.57551418	NWS17T7R5W	CLAY	TR-SCHOOL_CREEK	SUTTON	4	TOM_ALBERTS	P	UPPER_BIG_BLUE_NRD	N	RE	HEK	SK	C	NA	270	17	22	17	22	236	113	17	113	4	0.5	L	NR	5/4/18	5	Y	NE_DNR	NA	0	NA	4643	0	0	0	NA	NA	NA
55804	GRUBER_WEST_DAM	1967	NA	NA	NA	NE02759	-99.955414	40.583527	NWS17T7R23W	GOSPER	TR-E_BR_MUDDY_CREEK	ARAPAHOE	23	GOSPER_COUNTY	L	USDA-NRCS	N	RE	HEK	SK	CO	NA	362	30	30	30	30	205	126	6	126	4	1.2	L	NR	6/20/18	5	Y	NE_DNR	NA	0	NA	0	0	0	0	NA	NA	NA
53874	BENSON_BROTHERS_DAM	1981	NA	NA	NA	NE00432	-97.8994833	40.56807533	NWS21T7R5W	CLAY	TR-SCHOOL_CREEK	SUTTON	4	UPPER_BIG_BLUE_NATURAL_RESOURCES_DISTRICT	L	USDA-NRCS	N	RE	HEK	SK	C	NA	568	20	20	16	20	36	171	10	171	4	0.9	L	NR	5/7/14	5	Y	NE_DNR	NA	0	NA	0	0	0	0	NA	NA	NA
55558	DAVENPORT_ROAD_DAM	1999	NA	NA	NA	NE02504	-99.13521551	41.71554523	SWS11T20R16W	VALLEY	TR-NORTH_LOUP_RIVER	ORD	16	VALLEY_COUNTY	L	LOWER_LOUP_NRD	N	RE	HEK	SK	CO	NA	560	21	28	21	28	17	215	7	215	4	1.1	L	NR	6/15/17	5	Y	NE_DNR	NA	0	NA	0	0	0	0	NA	NA	NA
64546	OKNONAME_059029	1965	NA	OKNONAME_059029	NA	OK12271	-99.53702998	36.67727664	2	HARPER	TR-SAND_CREEK	LOVEDALE	NA	DALE_WAGNER_LAND_&_CATTLE_CO.	P	USDA_NRCS	N	RE	HEZ	SZ	O	NA	450	20	20	20	20	160	230	90	230	4	NA	L	NR	8/12/11	5	Y	OWRB	C	1	V:_1;	0	0	0	0	NA	USDA_NRCS	NA
55052	DITTMER_DAM	1977	NA	NA	NA	NE01745	-97.81148757	41.16261128	SES19T14R4W	POLK	TR-PLATTE_RIVER	SILVER_CREEK	NA	CENTRAL_PLATTE_NATURAL_RESOURCES_DISTRICT	L	USDA_NRCS	N	RE	HEK	SK	C	NA	315	35	39	34	39	44	290	17	290	4	1.1	L	NR	6/13/17	5	Y	NE_DNR	U	0	U	10025	0	0	0	USDA_NRCS	USDA_NRCS	USDA_NRCS
64316	SHAMLEY_GSS_NO1	1976	NA	SHAMLEY_GSS_NO.1	NA	OK11107	-97.32783265	34.74127486	8	GARVIN	TR-RUSH_CREEK	PAULS_VALLEY	NA	TERRY_SHAMLEY	P	USDA_NRCS	N	RE	HEZ	SZ	O	NA	650	30	30	30	30	198	420	120	420	4	NA	L	NR	2/5/02	5	Y	OWRB	C	1	V:_1;	0	0	0	0	NA	USDA_NRCS	NA
65104	OKNONAME_051018	1940	NA	OKNONAME_051018	NA	OK12895	-97.767481	35.07476	18	GRADY	TR-SPRING_CREEK	TABLER	5	MCCLAIN_COUNTY_LAND_CO_LLC	P	NA	NA	RE	HEZ	SZ	O	NA	800	46	46	46	46	180	960	50	960	4	NA	L	NR	2/6/01	5	Y	OWRB	C	1	V:_1;	0	0	0	0	NA	NA	NA
54684	DAWSON_COUNTY_ROAD_DAM_2	1965	NA	NA	NA	NE01302	-100.0697176	40.70006516	SWS33T9R24W	DAWSON	TR-PLUM_CREEK	EUSTIS	2	DAWSON_COUNTY	L	UNKNOWN	N	RE	HEZ	SZ	CO	NA	500	34	34	34	34	18	925.7	9.6	925.7	4.22	1	L	NR	10/5/17	5	Y	NE_DNR	NA	0	NA	0	0	0	0	NA	NA	NA
67031	MATT_MORELAND_POND_Num1	NA	NA	NA	NA	OK30416	-97.4743802	36.97020722	25	GRANT	TRIBUTAY_OF_BLUFF_CREEK	BRAMAN	10.1	MATT_&_LISA_MORELAND	P	CURTIS_WASHBURN	NA	NA	IEK	NA	F	NA	12	19.5	25.5	17	25.5	152	70.32	24.11	70.32	4.28	0.65	L	NR	NA	5	Y	OWRB	C	60	NA	0	0	0	0	NA	NA	NA
66873	OKNONAME_30193	2004	NA	NA	NA	OK30193	-98.96056927	35.74061976	25	CUSTER	DEER_CREEK	CUSTER_CITY	6	BARTON_WHERRITT	P	USDA-NRCS	NA	RE	HEK	SZ	S	NA	310	23	28.3	25.4	28.3	56.7	68.05	22	68.05	4.3	450	L	NR	7/26/11	5	Y	OWRB	C	1	V:_1;	0	0	0	0	NA	NA	NA
55367	PETERSON_GRADE_STABILIZATION_DAM	1970	PETERSON_GRADE_STABILIZATION_STRUCTURE	NA	NA	NE02286	-99.47850598	40.32137458	NWS16T4R19W	HARLAN	TR-SCHOOL_CREEK	ORLEANS	NA	HARLAN_COUNTY_ROAD_DEPARTMENT	L	USDA_NRCS	N	RE	HEK	SZ	CO	NA	435	26	26	23	26	158	112	12.7	112	4.3	1.3	L	NR	11/17/14	5	Y	NE_DNR	U	0	U	12800	0	0	0	NA	USDA_NRCS	NA
66996	NOLAN_POOL_POND_NO_1	NA	NA	NA	NA	OK30378	-97.727917	34.33625	33	STEPHENS	TRIBUTARY_TO_NEGRO_CREEK	LOCO	3	NOLAN_AND_ANGELA_POOL	P	NRCS	NA	NA	NA	NA	O	NA	520	27.5	25.5	20.5	27.5	9.1	48.8	23.5	48.8	4.33	0.17	L	NR	NA	5	Y	OWRB	C	1	NA	0	0	0	0	NA	NA	NA
66984	JANIE_CORNELL	2006	NA	NA	NA	OK30366	-98.92258896	35.64909063	32	CUSTER	WASHITA_RIVER	ARAPAHO	NA	JANIE_CORNELL	P	USDA_NRCS	N	RE	NA	NA	O	NA	500	28.7	NA	NA	28.7	93	26	25.8	26	4.4	0.33	L	NR	7/26/11	5	Y	OWRB	U	10	NA	0	0	0	0	NA	USDA_NRCS	NA
66978	GAVILON_DAM	NA	NA	NA	NA	OK30359	-97.68671674	35.9365406	24	LINCOLN	WIDLHORSE_CREEK	NA	0	GAVILON_PIPELINE_AND_STORAGE__LLC	P	GOSE_&_ASSOCIATES	NA	NA	NA	NA	C	NA	120	10	10	12	12	116	70.5	40.6	70.5	4.4	0.1	L	NR	NA	5	Y	OWRB	C	1	NA	0	0	0	0	NA	NA	NA
66844	OKNONAME_30162	2000	NA	NA	NA	OK30162	-97.70299044	35.6338042	2	CANADIAN	CIMARRON	NA	2	MARIE_EADES__TRUSTEE_ETAL	P	USDA-NRCS	NA	NA	HEK	SZ	O	NA	600	17.2	19.2	11.4	19.2	109.2	84.17	12.75	84.17	4.48	565	L	NR	NA	5	Y	OWRB	C	1	NA	0	0	0	0	NA	NA	NA
66745	OKNONAME_30057	2001	NA	NA	NA	OK30057	-98.18172265	35.72805469	32	KINGFISHER	UNNAMED_TRIB_KINGFISHER_CREEK	KINGFISHER	15	JANICE_WIESE	P	USDA-NRCS	NA	NA	HEK	SZ	C	NA	246	29.1	28.6	29.1	29.1	15.1	49.25	29.81	49.25	4.5	92	L	NR	NA	5	Y	OWRB	C	1	NA	0	0	0	0	NA	NA	NA
66955	NOEL_KAISER_DAM	2007	NA	NA	NA	OK30276	-98.78621676	35.80131767	3	CUSTER	ROUGH_CREEK	THOMAS	NA	LAURA_REYNOLDS_BURKHART	P	USDA_NRCS	N	RE	NA	NA	F	NA	210	42	42	43	43	145	86.5	44.3	86.5	4.5	1.12	L	NR	NA	5	Y	OWRB	C	1	NA	0	0	0	0	NA	USDA_NRCS	NA
66897	OKNONAME_30217	NA	NA	NA	NA	OK30217	-99.3816038	35.86767185	13	ROGER_MILLS	QUARTER_MASTER/_WASHITA_RIVER	HAMMON	16	KENNETH_G_&_BETH_E_BAILEY	P	USDA-NRCS	NA	RE	NA	NA	O	NA	340	29.5	35.6	21.6	35.6	58.5	111.3	26.7	111.3	4.5	1.23	L	NR	11/29/10	5	Y	OWRB	C	1	V:_1;	0	0	0	0	NA	NA	NA
67060	CEDAR_LAKE	2016	BLACK_LOCUST	NA	NA	OK30490	-97.3995	35.1778	10	CLEVELAND	UNNAMED_TRIBUTARY_TO_DAVE_BLUE_CREEK	NORMAN	0	CEDAR_LAKE_ESTATES_HOA	P	N/A	NA	NA	NA	U	R	NA	300	26	26	26	26	28	72.6	44.5	72.6	4.6	0.19	L	NR	NA	5	Y	OWRB	U	2	NA	0	0	0	0	NA	NA	NA
66797	OKNONAME_30115	2003	NA	NA	NA	OK30115	-98.50296673	35.23718704	19	CADDO	COBB_CREEK	EAKLY	7	BILL_ROSS	P	USDA-NRCS	NA	NA	HEK	SZ	O	NA	700	15.9	16.9	9.8	16.9	4.4	79.98	10.3	79.98	4.7	1234	L	NR	NA	5	Y	OWRB	C	1	NA	0	0	0	0	NA	NA	NA
55158	HEINS_DAM	1971	NA	NA	NA	NE01876	-97.191004	41.172748	NWS22T14R2E	BUTLER	TR-KEYSOR_CREEK	ULYSSES	NA	HAROLD_&_RUBY_HEINS	P	USDA_NRCS	N	RE	HEZ	SZ	C	NA	435	20	20	20	20	86	69	20.5	69	4.8	0.25	L	NR	5/24/16	5	Y	NE_DNR	U	0	U	0	0	0	0	NA	USDA_NRCS	NA
66941	MARK_OVERTON_GSS_Num_1	NA	NA	NA	NA	OK30261	-97.50967732	36.17444043	27	GARFIELD	NA	COVINGTON	10	MARK_OVERTON	P	NRCS	NA	RE	NA	NA	C	NA	300	22	20.7	11.2	22	1.7	91.28	27.76	91.28	4.83	1.06	L	NR	12/14/10	5	Y	OWRB	C	1	V:_1;	0	0	0	0	NA	NA	NA
66700	OKNONAME_22291	1999	NA	NA	NA	OK22291	-97.29040935	36.59654474	34	KAY	BIRDS_NEST_CREEK	TONKAWA	6	RIVER_ROAD_FARMS_INC	P	USDA-NRCS	NA	RE	HEZ	SZ	O	NA	882	17	16.5	14	17	27	70	18.5	70	4.9	120	L	NR	5/18/10	5	Y	OWRB	C	1	V:_1;	0	0	0	0	NA	NA	NA
66905	OKNONAME_30225	2006	NA	NA	NA	OK30225	-99.671013	36.717206	22	HARPER	BUFFALO_CREEK	BUFFALO	9	DALE_AND_VIOLET_THOMAS	P	USDA-NRCS	NA	RE	NA	NA	O	NA	218	30	30	27	30	186	63.9	22.8	63.9	4.95	0.81	L	NR	8/17/11	5	Y	OWRB	C	1	V:_1;	0	0	0	0	NA	NA	NA
66505	RUSSELL_DAM	1978	NA	NA	NA	OK21970	-99.02220154	36.70830154	27	WOODS	TR-REDOUBT_CREEK	NA	0	THOMAS_V._&_JULIE_RUSSELL	P	N/A	NA	RE	HEZ	SZ	C	NA	1	25	25	25	25	1	50	27	50	5	NA	L	NR	8/8/06	5	Y	OWRB	C	1	V:_1;	0	0	0	0	NA	NA	NA
55693	FURNAS_COUNTY_FARMS_STOCK_DAM	1978	NA	NA	NA	NE02646	-99.63210372	40.2021116	NES25T3R21W	FURNAS	TR-REPUBLICAN_RIVER	NONE	0	MASCHHOFFS_LLC	P	UNKNOWN	N	RE	HEK	SZ	P	NA	288	25	25	25	25	4	50	47	50	5	0.1	L	NR	10/15/13	5	Y	NE_DNR	NA	0	NA	0	0	0	0	NA	NA	NA
64247	WILLOW	1920	NA	WILLOW	NA	OK11018	-97.62827921	35.56969873	28	OKLAHOMA	TR-SPRING_CREEK	OKLAHOMA_CITY	0	WILLOW_LAKE_PRESERVATION_SOCIETY_INC	P	N/A	NA	RE	HEZ	SZ	R	NA	380	25	25	25	25	80	50	21	50	5	NA	L	NR	12/20/10	5	Y	OWRB	C	1	V:_1;	0	0	0	0	NA	NA	NA
53699	DROHMAN_DAM	1969	NA	NA	NA	NE00237	-97.82615604	40.19361739	SES25T3R5W	NUCKOLLS	TR-LITTLE_BLUE_RIVER	HEBRON	NA	MICHAEL_DROHMAN	P	USDA_NRCS	N	RE	HEK	SK	CO	NA	397	19	20	17	20	199	51	22	51	5	0.4	L	NR	10/7/15	5	Y	NE_DNR	NA	0	NA	10141	0	0	0	NA	USDA_NRCS	NA
53704	MAZOUR_SCHROEDER_DAM	1972	NA	NA	NA	NE00243	-97.922599	40.26538324	SES31T4R5W	NUCKOLLS	TR-LITTLE_BLUE_RIVER	HEBRON	NA	GARY_&_JOANNETTE_KUBICEK	P	USDA_NRCS	N	RE	HEK	SK	I	NA	288	23	24	21	24	117	52	23	52	5	0.3	L	NR	4/29/15	5	Y	NE_DNR	U	0	U	5928	0	0	0	NA	USDA_NRCS	NA
53587	MIHM_DAM	1972	NA	NA	NA	NE00111	-98.08009523	40.71212808	NES35T9R7W	HAMILTON	TR-W_FK_BIG_BLUE_RIVER	STOCKHAM	NA	NEIL_E_&_EARL_BIECK	P	USDA_NRCS	N	RE	HEK	SK	CO	NA	340	16	17	15	17	141	53	21	53	5	0.4	L	NR	6/20/14	5	Y	NE_DNR	U	0	U	4000	0	0	0	NA	USDA_NRCS	NA
55179	OVERTURF_DAM	1975	NA	NA	NA	NE01906	-97.8779	40.448828	NWS34T6R5W	CLAY	TR-W_LITTLE_SANDY_CREEK	ONG	NA	JIMMIE_OVERTURF	P	USDA_NRCS	N	RE	HEZ	SK	I	NA	418	16	18	16	18	71	58	21	58	5	0.3	L	NR	4/16/09	10	Y	NE_DNR	NA	0	NA	7420	0	0	0	NA	USDA_NRCS	NA
54964	MILLER_DAM_1653	1974	NA	NA	NA	NE01653	-97.47472565	41.06270149	SWS30T13R1W	POLK	TR-LINCOLN_CREEK	SEWARD	NA	MAYNARD_&_DELORES_MILLER	P	USDA_NRCS	N	RE	HEK	SK	I	NA	214	16	17	15	17	90	59	14	59	5	0.6	L	NR	6/1/16	5	Y	NE_DNR	U	0	U	3595	0	0	0	NA	USDA_NRCS	NA
55293	THERESA_VAP_DAM	1984	NA	NA	NA	NE02188	-98.21770334	40.35797127	NWS34T5R8W	CLAY	TR-LIBERTY_CREEK	DEWEESE	NA	MICHAEL_J_&_TAMMY_J_GEHLE	P	USDA_NRCS	N	RE	HEK	SK	I	NA	300	15	18	14	18	140	67	17	67	5	0.5	L	NR	5/4/18	10	Y	NE_DNR	U	0	U	5634	0	0	0	NA	USDA_NRCS	NA
53581	THIESZEN_DAM	1969	NA	NA	NA	NE00105	-97.87373335	40.72744061	NWS27T9R5W	HAMILTON	TR-W_FK_BIG_BLUE_RIVER	MCCOOL_JUNCTION	NA	THOMAS_&_SANDRA_L_HOFMANN	P	USDA_NRCS	N	RE	HEK	SK	CO	NA	430	27	27	23	27	199	73	18	73	5	0.4	L	NR	6/1/17	5	Y	NE_DNR	U	0	U	15095	0	0	0	NA	USDA_NRCS	NA
55397	WENDELL_JOHNSON_DAM	1990	NA	NA	NA	NE02335	-98.58750043	40.42770035	SWS5T5R11W	ADAMS	TR-COTTONWOOD_CREEK	AYR	NA	WENDELL_E_&_DIAN_R_JOHNSON	P	USDA_NRCS	N	RE	HEK	SK	C	NA	575	23	27	21	27	74	74	27	74	5	0.5	L	NR	5/10/16	5	Y	NE_DNR	U	0	U	0	0	0	0	NA	USDA_NRCS	NA
53709	WEBER_DAM_1	1971	NA	NA	NA	NE00249	-97.17216872	40.67513724	SWS11T8R2E	SALINE	TR-JOHNSON_CREEK	CRETE	NA	P_F_&_B_J_WEBER_REVOC_TRUST	P	USDA_NRCS	N	RE	HEZ	SZ	C	NA	420	14	14	12	14	104	78	23	78	5	0.4	L	NR	5/25/17	5	Y	NE_DNR	NA	0	NA	0	0	0	0	NA	USDA_NRCS	NA
55309	HELLBUSCH_DAM_2207	1985	NA	NA	NA	NE02207	-97.43412998	40.12239635	SES21T2R1W	THAYER	TR-BALLS_BR_ROSE_CREEK	REYNOLDS	NA	PHYLLIS_MEYER_GASPAR	P	USDA_NRCS	N	RE	HEK	SK	CO	NA	385	21	24	20	24	198	78	23	78	5	0.5	L	NR	6/6/14	5	Y	NE_DNR	U	0	U	10000	0	0	0	NA	USDA_NRCS	NA
55365	DAM_9-8-2E	1988	NA	NA	NA	NE02277	-97.20028729	40.67414764	SES9T8R2E	SALINE	TR-SAND_CREEK	CRETE	17	UPPER_BIG_BLUE_NATURAL_RESOURCES_DISTRICT	L	UPPER_BIG_BLUE_NRD	N	RE	HEK	SK	CO	NA	830	16	23	15	23	200	79	16	79	5	0.5	L	NR	4/13/16	5	Y	NE_DNR	NA	0	NA	0	0	0	0	NA	NA	NA
64697	BRITT_LAKE_DAM	1965	NA	BRITT_E.L.	NA	OK12431	-97.73970815	35.80464558	4	KINGFISHER	TRIBUTARY_OF_CAMPBELL_CREEK	TWIN_LAKES	7	LOUIS_EARL_OGLETREE	P	UNKNOWN	NA	RE	HEZ	SZ	R	NA	550	20	20	20	20	250	80	45	80	5	NA	L	NR	1/19/10	5	Y	OWRB	C	1	V:_1;	0	0	0	0	NA	NA	NA
54967	HOYT_DAM_1656	1978	NA	NA	NA	NE01656	-98.06664291	40.36865201	SWS25T5R7W	CLAY	TR-BUFFALO_CREEK	ANGUS	NA	CHARLES_W_&_JAMES_D_HOYT_&_HOYT	P	USDA_NRCS	N	RE	HEK	SK	I	NA	439	23	25	20	25	128	81	19	81	5	0.7	L	NR	5/28/14	5	Y	NE_DNR	U	0	U	0	0	0	0	NA	USDA_NRCS	NA
54044	CUB_CREEK_G-7	1979	NA	0	NA	NE00621	-96.93632537	40.24542834	NES11T3R4E	JEFFERSON	TR-CUB_CREEK	BEATRICE	NA	LOWER_BIG_BLUE_NATURAL_RESOURCES_DISTRICT	L	USDA_NRCS	N	RE	HEZ	SK	CO	NA	440	28	30	25	30	124	87	21	87	5	0.5	L	NR	6/6/14	5	Y	NE_DNR	N	0	X	15431	0	0	0	USDA_NRCS	USDA_NRCS	USDA_NRCS
53721	SKOLNIK_DAM_263	1964	NA	NA	NA	NE00263	-97.09300138	41.03427694	SWS4T12R3E	SEWARD	TR-PLUM_CREEK	SEWARD	NA	KENNETH_E_SKOLNIK	P	USDA_NRCS	N	RE	HEK	SZ	P	NA	425	19	19	19	19	144	88.3	23	88.3	5	0.406	L	NR	5/31/17	5	Y	NE_DNR	NA	0	NA	0	0	0	0	NA	USDA_NRCS	NA
55771	OELTJEN_DAM	1985	NA	NA	NA	NE02726	-98.540613	41.270617	SES14T15R11W	HOWARD	TR-NORTH_LOUP_RIVER	NONE	0	ANTON_OELTJEN	P	UNKNOWN	N	RE	HEK	SK	I	NA	340	18	18	15	18	63	90	22	90	5	0.4	L	NR	4/6/16	5	Y	NE_DNR	NA	0	NA	5505	0	0	0	NA	NA	NA
55344	FRAHM_ROAD_DAM	1987	NA	NA	NA	NE02252	-98.07056537	40.11859423	SES23T2R7W	NUCKOLLS	TR-LOST_CREEK	SUPERIOR	NA	LISA_ANN_TAMBKE	P	USDA_NRCS	N	RE	HEK	SK	I	NA	550	27	27	23	27	72	94	31	94	5	0.4	L	NR	6/9/16	5	Y	NE_DNR	N	0	X	21510	0	0	0	NA	USDA_NRCS	NA
66645	TERRY_KENMORE	NA	NA	TERRY_KENMORE	NA	OK22230	-99.51751567	34.49208386	8	JACKSON	GYPSUM_CREEK_OF_THE_RED_RIVER	ELMER	10	TERRY_L_&_JACKIE_L_KENMORE	P	UNKNOWN	NA	RE	HEZ	SZ	F	NA	50	21.5	21.5	29.5	29.5	59	94.5	23.9	94.5	5	346	L	NR	11/29/10	5	Y	OWRB	C	1	V:_1;	0	0	0	0	NA	NA	NA
55334	ERICKSON_SWEDENBEURG_DAM	1987	NA	NA	NA	NE02241	-97.79830256	41.16964148	SES20T14R4W	POLK	TR-PLATTE_RIVER	SILVER_CREEK	NA	CENTRAL_PLATTE_NATURAL_RESOURCES_DISTRICT	L	USDA_NRCS	N	RE	HEK	SK	P	NA	220	27	30	24	30	83	103	19	103	5	1	L	NR	6/1/16	5	Y	NE_DNR	U	0	U	6123	0	0	0	NA	USDA_NRCS	NA
66436	INMAN_ALEX_OR_JEWEL	1980	NA	INMAN_ALEX_OR_JEWEL	NA	OK21621	-99.72139323	35.57452149	26	ROGER_MILLS	TR-SERGEANT_CR	NA	0	THURMAN_RANCH_INC	P	N/A	NA	RE	HEZ	SZ	O	NA	NA	45	45	45	45	25	118	28	118	5	560	L	NR	11/29/10	5	Y	OWRB	C	1	V:_1;	0	0	0	0	NA	NA	NA
64750	OKNONAME_087052	1960	NA	OKNONAME_087052	NA	OK12493	-97.46938402	34.94677028	36	MCCLAIN	TR-FINN_CREEK	MAYSVILLE	9	BILL_&_VELMA_BACON	P	NA	NA	RE	HEZ	SZ	O	NA	390	21	21	21	21	150	120	47	120	5	NA	L	NR	7/25/05	5	Y	OWRB	C	1	V:_1;	0	0	0	0	NA	NA	NA
62886	SCS-MAYSVILLE_LATERALS_SITE-H09B	1972	NA	SCS-MAYSVILLE_LATERALS_SITE-H09B	NA	OK00683	-97.48814143	34.78387741	26	GARVIN	TR-WASHITA_RIVER	MAYSVILLE	NA	GARVIN_CO_CONS_DIST	S	USDA_NRCS	N	RE	HEZ	SZ	C	NA	1050	25	25	25	25	250	123	21	123	5	NA	L	NR	1/1/80	5	Y	OWRB	C	1	V:_1;	0	0	0	0	USDA_NRCS	USDA_NRCS	USDA_NRCS
54922	COOVER_DAM_1604	1976	NA	NA	NA	NE01604	-97.79051854	41.16832421	SES20T14R4W	POLK	TR-PLATTE_RIVER	NORTH_BEND	NA	VAN_HOUSEN_FEED_YARD_LLC	P	USDA_NRCS	N	RE	HEK	SK	C	NA	805	33	34	30	34	130	186	27	186	5	1.1	L	NR	6/16/17	5	Y	NE_DNR	N	0	X	38777	0	0	0	NA	USDA_NRCS	NA
55612	JOHN_SNYDER_DAM	1999	NA	NA	NA	NE02560	-97.13059458	40.16979175	NES6T2R3E	JEFFERSON	TR-BRAWNER_CREEK	FAIRBURY	NA	ANDREW_&_TONI_SNYDER	P	USDA_NRCS	N	RE	HEK	SK	C	NA	467	22	24	21	24	214	188	15	188	5	1.2	L	NR	5/21/14	5	Y	NE_DNR	U	0	U	14351	0	0	0	USDA_NRCS	USDA_NRCS	USDA_NRCS
53566	LANGENHEIM_BRACKHAM_DAM	1972	NA	NA	NA	NE00086	-97.30579082	40.95993178	SWS34T12R1E	SEWARD	TR-LINCOLN_CREEK	SEWARD	NA	LANGENHEIM_FAMILY_LTD_PARTNERSHIP	P	USDA_NRCS	N	RE	HE	SK	CO	NA	818	33	35	32	35	169	269	29	269	5	2	L	NR	4/12/18	5	Y	NE_DNR	N	0	X	34445	0	0	0	NA	USDA_NRCS	NA
54144	UPPER_MEDICINE_CREEK_370	1973	NA	0	NA	NE00728	-100.5979414	40.61490185	SES34T8R29W	FRONTIER	FRAZIER_CREEK	CURTIS	NA	MIDDLE_REPUBLICAN_NATURAL_RESOURCES_DISTRICT	L	USDA_NRCS	N	RE	HEK	SK	C	NA	810	75	77	73	77	20400	5003	24	5003	5	26.5	L	NR	6/15/15	5	Y	NE_DNR	U	0	U	244975	0	0	0	USDA_NRCS	USDA_NRCS	USDA_NRCS
54934	UPPER_MEDICINE_CREEK_410	1976	NA	0	NA	NE01621	-100.6459722	40.64051204	NWS29T8R29W	FRONTIER	N_BRUSHY_CREEK	CURTIS	NA	MIDDLE_REPUBLICAN_NATURAL_RESOURCES_DISTRICT	L	USDA_NRCS	N	RE	HEK	SK	C	NA	975	69	70	68	70	19909	5997	17	5997	5	33.7	S	NR	6/12/18	3	Y	NE_DNR	U	0	U	144362	0	0	0	USDA_NRCS	USDA_NRCS	USDA_NRCS
66694	OKNONAME_22285	1999	NA	NA	NA	OK22285	-99.56637858	35.80398134	5	ROGER_MILLS	QUARTERMASTER	ROLL	NA	LOUIS_SPROWLS	P	USDA_NRCS	N	RE	HEK	SZ	O	NA	218	26	26	26	26	94	57	16	57	5.01	787	L	NR	11/29/10	5	Y	OWRB	C	1	V:_1;	0	0	0	0	NA	USDA_NRCS	NA
66887	OKNONAME_30207	NA	NA	NA	NA	OK30207	-98.00099562	35.63053801	1	CANADIAN	UNNAMED_TRIB_OF_UNCLE_JOHN_SCR	EL_RENO	7	GRANT_IRWIN	P	USDA-NRCS	NA	RE	HEK	SZ	F	NA	400	18.1	23.1	15.8	23.1	26.1	82.94	33.34	82.94	5.07	0.42	L	NR	8/23/10	5	Y	OWRB	C	1	V:_1;	0	0	0	0	NA	NA	NA
66489	GORDON_CORDES_DAM	1988	NA	NA	NA	OK21918	-98.8101472	35.60864447	17	CUSTER	DEER_CREEK	WEATHERFORD	NA	PHYLLIS_CORDES	P	USDA_NRCS	N	RE	NA	NA	C	NA	NA	38	NA	NA	38	207	107	20	107	5.1	2.37	L	NR	7/25/11	5	Y	OWRB	C	1	V:_1;	0	0	0	0	NA	USDA_NRCS	NA
54768	DAWSON_COUNTY_ROAD_DAM_7	1971	NA	NA	NA	NE01409	-99.69091813	41.00277896	NWS23T12R21W	DAWSON	TR-WOOD_RIVER	SUMNER	11	DAWSON_COUNTY	L	FRED_DIXON_-_COUNTY_SURVEYOR	N	RE	HE	SZ	CO	NA	700	18.6	18.6	18.6	18.6	105	414.5	7.1	414.5	5.13	2.759	L	NR	11/13/17	5	Y	NE_DNR	NA	0	NA	0	0	0	0	NA	NA	NA
67005	NEIL_WAGGONER_POND_Num_1	NA	NA	NA	NA	OK30387	-97.498869	35.888886	3	LOGAN	UNNAMED_TRIB._OF_CIMARRON_RIVER	LANGSTON	21	NEIL_WAGGONER	P	NRCS	NA	NA	NA	NA	O	NA	575	25.2	27.4	19.9	27.4	167	114.77	22.2	114.77	5.28	1.48	L	NR	NA	5	Y	OWRB	C	4	NA	0	0	0	0	NA	NA	NA
53486	MESSING_SCOW_DAM	1964	NA	NA	NA	NE00006	-97.44536978	41.25520514	SES20T15R1W	POLK	TR-CLEAR_CREEK	ROGERS	NA	JOHN_&_JOANN_MESSING	P	USDA_NRCS	N	RE	HEK	SK	CO	NA	615	27.5	30	27.5	30	119	201.7	25.2	201.7	5.4	0.703	L	NR	6/15/17	5	Y	NE_DNR	U	0	U	17300	0	0	0	NA	USDA_NRCS	NA
67052	BRADY_HOWARD_GSS_Num_1	NA	NA	NA	NA	OK30481	-97.40406	36.09545	27	LOGAN	UNNAMED_TRIB._OF_EAST_BEAVER_CREEK	MULHALL__OKLAHOMA	2.5	BRADY_HOWARD	P	USDA-NRCS	NA	NA	NA	NA	O	NA	794	17.5	15.5	9	17.5	1.6	77.72	19.35	77.72	5.9	0.59	L	NR	NA	5	Y	OWRB	C	5	NA	0	0	0	0	NA	NA	NA
66156	OKNONAME_067001	1965	NA	OKNONAME_067001	NA	OK21263	-98.09022311	34.2220787	12	JEFFERSON	TR-BEAVER_CREEK	WAURIKA	6	CHARLES_WAYNE_DUNN	P	N/A	NA	RE	HEZ	SZ	O	NA	300	16	16	13	16	193	53	21	53	6	NA	L	NR	11/29/10	5	Y	OWRB	C	1	V:_1;	0	0	0	0	NA	NA	NA
53583	OTTO_DAM	1971	NA	NA	NA	NE00107	-98.18642959	40.82900875	SWS13T10R8W	HAMILTON	TR-BEAVER_CREEK	YORK	NA	OTTO_&_MEYER	P	USDA_NRCS	N	RE	HEK	SK	I	NA	560	16	17	15	17	225	58	15	58	6	0.8	L	NR	6/1/17	5	Y	NE_DNR	U	0	U	6818	0	0	0	NA	USDA_NRCS	NA
53871	NIELSEN_DAM_429	1970	NA	NA	NA	NE00429	-98.889922	40.517178	SWS3T6R14W	KEARNEY	TR-SAND_CREEK	AYR	NA	PRHS_FARMS_LLC	P	USDA_NRCS	N	RE	HEK	SK	I	NA	510	15	16	13	16	185	59	18	59	6	0.5	L	NR	6/27/16	10	Y	NE_DNR	NA	0	NA	6417	0	0	0	NA	USDA_NRCS	NA
54965	FRAHM_DAM_1654	1978	NA	NA	NA	NE01654	-98.02244884	40.18316997	SWS32T3R6W	NUCKOLLS	TR-ELK_CREEK	OAK	NA	TAD_FRAHM	P	USDA_NRCS	N	RE	HEK	SK	I	NA	462	18	21	16	21	185	61	27	61	6	0.3	L	NR	6/9/16	5	Y	NE_DNR	U	0	U	0	0	0	0	NA	USDA_NRCS	NA
54699	FURNAS_COUNTY_ROAD_DAM_1	1972	NA	NA	NA	NE01322	-99.98916677	40.01615756	SES26T1R24W	FURNAS	TR-SAPPA_CREEK	STAMFORD	37	FURNAS_COUNTY_HIGHWAY_SUPERINTENDENT	L	FURNAS_COUNTY	N	RE	HEZ	SZ	CO	NA	230	18	18	18	18	123	64	25	64	6	1.3	L	NR	9/23/13	5	Y	NE_DNR	NA	0	NA	0	0	0	0	NA	NA	NA
55137	SCHMIT_DAM	1972	NA	NA	NA	NE01837	-97.23850458	41.30095346	SES6T15R2E	BUTLER	TR-PLATTE_RIVER	BELLWOOD	NA	BETTY_A_&_ROBERT_L_SCHMIT	P	USDA_NRCS	N	RE	HEK	SZ	CO	NA	160	25	25	25	25	195	67	36	67	6	0.2	L	NR	6/23/14	5	Y	NE_DNR	NA	0	NA	0	0	0	0	NA	USDA_NRCS	NA
55128	VORDERSTRASSE_DAM	1982	NA	NA	NA	NE01826	-97.64047229	40.07534974	SES3T1R3W	THAYER	TR-DRY_CREEK	FAIRBURY	33	VERLEEN_VORDERSTRASSE_ET_AL	P	LELAND_JACKSON	N	RE	HEK	SK	I	NA	505	19	19	18	19	166	68	35	68	6	0.6	L	NR	6/9/14	5	Y	NE_DNR	NA	0	NA	0	0	0	0	NA	NA	NA
53708	MURPHY_DAM	1971	NA	NA	NA	NE00248	-97.22054359	40.3613979	NES32T5R2E	SALINE	TR-SWAN_CREEK	SWANTON	NA	THOMAS_F_MURPHY	P	USDA_NRCS	N	RE	HEZ	SZ	C	NA	500	16.8	16.8	16.8	16.8	212	68	24	68	6	0.7	L	NR	5/3/17	5	Y	NE_DNR	U	0	U	0	0	0	0	NA	USDA_NRCS	NA
53781	SMITH_DAM_331	1981	SMITH_STRUCTURE	NA	NA	NE00331	-97.15160212	41.30778691	NWS1T15R2E	BUTLER	TR-PLATTE_RIVER	ROGERS	NA	MARLENE_&_NEIL_KUHLMAN	P	USDA_NRCS	N	RE	HEK	SZ	R	NA	260	23	25.3	21	25.3	227	68	45	68	6	0.7	L	NR	6/1/17	5	Y	NE_DNR	U	0	U	0	0	0	0	NA	USDA_NRCS	NA
55247	MCCORMICK_DAM	1982	NA	NA	NA	NE02140	-98.112174	41.484006	SWS34T18R7W	BOONE	TR-CEDAR_RIVER	BELGRADE	5	JO_ANN_KAYTON	P	USDA-NRCS	N	RE	HEK	SZ	P	NA	330	18	19	16	19	173	69	24	69	6	0.7	L	NR	6/3/09	10	Y	NE_DNR	NA	0	NA	0	0	0	0	NA	NA	NA
53791	THAYER_DAM	1966	NA	NA	NA	NE00341	-98.13002164	40.16914876	SES5T2R7W	NUCKOLLS	TR-LITTLE_BLUE_RIVER	NELSON	NA	JUDITH_A_CORMAN	P	USDA_NRCS	N	RE	HEZ	SZ	P	NA	350	17	21	16	21	222	71	24	71	6	1	L	NR	6/30/15	5	Y	NE_DNR	U	0	U	0	0	0	0	NA	USDA_NRCS	NA
55712	WINDMILL_FEEDYARDS_LAGOON_DAM	2002	NA	NA	NA	NE02667	-98.61681	41.27609	NES18T15R11W	HOWARD	TR-AUGER_CREEK	ELBA	5	NEBRASKA_ILS_FEEDERS_INC	P	SETTJE_AGRI-SERVICES_&_ENGINEERING	N	RE	HEK	SK	O	NA	320	30	30	30	30	20	72	60	72	6	0.1	L	NR	3/26/18	5	Y	NE_DNR	NA	0	NA	0	0	0	0	NA	NA	NA
53893	SCHLIFE_DAM	1966	NA	NA	NA	NE00452	-97.555953	40.012131	NWS33T1R2W	THAYER	TR-ROSE_CREEK	REYNOLDS	NA	BRYAN_DAKE	P	USDA_NRCS	N	RE	HEK	SK	P	NA	440	16	19	15	19	130	78.6	30	78.6	6	0.447	L	NR	6/9/14	5	Y	NE_DNR	U	0	U	0	0	0	0	NA	USDA_NRCS	USDA_NRCS
55667	WOLBACH_FOODS_LAGOON_6_DAM	1999	NA	NA	NA	NE02620	-98.48261901	41.40304892	NES32T17R10W	GREELEY	TR-NORTH_LOUP_RIVER	NONE	0	GGP_LLC	P	GEOTECHNICAL_SERVICES_INC	N	RE	HEK	SK	O	NA	600	34	34	34	34	50	88	82	88	6	NA	L	NR	4/1/15	5	Y	NE_DNR	NA	0	NA	36900	0	0	0	NA	NA	NA
55443	KENYON_FARM_DAM	1980	NA	NA	NA	NE02386	-98.62353139	41.07261834	NES30T13R11W	HOWARD	TR-MIDDLE_LOUP_RIVER	ST_PAUL	NA	CHRISTENSEN_&_CHRISTENSEN	P	USDA_NRCS	N	RE	HEK	SK	I	NA	250	24	24	24	24	46	90	21	90	6	0.3	L	NR	4/1/15	5	Y	NE_DNR	U	0	U	0	0	0	0	NA	USDA_NRCS	NA
53872	HIEB_DAM	1972	NA	NA	NA	NE00430	-98.85188403	40.41881224	NWS12T5R14W	KEARNEY	TR-SAND_CREEK	AYR	NA	STEVE_&_LISA_WERNER	P	USDA_NRCS	N	RE	HEK	SK	I	NA	455	17	18	17	18	232	90	15	90	6	1	L	NR	12/28/11	10	Y	NE_DNR	U	0	U	6391	0	0	0	NA	USDA_NRCS	NA
65581	SCS-BITTER_CREEK_SITE-22	1974	NA	SCS-BITTER_CREEK_SITE-22	NA	OK20625	-97.82603244	35.02908055	3	GRADY	TR-EAST_SPRING_CREEK	ALEX	NA	GRADY_CO_CONS_DIST	S	USDA_NRCS	N	RE	HEZ	SZ	C	NA	770	17	17	15	17	204	97	24	97	6	NA	L	NR	1/1/80	5	Y	OWRB	C	1	V:_1;	0	0	0	0	USDA_NRCS	USDA_NRCS	USDA_NRCS
55735	HENTZEN_DAM	2002	NA	NA	NA	NE02690	-97.141119	40.868597	NES1T10R2E	SEWARD	TR-BIG_BLUE_RIVER	MILFORD	NA	DENNIS_HENTZEN	P	USDA_NRCS	N	RE	HEZ	SK	I	NA	421	17	22	16	22	159	100	24	100	6	0.7	L	NR	6/2/16	5	Y	NE_DNR	U	0	U	9772	0	0	0	USDA_NRCS	USDA_NRCS	USDA_NRCS
54674	SCHUTTE_DAM_1290	1990	NA	NA	NA	NE01290	-98.33192067	40.19875694	NES28T3R9W	WEBSTER	TR-BEAVER_CREEK	SUPERIOR	NA	ALLEN_&_RONALD_SCHUTTE	P	USDA_NRCS	N	RE	HEK	SZ	CO	NA	566	19	19	18	19	212	102	12	102	6	0.6	L	NR	4/16/18	5	Y	NE_DNR	NA	0	NA	4054	0	0	0	NA	USDA_NRCS	NA
53764	SMITH_DAM_313	1962	NA	NA	NA	NE00313	-101.1045644	40.38163448	SES19T5R33W	HAYES	TR-FRENCHMAN_RIVER	CULBERTSON	NA	DEAN_E_HOWARD	P	USDA_NRCS	N	RE	HEK	SK	P	NA	395	16	21	15	21	74	103	22	103	6	1.9	L	NR	7/6/12	5	Y	NE_DNR	U	0	U	12230	0	0	0	NA	USDA_NRCS	NA
55559	ROLAND_MOELLENBERNDT_DAM	1998	NA	NA	NA	NE02505	-97.16418689	40.01909917	SES26T1R2E	JEFFERSON	TR-DRY_BRANCH	ENDICOTT	NA	JACKI_&_ROLAND_JR_MOELLENBERNDT	P	USDA_NRCS	N	RE	HEK	SK	C	NA	723	25	28	25	28	163	108	35	108	6	0.9	L	NR	4/21/15	5	Y	NE_DNR	U	0	U	0	0	0	0	NA	USDA_NRCS	NA
54966	LIPOVSKY_DAM	1978	NA	NA	NA	NE01655	-98.15283433	40.38740955	NES19T5R7W	CLAY	TR-LITTLE_BLUE_RIVER	DEWEESE	NA	DAVID_J_LIPOVSKY	P	USDA_NRCS	N	RE	HEK	SK	I	NA	513	28	28	26	28	185	112	29	112	6	0.9	L	NR	5/28/14	5	Y	NE_DNR	U	0	U	0	0	0	0	NA	USDA_NRCS	NA
64096	OKNONAME_093014	1940	NA	OKNONAME_093014	NA	OK10471	-98.57473766	36.32967614	3	MAJOR	TR-COTTONWOOD_CREEK	FAIRVIEW	8	DONALD_MARTENS	P	UNKNOWN	NA	RE	HEZ	SZ	O	NA	270	20	20	20	20	220	130	30	130	6	NA	L	NR	8/12/09	5	Y	OWRB	C	1	V:_1;	0	0	0	0	NA	NA	NA
55369	EASTERDAY_ROAD_DAM	1976	NA	NA	NA	NE02288	-100.1056293	40.64206778	NWS25T8R25W	FRONTIER	TR-MUDDY_CREEK	EUSTIS	NA	FRONTIER_COUNTY	L	USDA_NRCS	N	RE	HEK	SZ	CO	NA	306	31	31	31	31	125	135	19	135	6	1.2	L	NR	6/13/18	5	Y	NE_DNR	N	0	X	6340	0	0	0	NA	USDA_NRCS	NA
66481	ARRINGTON_PROPERTIES_INC	1979	NA	ARRINGTON_PROPERTIES_INC	NA	OK21910	-96.9746523	36.04179239	15	PAYNE	TR_STILLWATER_CR	NA	0	TROY_H_&_ALICE_G_SCOTT	P	NA	NA	RE	HEZ	SZ	I	NA	1	36	36	35	36	1	150	76	150	6	NA	L	NR	12/3/03	5	Y	OWRB	C	1	V:_1;	0	0	0	0	NA	NA	NA
55221	TEEGERSTROM_DAM	1980	NA	NA	NA	NE02076	-97.48820938	41.06613273	SES25T13R2W	POLK	TR-LINCOLN_CREEK	SEWARD	NA	LILA_TEEGERSTROM	P	USDA_NRCS	N	RE	HEK	SK	C	NA	500	17	20	17	20	197	172	18	172	6	1.4	L	NR	6/18/14	5	Y	NE_DNR	U	0	U	0	0	0	0	NA	USDA_NRCS	NA
55098	MERRICK_HOWARD_COUNTY_ROAD_DAM	1980	NA	NA	NA	NE01796	-98.28664317	41.30791907	SES36T16R9W	MERRICK	TR-ROCK_CREEK	FULLERTON	NA	MERRICK_COUNTY	L	USDA_NRCS	N	RE	HEK	SK	C	NA	600	34	41	33	41	120	173	38	173	6	0.9	L	NR	5/31/18	5	Y	NE_DNR	N	0	X	29887	0	0	0	NA	USDA_NRCS	NA
55650	JERRY_MENKE_DAM	2001	NA	NA	NA	NE02601	-98.24272249	40.21813265	NES20T3R8W	NUCKOLLS	TR-LIBERTY_CREEK	DEWEESE	NA	GERALD_MENKE	P	USDA_NRCS	N	RE	HEK	SK	C	NA	500	25	28	24	28	119	186	22	186	6	1.4	L	NR	4/26/18	5	Y	NE_DNR	U	0	U	14682	0	0	0	USDA_NRCS	USDA_NRCS	USDA_NRCS
54849	UPPER_MEDICINE_CREEK_390-B	1975	NA	0	NA	NE01528	-100.6494789	40.62953202	SES30T8R29W	FRONTIER	S_BRUSHY_CREEK	CURTIS	NA	MIDDLE_REPUBLICAN_NATURAL_RESOURCES_DISTRICT	L	USDA_NRCS	N	RE	HEK	SK	C	NA	818	71	77	71	77	23279	6494	26	6494	6	34.3	S	NR	9/23/14	3	Y	NE_DNR	U	0	U	230473	0	0	0	USDA_NRCS	USDA_NRCS	USDA_NRCS
55875	MIETZNER_ROAD_DAM	1982	NA	NA	NA	NE02838	-98.928251	40.190476	SWS29T3R14W	FRANKLIN	TR-W_BR_THOMPSON_CREEK	NONE	0	FRANKLIN_COUNTY	L	UNKNOWN	N	RE	HEK	SZ	C	NA	250	14	14	14	14	259	103.5	15.8	103.5	6.1	0.8	L	NR	4/24/18	5	Y	NE_DNR	NA	0	NA	0	0	0	0	NA	NA	NA
67076	CGE_CATTLE_POND_1	NA	NA	NA	NA	OK30519	-98.391	34.3459	31	COTTON	UN-NAMED_TRIBUTARY_TO_WEST_CACHE_CREEK	WALTERS	6	CGE_CATTLE_CO._LLC	P	NRCS	NA	NA	NA	NA	O	NA	585	24	22.5	24.3	24.3	25.18	86.9	26.9	86.9	6.2	0.32	L	Y	NA	5	Y	OWRB	C	2	NA	0	0	0	0	NA	NA	NA
67004	CHRIS_DIDIER_DAM	NA	NA	NA	NA	OK30386	-98.501679	35.766907	20	BLAINE	CHICKEN_CREEK	GREENFIELD	8	MILTON_KENT_&_EMMA_E_KIRKPATRICK	P	CECIL_BEARDEN	NA	NA	NA	NA	I	NA	356	38	46	38	46	28	160	78	160	6.25	0.28	L	NR	NA	5	Y	OWRB	C	2	NA	0	0	0	0	NA	NA	NA
53727	VANDENBERG_DAM_271	1970	NA	NA	NA	NE00271	-97.11584863	41.08993335	NWS20T13R3E	BUTLER	TR-BIG_BLUE_RIVER	ULYSSES	NA	JOHN_A_VANDENBERG	P	USDA_NRCS	N	RE	HEK	SZ	P	NA	620	22	22	21	22	125	83.8	24.4	83.8	6.3	0.6	L	NR	5/30/17	5	Y	NE_DNR	U	0	U	0	0	0	0	NA	USDA_NRCS	NA
66998	GARY_ARMSTRONG_POND_Num1	NA	NA	NA	NA	OK30380	-97.500111	35.963056	10	LOGAN	NA	COYLE	18	GARY_ARMSTRONG	P	NRCS	NA	RE	NA	NA	F	NA	395	29.1	33.1	26.1	33.1	88	120	40	120	6.34	0.69	L	NR	8/4/11	5	Y	OWRB	C	3	NA	0	0	0	0	NA	NA	NA
55347	ENDORF_IRRIGATION_DAM	1987	NA	NA	NA	NE02255	-97.38002314	40.37247311	NWS25T5R1W	FILLMORE	TR-WALNUT_CREEK	FAIRBURY	NA	LARRY_E_SCHAFER	P	USDA_NRCS	N	RE	HEK	SK	I	NA	488	20	20	18	20	205	109	29.5	109	6.5	0.37	L	NR	4/5/17	5	Y	NE_DNR	NA	0	NA	11707	0	0	0	NA	USDA_NRCS	NA
56297	ARNOLD_DAM_(RE-HAB)	1960	NA	NA	NA	NE05098	-100.196301	41.414226	SES28T17R25W	CUSTER	S_LOUP_R_OFFCHANNEL_SITE	NONE	0	VILLAGE_OF_ARNOLD	L	EA_ENGINEERING,_SCIENCE,_AND_TECHNOLOGY_INC	N	RE	HEK	SK	R	2014	4400	16	18	10.32	18	5	90.4	59	90.4	6.55	0.041	L	NR	5/8/14	5	Y	NE_DNR	NA	0	NA	0	0	0	0	NA	NA	NA
67067	LAKEY_POND	NA	NA	NA	NA	OK30497	-99.673434	35.311814	30	BECKHAM	LONG_CREEK	SAYRE	2	EDDIE_TOM_LAKEY	P	NRCS	NA	NA	NA	NA	O	NA	474	21.3	21.3	15.3	21.3	31.6	105.4	51.8	105.4	6.6	0.41	L	NR	NA	5	Y	OWRB	C	2	NA	0	0	0	0	NA	NA	NA
66664	DUCK_POND_Num1	1995	NA	DOUG_LANFORD	NA	OK22252	-99.64525414	34.79814821	20	GREER	SALT_FORK_RED_RIVER	NA	0	DOUGLAS_&_LEE_ANN_LANFORD	P	NRCS	NA	RE	HEZ	SZ	F	NA	779	14	14	14	14	23	240	12	240	6.6	364	L	NR	11/29/10	5	Y	OWRB	C	1	V:_1;	0	0	0	0	NA	NA	NA
66686	OKNONAME_22275	NA	NA	OKNONAME_22275	NA	OK22275	-99.13825407	35.69455053	17	CUSTER	WEST_BARNITZ_CREEK	BUTLER	6	BOBBY_GRAGG	P	N/A	NA	RE	HEZ	SZ	O	NA	230	25	24	21	25	12.8	60.4	15.66	60.4	6.7	322	L	NR	7/25/11	5	Y	OWRB	C	1	V:_1;	0	0	0	0	NA	NA	NA
66825	OKNONAME_30143	2001	NA	NA	NA	OK30143	-98.46383877	35.47018927	34	CADDO	DEAD_WOMEN_CREEK	BRIDGEPORT	NA	MARCUS_SMITH	P	USDA_NRCS	N	RE	HEK	SZ	I	NA	NA	28	23.4	20.4	28	135.1	138.34	39.98	138.34	6.7	868	L	NR	9/13/10	5	Y	OWRB	C	1	V:_1;	0	0	0	0	NA	USDA_NRCS	NA
66776	REX_HOFFMAN_GSS_1	2000	NA	NA	NA	OK30093	-98.79756174	35.67432899	21	CUSTER	DEER_CREEK	THOMAS	NA	REX_HOFFMAN	P	USDA_NRCS	N	RE	HEK	SZ	O	NA	381	33.5	NA	NA	33.5	124	40.07	18.73	40.07	6.71	127	L	NR	7/26/11	5	Y	OWRB	C	1	V:_1;	0	0	0	0	NA	USDA_NRCS	NA
54748	LEMKE_DAM	1964	NA	NA	NA	NE01377	-98.268839	40.230349	NWS18T3R8W	NUCKOLLS	TR-LIBERTY_CREEK	DEWEESE	0	JACK_LEMKE	P	USDA-NRCS	N	RE	HEZ	SZ	P	NA	425	14	14	14	14	119	65.7	24	65.7	6.85	0.203	L	NR	4/12/17	5	Y	NE_DNR	NA	0	NA	0	0	0	0	NA	NA	NA
80660	PARK_LAKE_DAM	1906	NA	NA	NA	TX04815	-100	34.431667	NA	CHILDRESS	TR-NORTH_GROESBECK_CREEK	CHILDRESS	0	CITY_OF_CHILDRESS	L	NO_DATA_FOR_ORIGINAL_DESIGNER	N	RE	XK	UZ	RS	NA	1200	19	19	19	19	1	100	50	100	6.9	NA	NA	N	11/6/13	5	Y	TCEQ	U	45	U1	0	0	0	0	NA	NA	NA
55360	BILL_HILL_DAM	1987	NA	NA	NA	NE02269	-98.043645	40.112243	NWS30T2R6W	NUCKOLLS	TR-BLAKELY_CREEK	SUPERIOR	NA	LORNA_&_WILLIAM_HILL	P	USDA_NRCS	N	RE	HEK	SK	I	NA	450	18	21	17	21	41	52	32	52	7	0.3	L	NR	5/26/15	5	Y	NE_DNR	U	0	U	9800	0	0	0	NA	USDA_NRCS	NA
54800	HAEGELE_DAM	1957	NA	NA	NA	NE01455	-100.1052189	40.55217803	NWS25T7R25W	FRONTIER	TR-MUDDY_CREEK	ARAPAHOE	25	SCHURR_FAMILY_PARTNERSHIP_LTD	P	UNKNOWN	N	RE	HEZ	SZ	O	NA	411	13	13	13	13	125	54	39	54	7	0.5	L	NR	2/13/06	10	Y	NE_DNR	NA	0	NA	3835	0	0	0	NA	NA	NA
55155	DENNIS_VRBKA_ROAD_DAM	1980	NA	NA	NA	NE01870	-97.0427081	41.1649887	SWS24T14R3E	BUTLER	TR-KEZAN_CREEK	GARRISON	9	UPPER_BIG_BLUE_NATURAL_RESOURCES_DISTRICT	L	UPPER_BIG_BLUE_NRD	N	RE	HE	SK	I	1982H	740	23	29	22	29	13	56	13	56	7	0.2	L	NR	5/30/17	5	Y	NE_DNR	NA	0	NA	0	0	0	0	NA	NA	NA
53795	NBC_DAM	1967	NA	NA	NA	NE00345	-98.18692622	40.1848073	NES35T3R8W	NUCKOLLS	TR-ELK_CREEK	NELSON	NA	LAVERN_SCHROER	P	USDA_NRCS	N	RE	HEZ	SZ	P	NA	485	17	20	15	20	185	68	23	68	7	0.3	L	NR	7/1/15	5	Y	NE_DNR	NA	0	NA	0	0	0	0	NA	USDA_NRCS	NA
53792	BAUMAN_DAM_1	1966	NA	NA	NA	NE00342	-97.94958423	40.20437959	NWS25T3R6W	NUCKOLLS	TR-OAK_CREEK	OAK	NA	CADAMS_GRAIN_&_LUMBER_COMPANY	P	USDA_NRCS	N	RE	HEZ	SZ	P	NA	465	15	18	15	18	240	69	23	69	7	0.6	L	NR	6/10/15	5	Y	NE_DNR	U	0	U	0	0	0	0	NA	USDA_NRCS	NA
53793	BUSCHKOETTER_DAM	1966	NA	NA	NA	NE00343	-98.18102855	40.23874778	SES11T3R8W	NUCKOLLS	TR-LIBERTY_CREEK	DEWEESE	NA	TERRENCE_A_BUSCHKOETTER	P	USDA_NRCS	N	RE	HEZ	SZ	P	NA	225	12	14	11	14	148	70	24	70	7	0.3	L	NR	10/16/15	5	Y	NE_DNR	U	0	U	0	0	0	0	NA	USDA_NRCS	NA
66692	DAM_Num1	1999	NA	NA	NA	OK22283	-98.95432558	34.56284984	14	TILLMAN	COFFIN_CREEK	SNYDER	5	JASON_TREADWELL	P	USDA-NRCS	NA	PG	NA	NA	O	NA	588	12.7	18.7	10.2	18.7	10.4	71.3	20.8	71.3	7	156	L	NR	11/29/10	5	Y	OWRB	C	1	V:_1;	0	0	0	0	NA	NA	NA
55291	PEIL_LIVESTOCK_DAM	1985	NA	NA	NA	NE02186	-98.44030045	40.38579895	SES21T5R10W	ADAMS	TR-ASH_CREEK	PAULINE	NA	KEN_K_&_AUDREY_A_PEIL	P	USDA_NRCS	N	RE	HEK	SK	P	NA	397	16	18	13	18	244	76	30	76	7	0.7	L	NR	5/10/16	10	Y	NE_DNR	U	0	U	7971	0	0	0	NA	USDA_NRCS	NA
55054	RANSOM_DAM_1747	1979	NA	NA	NA	NE01747	-97.52458695	41.14840933	SES27T14R2W	POLK	TR-BIG_BLUE_RIVER	SURPRISE	NA	UPPER_BIG_BLUE_NATURAL_RESOURCES_DISTRICT	L	USDA_NRCS	N	RE	HEK	SK	C	NA	555	26	32	24	32	43	86	30	86	7	0.4	L	NR	6/15/17	5	Y	NE_DNR	N	0	X	0	0	0	0	NA	USDA_NRCS	NA
53617	ROBINSON_DAM_147	1947	NA	NA	NA	NE00147	-98.24404906	41.49477456	NWS33T18R8W	BOONE	TR-N_BR_TIMBER_CREEK	FULLERTON	NA	WILLIAM_J_ROBINSON	P	USDA_NRCS	N	RE	HEK	SK	P	NA	272	14	26	14	26	236	90	53	90	7	0.3	L	NR	9/10/14	5	Y	NE_DNR	U	0	U	0	0	0	0	NA	USDA_NRCS	NA
55062	WEISS_ROAD_DAM	1979	NA	NA	NA	NE01755	-97.61661072	40.72265643	NES26T9R3W	YORK	TR-W_FK_BIG_BLUE_RIVER	MCCOOL_JUNCTION	NA	UPPER_BIG_BLUE_NATURAL_RESOURCES_DISTRICT	L	USDA_NRCS	N	RE	HEK	SK	C	NA	600	19	19	15	19	34	106	23	106	7	0.6	L	NR	4/10/18	5	Y	NE_DNR	U	0	U	0	0	0	0	NA	USDA_NRCS	NA
55734	DOWDY_DAM	2001	NA	NA	NA	NE02689	-97.209233	40.05803	NWS16T1R2E	JEFFERSON	TR-ROSE_CREEK	ENDICOTT	NA	DAVID_S_DOWDY	P	USDA_NRCS	N	RE	HEK	SK	CO	NA	509	32	37	31	37	25	110	48	110	7	0.4	L	NR	6/10/16	5	Y	NE_DNR	U	0	U	33285	0	0	0	USDA_NRCS	USDA_NRCS	USDA_NRCS
55056	BURRITT_DAM	1979	NA	NA	NA	NE01749	-97.60393747	41.24188952	SES25T15R3W	POLK	TR-CLEAR_CREEK	ROGERS	45	CENTRAL_PLATTE_NATURAL_RESOURCES_DISTRICT	L	CENTRAL_PLATTE_NRD	N	RE	HEK	SK	C	NA	306	21	25	20	25	190	124	22	124	7	0.5	L	NR	6/19/14	5	Y	NE_DNR	NA	0	NA	9632	0	0	0	NA	NA	NA
55642	ROGER_BELOHLAVY_DAM	2001	NA	NA	NA	NE02592	-97.07108508	40.57145194	SES15T7R3E	SALINE	TR-TURKEY_CREEK	DEWITT	NA	ROGER_BELOHLAVY	P	USDA_NRCS	N	RE	HEK	SK	CO	NA	673	27	30	25	30	36	132	38	132	7	0.4	L	NR	5/25/17	5	Y	NE_DNR	U	0	U	19928	0	0	0	USDA_NRCS	USDA_NRCS	USDA_NRCS
53839	KORGAN_DAM	1982	NA	NA	NA	NE00395	-98.21279423	40.64747442	SWS22T8R8W	CLAY	TR-W_FK_BIG_BLUE_RIVER	STOCKHAM	NA	MARILYN_E_MCDONALD	P	USDA_NRCS	N	RE	HEK	SK	I	NA	640	21	26	21	26	185	134	25	134	7	1.4	L	NR	5/4/18	5	Y	NE_DNR	NA	0	NA	0	0	0	0	NA	USDA_NRCS	NA
65580	SCS-BITTER_CREEK_SITE-21	1974	NA	SCS-BITTER_CREEK_SITE-21	NA	OK20624	-97.81787452	35.02980907	34	GRADY	TR-EAST_SPRING_CREEK	ALEX	NA	GRADY_CO_CONS_DIST	S	USDA_NRCS	N	RE	HEZ	SZ	C	NA	860	27	27	25	27	260	134	32	134	7	NA	L	NR	1/1/80	5	Y	OWRB	C	1	V:_1;	0	0	0	0	USDA_NRCS	USDA_NRCS	USDA_NRCS
67065	MATT_BAKER_POND_Num_1	NA	NA	NA	NA	OK30495	-99.20469878	35.6030672	15	CUSTER	CUTBERTH_CREEK	CLINTON	15.5	MATT_BAKER	P	USDA-NRCS	NA	NA	NA	NA	O	NA	448	29.9	29.9	27	29.9	33.6	137.6	25.5	137.6	7	0.89	L	NR	NA	5	Y	OWRB	C	2	NA	0	0	0	0	NA	NA	NA
55539	HELEN_LABASS_DAM	1998	NA	NA	NA	NE02485	-97.25885457	40.20182742	NES25T3R1E	JEFFERSON	TR-LITTLE_BLUE_RIVER	FAIRBURY	NA	HELEN_LABASS	P	USDA_NRCS	N	RE	HEK	SK	C	NA	670	18	23	17	23	57	148	31	148	7	0.8	L	NR	6/5/14	5	Y	NE_DNR	U	0	U	0	0	0	0	NA	USDA_NRCS	NA
53493	NORMAN_LEACH_DAM	1971	NA	NA	NA	NE00013	-97.60752307	41.1879689	NES13T14R3W	POLK	TR-DAVIS_CREEK	OSCEOLA	NA	CONNIE_C_KLEIN	P	USDA_NRCS	N	RE	HEK	SK	CO	NA	469	15	17	14	17	222	180	16	180	7	1.9	L	NR	6/19/14	5	Y	NE_DNR	U	0	U	7300	0	0	0	NA	USDA_NRCS	NA
55711	SOKOLIK_DAM	2003	NA	NA	NA	NE02666	-97.36228	40.57756	NWS18T7R1E	SALINE	TR-TURKEY_CREEK	NONE	NA	LOWER_BIG_BLUE_NATURAL_RESOURCES_DISTRICT	L	USDA_NRCS	N	RE	HEK	SK	CO	NA	810	27	28	25	28	99	186	31	186	7	0.9	L	NR	3/28/16	5	Y	NE_DNR	U	0	U	24214	0	0	0	USDA_NRCS	USDA_NRCS	USDA_NRCS
67002	KIRKPATRICK_DAM	NA	NA	NA	NA	OK30384	-98.490572	35.740969	29	BLAINE	RELAY_CREEK	WATONGA	11	MARION_PINKERTON	P	CECIL_R._BEARDEN	NA	NA	NA	NA	F	NA	235	50	65	50	65	30	197	92	197	7	0.48	L	NR	NA	5	Y	OWRB	C	2	NA	0	0	0	0	NA	NA	NA
55220	DAVID_KORUS_ROAD_DAM	1981	NA	NA	NA	NE02075	-97.79218835	41.52632179	SES17T18R4W	PLATTE	TR-BEAVER_CREEK	GENOA	8	PLATTE_COUNTY	L	USDA-NRCS	N	RE	HEK	SK	C	NA	1148	30	34	29	34	104	225	33	225	7	2.6	L	NR	5/31/18	5	Y	NE_DNR	NA	0	NA	62920	0	0	0	NA	NA	NA
55031	TRAUSCH_DAM_1724	1979	NA	NA	NA	NE01724	-98.51549909	40.44409864	SES35T6R11W	ADAMS	TR-SCOTT_CREEK	PAULINE	NA	TRAUSCH_RAMSPOTT_HOLDINGS_LLC	P	USDA_NRCS	N	RE	HEK	SK	I	NA	900	25	25	23	25	203	325	19	325	7	1.9	L	NR	4/19/17	5	Y	NE_DNR	N	0	X	16348	0	0	0	NA	USDA_NRCS	NA
66899	OKNONAME_30219	NA	NA	NA	NA	OK30219	-98.74539061	35.83221821	25	DEWEY	TRIB_TO_SOUTH_CANADIAN	THOMAS	6.2	SARATOGA_FARMS_LLC	P	USDA-NRCS	NA	NA	NA	NA	O	NA	366	31.4	28.3	28.3	31.4	183	131.1	91	131.1	7.2	1.25	L	NR	NA	5	Y	OWRB	C	1	NA	0	0	0	0	NA	NA	NA
56071	LUEKING_WEST_DAM	1960	NA	NA	NA	NE03556	-99.52154197	40.29256793	SES24T4R20W	HARLAN	TR-FOSTER_CREEK	NONE	0	HARLAN_COUNTY_ROAD_DEPARTMENT	L	MILLER_&_ASSOCIATES	N	RE	HE	SZ	OP	NA	320	14.5	14.5	13.9	14.5	19	61.3	25.6	61.3	7.3	0.466	L	NR	3/31/14	5	Y	NE_DNR	NA	0	NA	0	0	0	0	NA	NA	NA
66910	OKNONAME_30230	NA	NA	NA	NA	OK30230	-97.28093386	35.03220022	35	CLEVELAND	UNNAMED_STREAM_TRIB_TO_SOUTH_CANADIAN_RIVER	LEXINGTON	5.6	ELLEN_SHERMAN_C/O_CINDY_SENDELBACH	P	USDA-NRCS	NA	NA	NA	NA	F	NA	510	13.4	18.1	10.3	18.1	67.4	70.46	26.42	70.46	7.4	0.32	L	NR	NA	5	Y	OWRB	C	1	NA	0	0	0	0	NA	NA	NA
56382	SPITSNOGLE_DAM	1975	NA	NA	NA	NE08560	-96.791225	40.032803	SES19T1R6E	GAGE	TR-BIG_INDIAN_CREEK	WYMORE	13	EARL_&_CARMEN_SPITSNOGLE	P	UNKNOWN	N	RE	HE	SZ	P	2013	645	20	20	20	20	217	75.2	38.1	75.2	7.4	0.433	L	NR	4/12/18	5	Y	NE_DNR	NA	0	NA	0	0	0	0	NA	NA	NA
66814	OKNONAME_30132	2004	NA	NA	NA	OK30132	-99.05739394	35.72898391	31	CUSTER	EAST_BARNITZ_CREEK	CLINTON	NA	BRYAN_HUNTER	P	USDA_NRCS	N	RE	HEK	SZ	F	NA	371	27	31	24	31	2.4	111	57	111	7.5	471	L	NR	7/26/11	5	Y	OWRB	C	1	V:_1;	0	0	0	0	NA	USDA_NRCS	NA
55994	GALEN_TUTTLE_POND_DAM	2009	NA	NA	NA	NE03261	-97.239677	40.627412	SES30T8R2E	SALINE	TR-TURKEY_CREEK	NONE	0	GT_FARMS_LLC	P	USDA-NRCS	N	RE	HEK	SK	R	NA	550	23.5	28.5	22.1	28.5	36	100	43.8	100	7.6	0.289	L	NR	4/13/16	5	Y	NE_DNR	NA	0	NA	16900	0	0	0	NA	NA	NA
66901	GREG_OPLOTNIK_POND_Num_1	2008	NA	NA	NA	OK30221	-97.63963309	36.73357008	16	GRANT	UNNAMED_TRIB_TO_DEADMAN_CREEK	LAMONT	NA	G_O_FARMS_LLC	P	USDA_NRCS	N	RE	NA	NA	F	NA	854	19.2	22.2	17.2	22.2	12.5	76.15	35.04	76.15	7.67	0.16	L	NR	11/30/10	5	Y	OWRB	C	1	V:_1;	0	0	0	0	NA	USDA_NRCS	NA
66903	OKNONAME_30223	NA	NA	NA	NA	OK30223	-98.95389518	35.8149752	36	DEWEY	DEAR_CREEK	WEATHERFORD	21	TRICIA_D_GRAFT	P	USDA-NRCS	NA	NA	NA	NA	O	NA	400	22.8	26.3	19.6	26.3	12.9	108.3	45.7	108.3	7.7	0.81	L	NR	NA	5	Y	OWRB	C	1	NA	0	0	0	0	NA	NA	NA
56108	KELLER_DAM_3686	1976	NA	NA	NA	NE03686	-99.27696899	40.17678312	SES31T3R17W	HARLAN	MILL_CREEK	NONE	0	EDITH_ANN_SIMS	P	MILLER_&_ASSOCIATES	N	RE	HE	SZ	C	NA	260	11.9	11.9	8.9	11.9	251	91.9	27.2	91.9	7.8	0.691	L	NR	6/11/15	5	Y	NE_DNR	NA	0	NA	0	0	0	0	NA	NA	NA
66803	OKNONAME_30121	2004	NA	NA	NA	OK30121	-97.25744461	36.15256275	1	PAYNE	UNNAMED_TRIB_STILLWATER_CR.	ORLANDO	1.25	BOARD_OF_REGENTS_FOR_OK_A&M_COLLEGE	S	USDA-NRCS	NA	NA	HEK	SZ	F	NA	530	21	24	18	24	132	116	59	116	7.9	398	L	NR	NA	5	Y	OWRB	C	1	NA	0	0	0	0	NA	NA	NA
66671	SCS-ROGER_MOORE_Num1	1996	MOORE-HAMILTON	MOORE-HAMILTON	NA	OK22259	-98.52417511	35.25459435	13	CADDO	COBB_CREEK	FT_COBB	NA	REBECCA_A.__MOORE	P	USDA_NRCS	N	RE	HEZ	SZ	C	NA	450	26	26	26	26	62	36	7	36	8	277	L	NR	2/4/97	5	Y	OWRB	C	1	V:_1;	0	0	0	0	NA	USDA_NRCS	NA
54802	SERGEL_DAM	1960	NA	NA	NA	NE01457	-100.0114803	40.46932134	SWS23T6R24W	FRONTIER	TR-MUDDY_CREEK	ARAPAHOE	16	NEIL_L_&_WILLIAM_H_SERGEL	P	UNKNOWN	N	RE	HEZ	SZ	P	NA	183	10	10	10	10	27	52	39	52	8	1.1	L	NR	6/13/18	5	Y	NE_DNR	NA	0	NA	0	0	0	0	NA	NA	NA
65757	SCS-WILDHORSE_CREEK_SITE-229	1973	WILDHORSE_CK,GRADE_STAB_ST_229	SCS-WILDHORSE_CREEK_SITE-229	NA	OK20815	-97.40867109	34.60569801	33	GARVIN	TR-ROCK_CREEK	KATIE	NA	GARVIN_CO_CONS_DIST	S	USDA_NRCS	N	RE	HEZ	SZ	C	NA	662	27	27	25	27	248	74	34	74	8	NA	L	NR	1/1/80	5	Y	OWRB	C	1	V:_1;	0	0	0	0	USDA_NRCS	USDA_NRCS	USDA_NRCS
55439	CLAUSEN_DAM	1993	NA	NA	NA	NE02382	-98.68681088	41.12314109	SWS3T13R12W	HOWARD	TR-DRY_CREEK	DANNEBROG	NA	DOUG_CLAUSEN	P	USDA_NRCS	N	RE	HEK	SK	I	1997H	275	19	19	18	19	15	85	44	85	8	0.3	L	NR	3/26/18	5	Y	NE_DNR	U	0	U	3906	0	0	0	NA	USDA_NRCS	NA
54708	BELLAMY_DAM	1959	NA	NA	NA	NE01331	-99.92034382	40.64772807	SWS22T8R23W	GOSPER	TR-PLUM_CREEK	ODESSA	NA	WALKER_ENTERPRISES_LTD	P	USDA_NRCS	N	RE	HEZ	SZ	P	NA	211	12	12	12	12	130	94	33	94	8	1.1	L	NR	6/20/18	10	Y	NE_DNR	N	0	X	4234	0	0	0	NA	USDA_NRCS	NA
55099	DAVID_MAZOUR_DAM	1980	NA	NA	NA	NE01797	-98.22874248	40.27777039	NWS33T4R8W	NUCKOLLS	TR-LIBERTY_CREEK	DEWEESE	NA	LOREN_B_&_KAREN_M_OSTDIEK	P	USDA_NRCS	N	RE	HEK	SK	I	NA	445	25	28	23	28	198	116	47	116	8	0.4	L	NR	6/22/15	5	Y	NE_DNR	U	0	U	0	0	0	0	NA	USDA_NRCS	NA
55339	SHESTAK_DAM	1988	NA	NA	NA	NE02246	-97.03207382	40.58163392	SES12T7R3E	SALINE	TR-TURKEY_CREEK	DEWITT	NA	SALINE_COUNTY	L	USDA_NRCS	N	RE	HEK	SK	CO	NA	700	20	22	20	22	221	143	36	143	8	1.3	L	NR	5/24/17	5	Y	NE_DNR	U	0	U	2567	0	0	0	NA	USDA_NRCS	NA
65528	SCS-COWDEN_LATERALS_SITE-006	1972	NA	SCS-COWDEN_LATERALS_SITE-006	NA	OK20572	-98.65792156	35.13511216	27	WASHITA	TR-WASHITA_RIVER	CARNEGIE	NA	WASHITA_CO_CONS_DIST	S	USDA_NRCS	N	RE	HEZ	SZ	C	NA	880	43	43	41	43	240	165	44	165	8	NA	L	NR	1/1/80	5	Y	OWRB	C	1	V:_1;	0	0	0	0	USDA_NRCS	USDA_NRCS	USDA_NRCS
53932	STAMFORD_3-A	1968	NA	0	NA	NE00496	-99.59833871	40.14766522	SES8T2R20W	HARLAN	TR-SAPPA_CREEK	STAMFORD	NA	LOWER_REPUBLICAN_NATURAL_RESOURCES_DISTRICT	L	USDA_NRCS	N	RE	HEK	SK	C	NA	580	34	35	32	35	241	200	43	200	8	0.9	L	NR	9/23/13	5	Y	NE_DNR	U	0	U	24000	0	0	0	USDA_NRCS	USDA_NRCS	USDA_NRCS
55544	SCOTT_AHRENS_DAM	1998	NA	NA	NA	NE02490	-97.90684518	40.26444678	SWS32T4R5W	NUCKOLLS	TR-LITTLE_BLUE_RIVER	OAK	NA	SCOTT_AHRENS	P	USDA_NRCS	N	RE	HEK	SK	C	NA	593	21	23	20	23	105	230	24	230	8	1.3	L	NR	4/29/15	5	Y	NE_DNR	U	0	U	0	0	0	0	NA	USDA_NRCS	NA
66447	SCS-ROARING_CREEK_SITE-006	1990	NA	SCS-ROARING_CREEK_SITE-006	NA	OK21707	-97.81999	34.85309	3	GRADY	ROARING_CREEK	ALEX	NA	GRADY_CO_CONS_DIST	S	USDA_NRCS	N	RE	HEZ	SZ	C	NA	970	27	27	27	27	260	414	45	414	8	1.2	L	NR	1/1/80	5	Y	OWRB	C	1	V:_1;	0	0	0	0	USDA_NRCS	USDA_NRCS	USDA_NRCS
63481	SCS-STILLWATER_CREEK_SITE-28	1964	HAZEN_LAKE	HAZEN_LAKE	NA	OK01397	-97.075401	36.150927	3	PAYNE	TR-BOOMER_CREEK	STILLWATER	NA	PAYNE_CO_CONS_DIST	S	USDA_NRCS	N	RE	IEK	RK	C	NA	1090	25	25	25	25	170	542	25	542	8	3.22	H	Y	9/28/11	1	Y	OWRB	C	1	S:_1;	0	0	0	0	USDA_NRCS	USDA_NRCS	USDA_NRCS
66924	OKNONAME_30244	NA	NA	NA	NA	OK30244	-98.49025191	35.48599273	29	CADDO	DEADMAN_CREEK_OF_SOUTH_CANADIAN	BRIDGEPORT	8	JEFF_AND_KAREN_KREHBIEL	P	USDA-NRCS	NA	RE	XEK	U	O	NA	409	27	30.4	20.9	30.4	12.8	145.75	78.11	145.75	8.2	2.12	L	NR	9/9/10	5	Y	OWRB	C	1	V:_1;	0	0	0	0	NA	NA	NA
65347	RANDALL_DEAN_SMITH_DAM	1975	NA	NA	NA	OK13163	-98.49006743	35.4802589	29	CADDO	TRI._TO_DEAD_WOMAN_CREEK	BRIDGEPORT	NA	JEFF_AND_KAREN_KREHBIEL	P	USDA_NRCS	N	RE	NA	NA	I	NA	240	40	NA	20.9	40	3.6	150	100	150	8.2	NA	L	NR	NA	5	Y	OWRB	C	1	NA	0	0	0	0	NA	USDA_NRCS	NA
66909	OKNONAME_30229	NA	NA	NA	NA	OK30229	-97.35033133	36.33856631	31	NOBLE	UNNAMED_TRIB_OF_BLACK_BEAR_CREEK	PERRY	5	RICK_W_BISHER	P	USDA-NRCS	NA	NA	NA	NA	F	NA	520	26.6	30.5	23.6	30.5	183	147.03	49.19	147.03	8.23	0.7	L	NR	NA	5	Y	OWRB	C	1	NA	0	0	0	0	NA	NA	NA
66922	OKNONAME_30242	NA	NA	NA	NA	OK30242	-97.4975	35.89	3	LOGAN	TRIB_TO_CIMARRON_RIVER	GUTHRIE	4	MYRL_WAGGONER	P	USDA-NRCS	NA	NA	XEK	NA	O	NA	600	27	30.9	23.9	30.9	136.4	156.7	40.79	156.7	8.23	1.481	L	NR	NA	5	Y	OWRB	C	1	NA	0	0	0	0	NA	NA	NA
55196	PERRY_DAM_1987	1961	NA	NA	NA	NE01987	-98.40708412	41.3823712	SES1T16R10W	HOWARD	TR-WEST_BRANCH_CREEK	CUSHING	NA	GARY_BADER	P	USDA_NRCS	N	RE	HEZ	SZ	P	NA	166	24.6	24.6	24.6	24.6	30	72.8	66.7	72.8	8.38	1.219	L	NR	4/1/15	5	Y	NE_DNR	U	0	U	0	0	0	0	NA	USDA_NRCS	NA
66777	EAKINS_POND_1	2000	NA	NA	NA	OK30094	-99.86906095	35.96651902	9	ROGER_MILLS	CANADIAN	DURHAM	NA	JOHN_BRUCE_EAKINS	P	USDA_NRCS	N	RE	HEK	SZ	O	NA	295	24	NA	NA	24	259	109.88	42.92	109.88	8.38	700	L	NR	11/29/10	5	Y	OWRB	C	1	V:_1;	0	0	0	0	NA	USDA_NRCS	NA
66774	FINKENBINDER_FARM_POND_3	2000	NA	NA	NA	OK30090	-99.18697521	35.79487319	11	CUSTER	DEER_CREEK	THOMAS	NA	JIMMY_EMMONS	P	USDA_NRCS	N	RE	HEK	SZ	O	NA	660	20	NA	NA	20	52	161.9	6.9	161.9	8.4	806	L	NR	7/26/11	5	Y	OWRB	C	1	V:_1;	0	0	0	0	NA	USDA_NRCS	NA
66911	OKNONAME_30231	NA	NA	NA	NA	OK30231	-97.96114185	36.83741319	9	GRANT	UNNAMEDTRIB_OF_DUEL_CREEK	WAKITA	3.5	JACK_R_CRISSUP	P	USDA-NRSC	NA	RE	NA	NA	F	NA	380	16.6	17	11.5	17	24.8	108.4	29.6	108.4	8.48	0.83	L	NR	11/30/10	5	Y	OWRB	C	1	V:_1;	0	0	0	0	NA	NA	NA
77075	SEYMOUR_COUNTRY_CLUB_DAM	1971	COUNTRY_CLUB_DAM	NA	NA	TX01032	-99.276771	33.568632	NA	BAYLOR	TR-BRAZOS_RIVER	NONE	NA	CITY_OF_SEYMOUR	L	USDA_NRCS	N	RE	X	U	I	NA	560	22	22	22	22	1	240	95	240	8.7	0.22	NA	Y	10/6/14	5	Y	TCEQ	U	120	U1	18045	0	0	0	NA	USDA_NRCS	NA
55984	LINEWEBER_SOUTH_DAM	1995	NA	NA	NA	NE03213	-96.775282	40.218039	NWS20T3R6E	GAGE	TR-BIG_BLUE_RIVER	BEATRICE	2	WAYNE_LINEWEBER	P	COHORST_ENGINEERING_&_SURVEYING,_INC	N	RE	HEK	SK	I	2016	435	19.4	19.4	18.1	19.4	138	113.2	63.7	113.2	8.79	0.391	L	NR	5/17/16	5	Y	NE_DNR	NA	0	NA	0	0	0	0	NA	NA	NA
67061	TALLGRASS_DAM	NA	NA	NA	NA	OK30491	-96.75547	35.92209	27	LINCOLN	UNNAMED_TRIB._TO_WILDHORSE_CREEK	NA	0	TALLGRASS_TERMINALS__LLC	P	UNIVERSAL_SURVEYING_&_MAPPING__LLC	NA	NA	NA	NA	S	NA	2100	20.5	NA	NA	20.5	151	144	107	144	8.8	0.09	L	NR	NA	5	Y	OWRB	C	14	NA	0	0	0	0	NA	NA	NA
66858	OKNONAME_30177	2009	NA	NA	NA	OK30177	-99.01009751	34.53250427	29	TILLMAN	DEADMAN_CREEK	MANITOU	2.1	KENT_AND_KRISTI_WALKER	P	USDA-NRCS	NA	RE	HEK	SZ	F	NA	500	28	29	22.3	29	129	129	56.58	129	8.9	1.83	L	NR	11/29/10	5	Y	OWRB	C	1	V:_1;	0	0	0	0	NA	NA	NA
55302	TREDWAY_IRRIGATION_DAM	1985	NA	NA	NA	NE02198	-97.98349048	40.84389437	SES10T10R6W	HAMILTON	TR-BEAVER_CREEK	YORK	NA	LYNN_TREDWAY	P	USDA_NRCS	N	RE	HEK	SK	I	NA	483	14	16	13	16	81	67	32	67	9	0.4	L	NR	5/18/16	5	Y	NE_DNR	U	0	U	4519	0	0	0	NA	USDA_NRCS	NA
53693	JOHNSTON_&_THOMPSON_DAM	1967	NA	NA	NA	NE00231	-98.2286655	40.02711552	NWS28T1R8W	NUCKOLLS	TR-GIMLET_CREEK	SUPERIOR	NA	LANGE_REVOCABLE_TRUST	P	USDA_NRCS	N	RE	HEK	SK	P	NA	355	22	23	21	23	162	114	36	114	9	1.5	L	NR	4/30/15	5	Y	NE_DNR	U	0	U	9954	0	0	0	NA	USDA_NRCS	NA
53637	SHAW_DAM	1969	NA	NA	NA	NE00169	-98.6113866	40.39605815	SES13T5R12W	ADAMS	TR-SAND_CREEK	AYR	NA	SHIRLEY_A_SHAW	P	USDA_NRCS	N	RE	HEK	SK	I	NA	430	26	28	24	28	246	120	42	120	9	1.8	L	NR	5/6/14	5	Y	NE_DNR	U	0	U	8455	0	0	0	NA	USDA_NRCS	NA
55702	CARTER_FEEDERS_LAGOON_2_DAM	1992	NA	NA	NA	NE02657	-99.5129864	40.20329346	NWS30T3R19W	HARLAN	TR-SCHOOL_CREEK	NONE	0	REPUBLICAN_VALLEY_FEEDERS_INC	P	DEHAAN,_GRABS_&_ASSOCIATES,_LLC	N	RE	HEK	SK	O	NA	398	18	18	18	18	200	128	103	128	9	0.3	L	NR	11/24/14	5	Y	NE_DNR	NA	0	NA	0	0	0	0	NA	NA	NA
66063	OKLAHOMA_STATE_OF_REFORMATORY	1932	NA	OKLAHOMA_STATE_OF_REFORMATORY	NA	OK21152	-99.345204	34.95961364	30	GREER	TR-ALTUS_LAKE	GRANITE	2	DEPARTMENT_OF_CORRECTIONS	S	N/A	NA	RE	HEZ	SZ	O	NA	660	27	27	17	27	250	134	84	134	9	NA	L	NR	11/29/10	5	Y	OWRB	C	1	V:_1;	0	0	0	0	NA	NA	NA
55608	ERVIN_RUT_DAM	1999	NA	NA	NA	NE02556	-97.27708564	40.43812758	SES35T6R1E	SALINE	SPRING_CREEK	SWANTON	NA	JOHN_&_DONNA_RUT	P	USDA_NRCS	N	RE	HEK	SK	C	NA	640	16	20	14	20	66	137	33	137	9	0.5	L	NR	5/9/17	5	Y	NE_DNR	U	0	U	9350	0	0	0	USDA_NRCS	USDA_NRCS	USDA_NRCS
55668	WOLBACH_FOODS_LAGOON_4-5_DAM	1999	NA	NA	NA	NE02621	-98.469557	41.403465	NES33T17R10W	GREELEY	TR-SPRING_CREEK	CUSHING	9	GGP_LLC	P	GEOTECHNICAL_SERVICES_INC	N	RE	HEK	SK	O	NA	650	47	50	47	50	50	195	176	195	9	NA	L	NR	4/1/15	5	Y	NE_DNR	NA	0	NA	71997	0	0	0	NA	NA	NA
65484	SCS-COW_CREEK_SITE-05	1978	NA	SCS-COW_CREEK_SITE-05	NA	OK20516	-97.94355445	34.24780358	33	JEFFERSON	MONUMENT_CREEK	WAURIKA	NA	JEFFERSON_CO_CONS_DIST	S	USDA_NRCS	N	RE	HEZ	SZ	C	NA	780	25	25	22	25	257	263	33	263	9	NA	L	NR	1/1/80	5	Y	OWRB	C	1	V:_1;	0	0	0	0	USDA_NRCS	USDA_NRCS	USDA_NRCS
55043	LOWER_MEDICINE_CREEK_160	1979	NA	0	NA	NE01736	-100.3703411	40.50047214	SES10T6R27W	FRONTIER	CEDAR_CREEK	CAMBRIDGE	NA	MIDDLE_REPUBLICAN_NATURAL_RESOURCES_DISTRICT	L	USDA_NRCS	N	RE	IEK	SK	C	NA	1276	73	73	71	73	21935	10686	59	10686	9	55.8	S	NR	6/22/16	3	Y	NE_DNR	U	0	U	351280	0	0	0	USDA_NRCS	USDA_NRCS	USDA_NRCS
66954	DR_BLAKE-BAIRD_POND_Num_1	2002	NA	NA	NA	OK30275	-97.23187065	36.23367954	6	NOBLE	UNNAMED_TRIBUTARY_STILLWATER_CREEK	STILLWATER	22.5	RONNA_KAY_BAIRD	P	URCS	NA	RE	NA	NA	O	NA	115	25.5	28.5	25.5	28.5	60.58	114.47	47.13	114.47	9.09	0.73	L	NR	12/14/10	5	Y	OWRB	C	1	V:_1;	0	0	0	0	NA	NA	NA
54799	MONTER_DAM_1453	1960	NA	NA	NA	NE01453	-100.012381	40.475471	NWS23T6R24W	FRONTIER	TR-MUDDY_CREEK	ARAPAHOE	16	MONTER_LIVING_TRUST	P	UNKNOWN	N	RE	HEZ	SZ	P	NA	225	13	13	13	13	205	76.4	49.7	76.4	9.1	0.9	L	NR	9/30/14	5	Y	NE_DNR	NA	0	NA	2960	0	0	0	NA	NA	NA
64827	OKNONAME_027014	1960	NA	OKNONAME_027014	NA	OK12576	-97.41510502	35.22582291	28	CLEVELAND	TRIBUTARY_OF_ROCK_CREEK	NORMAN	0	OKLAHOMA_DEPT._OF_VETERAN_AFFAIRS	P	GROSSMAN_&_KEITH_ENGINEERING	NA	RE	HEZ	SZ	R	NA	525	13.2	13.2	12.7	13.2	23	139	134	139	9.1	0.106	L	NR	2/5/01	5	Y	OWRB	C	1	V:_1;	0	0	0	0	NA	NA	NA
66921	OKNONAME_30241	2009	KEVIN_BURNETT_POND_Num_1	NA	NA	OK30241	-96.93165234	36.24207458	1	PAYNE	TRIB_TO_OAK_CREEK-_ARKANSAS_RIVER	LELA	7.5	THOMAS_K_&_CHRISTINE_M_BURNETT	P	USDA-NRCS	NA	RE	XEK	U	F	NA	481	26.8	30.8	24.8	30.8	60.8	143.7	96	143.7	9.2	0.21	L	NR	2/17/09	5	Y	OWRB	C	1	V:_1;	0	0	0	0	NA	NA	NA
65072	OKLAHOMA_SCHOOL_LAND	1964	NA	OKLAHOMA_SCHOOL_LAND	NA	OK12854	-98.35582242	34.60628542	33	COMANCHE	TR-E_CACHE_CR	GERONIMO	8	SCHOOL_LAND_RESERVATION	S	N/A	NA	RE	HEZ	SZ	O	NA	1200	22.5	22.5	22.5	22.5	57	196	115	196	9.41	NA	L	NR	12/1/10	5	Y	OWRB	C	1	V:_1;	0	0	0	0	NA	NA	NA
66861	WEIMER_SWC_NO2	2005	NA	NA	NA	OK30180	-97.62467115	34.23483207	4	JEFFERSON	UNNAMED_INTERMITTENT_CREEK	GRADY	6	SHERLE_LOOKWOOD	P	USDA-NRCS	NA	RE	HEK	SZ	R	NA	950	7.3	8.3	5.1	8.3	7.3	69.4	17.2	69.4	9.6	1738	L	NR	11/29/10	5	Y	OWRB	C	1	V:_1;	0	0	0	0	NA	NA	NA
53744	PEASE_DAM_1	1968	NA	NA	NA	NE00290	-98.9781852	41.0171587	NES14T12R15W	BUFFALO	TR-MUD_(BEAVER)_CREEK	RAVENNA	NA	DAGGER_AGRICULTURAL_LLC	P	USDA_NRCS	N	RE	HEK	SK	I	NA	175	18.8	19.5	18	19.5	149	182	47.3	182	9.8	1.7	L	NR	4/18/17	5	Y	NE_DNR	U	0	U	4500	0	0	0	NA	USDA_NRCS	NA
55909	HELEN_FEHRS_TRUST_DAM	1994	NA	NA	NA	NE03064	-98.10426296	41.4109199	SES27T17R7W	NANCE	TR-TIMBER_CREEK	FULLERTON	10	JOHN_A_&_SHARON_K_FEHRS	P	UNKNOWN	N	RE	HEZ	SZ	I	NA	315	18.5	18.5	18.5	18.5	145	266.9	10.4	266.9	9.9	9.294	L	NR	10/20/15	5	Y	NE_DNR	NA	0	NA	0	0	0	0	NA	NA	NA
66742	OKNONAME_30054	2001	NA	NA	NA	OK30054	-98.1717914	36.86057775	33	ALFALFA	SALT_FORK_ARKANSAS	CHEROKEE	18	TOM_EVANS	P	USDA-NRCS	NA	RE	HEK	SZ	F	NA	850	27.5	28	20.5	28	124.4	3.3	63	63	9.96	1049	L	NR	11/30/10	5	Y	OWRB	C	1	V:_1;	0	0	0	0	NA	NA	NA
53676	DINSDALE_LAGOON_DAM	1966	NA	NA	NA	NE00214	-98.199158	41.30384323	NES2T15R8W	NANCE	TR-LOUP_RIVER	FULLERTON	NA	PALMER_CATTLE_CO_LLC	P	USDA_NRCS	N	RE	HEZ	SK	O	2001H	416	21	21	21	21	100	77	56	77	10	0.202	L	NR	10/20/16	5	Y	NE_DNR	U	0	U	24846	0	0	0	NA	USDA_NRCS	NA
55100	LAVONN_SCHOOF_IRRIGATION_DAM	1981	NA	NA	NA	NE01798	-97.93628168	40.26745494	SES36T4R6W	NUCKOLLS	TR-LITTLE_BLUE_RIVER	OAK	NA	CYNTHIA_M_&_DOUGLAS_L_SCHOOF	P	USDA_NRCS	N	RE	HEK	SK	C	NA	395	33	36	26	36	119	99	50	99	10	0.8	L	NR	4/29/15	10	Y	NE_DNR	U	0	U	15736	0	0	0	NA	USDA_NRCS	NA
53785	BLACKSTONE_DAM	1953	NA	NA	NA	NE00335	-97.98804576	40.05072388	SWS15T1R6W	NUCKOLLS	TR-CROSBY_CREEK	SCANDIA_KS	NA	LEO_&_JEANINE_BLACKSTONE	P	USDA_NRCS	N	RE	HEZ	SK	I	NA	485	16	18	16	18	180	104	45	104	10	0.5	L	NR	4/18/18	5	Y	NE_DNR	U	0	U	0	0	0	0	NA	USDA_NRCS	NA
53624	ROBERTS_DAM_154	1969	NA	NA	NA	NE00154	-97.87417746	41.53123025	SES15T18R5W	BOONE	TR-BOGUS_CREEK	GENOA	NA	ROBERTS_BROTHERS	P	USDA_NRCS	N	RE	HE	SK	CO	NA	335	20	24	17	24	166	112	50	112	10	1.6	L	NR	5/17/18	5	Y	NE_DNR	U	0	U	9987	0	0	0	NA	USDA_NRCS	NA
53574	HULTINE_DAM	1964	NA	NA	NA	NE00094	-98.000662	40.573619	NW4SE4S16_T07N_R06W	CLAY	TR-_SCHOOL_CREEK	SUTTON	8	RUSSEL_HULTINE	P	USDA_NRCS	N	RE	HEK	SK	I	NA	400	16	NA	NA	16	222	149	27	149	10	1.442	L	NR	NA	5	N	DWR	U	0	U	6470	0	0	0	NA	USDA_NRCS	NA
55307	ROBERT_WERNER_DAM	1985	NA	NA	NA	NE02205	-97.70453635	40.21448299	NWS19T3R3W	THAYER	TR-LITTLE_BLUE_RIVER	HEBRON	NA	CLINT_R_WERNER	P	USDA_NRCS	N	RE	HEK	SK	C	NA	540	26	28	25	28	93	150	60	150	10	0.7	L	NR	4/10/18	5	Y	NE_DNR	U	0	U	21000	0	0	0	NA	USDA_NRCS	NA
80703	CITY_RESERVOIR_DAM	1935	NA	NA	NA	TX04861	-98.196268	34.075758	NA	CLAY	TR-WICHITA_RIVER	NA	0	CITY_OF_BYERS	L	VELVIN_&_WEEKS	N	RE	XK	UZ	R	NA	495	33	33	33	33	1	161	116	161	10	0.45	NA	Y	8/13/15	2	Y	TCEQ	U	150	U1	0	0	0	0	NA	NA	NA
53582	BISH_DAM	1971	NA	NA	NA	NE00106	-98.23817776	40.74195195	SWS16T9R8W	HAMILTON	TR-W_FK_BIG_BLUE_RIVER	STOCKHAM	NA	VIRGINIA_L__BISH_TRUST	P	USDA_NRCS	N	RE	HEK	SK	CO	NA	560	23	26	22	26	256	177	49	177	10	0.8	L	NR	6/1/17	5	Y	NE_DNR	U	0	U	14610	0	0	0	NA	USDA_NRCS	NA
55382	SOUTH_FORK_SWAN_CREEK_4-2	1990	NA	0	NA	NE02317	-97.21037696	40.33530325	SWS4T4R2E	JEFFERSON	TR-S_FK_SWAN_CREEK	SWANTON	NA	LOWER_BIG_BLUE_NATURAL_RESOURCES_DISTRICT	L	USDA_NRCS	N	RE	HEK	SK	CO	NA	700	26	30	25	30	106	186	43	186	10	0.8	L	NR	3/23/17	5	Y	NE_DNR	N	0	X	0	0	0	0	USDA_NRCS	USDA_NRCS	USDA_NRCS
55308	BOSTELMAN_DAM	1984	NA	NA	NA	NE02206	-97.73365387	40.06633025	SES11T1R4W	THAYER	TR-SPRING_CREEK	DESHLER	NA	GENZMER_&_BARRY	P	USDA_NRCS	N	RE	HEK	SK	I	NA	660	18	20	17	20	144	215	37	215	10	1.6	L	NR	6/13/16	5	Y	NE_DNR	U	0	U	7187	0	0	0	NA	USDA_NRCS	NA
67007	JAMES_PETERS_DAM	NA	NA	NA	NA	OK30389	-98.810717	36.09305	28	DEWEY	UNNAMED_TRIB._TO_NORTH_CANADIAN_RIVER	SEILING	7.5	JAMES_E_PETERS	P	CECIL__BEARDEN	NA	NA	NA	NA	I	NA	614	67	67	67	67	20	315	189	315	10	0.75	L	NR	NA	5	Y	OWRB	C	1	NA	0	0	0	0	NA	NA	NA
66967	HAGGARD_DAM	NA	NA	NA	NA	OK30290	-99.03730911	35.71980936	5	CUSTER	BARNITZ_CREEK	CLINTON	20	BRYAN_HUNTER	P	NRCS	NA	RE	NA	NA	O	NA	435	21.1	23.1	14.2	23.1	89.94	78.14	39.58	78.14	10.01	1.34	L	NR	7/26/11	5	Y	OWRB	C	1	V:_1;	0	0	0	0	NA	NA	NA
66828	OKNONAME_30146	2000	NA	NA	NA	OK30146	-98.12992636	35.85897795	14	KINGFISHER	KINGFISHER	KINGFISHER	11	RON_SNOWDEN	P	USDA-NRCS	NA	NA	HEK	SZ	S	NA	1265	22.2	19.2	11.75	22.2	29.6	196	44.57	196	10.19	983	L	NR	NA	5	Y	OWRB	C	1	NA	0	0	0	0	NA	NA	NA
67010	DOBSON_DAM	NA	NA	NA	NA	OK30392	-99.993333	35.546111	6	ROGER_MILLS	UN-NAMED_TRI._ELM_CREEK	SWEETWATER	12	DOBSON_RANCH_LLC	P	USDA-NRCS	NA	NA	NA	NA	R	NA	695	11.2	13.6	8.2	13.6	58.2	110.3	28.27	110.3	10.23	4.32	L	NR	NA	5	Y	OWRB	C	3	NA	0	0	0	0	NA	NA	NA
55258	KELLER_DAM	1964	NA	NA	NA	NE02152	-99.4566152	41.31558682	NES35T16R19W	CUSTER	TR-MUD_CREEK	ANSLEY	0	EDWARD_E_MARSHALL	P	USDA-NRCS	N	RE	HE	SZ	CO	NA	262	19.4	19.4	19.4	19.4	165	183.5	31.2	183.5	10.23	14.938	L	NR	11/19/12	10	Y	NE_DNR	NA	0	NA	0	0	0	0	NA	NA	NA
66800	GREG_OPLOTNIK_SWC_Num1	2005	NA	NA	NA	OK30118	-97.67354847	36.7278031	18	GRANT	UNNAMED_TRIB_BULLWACKER_CR.	LAMONT	7.5	G_O_FARMS_LLC	P	USDA-NRCS	NA	RE	HEK	SZ	F	NA	538	8.8	10.8	6.3	10.8	136	88.74	20.65	88.74	10.3	345	L	NR	11/30/10	5	Y	OWRB	C	1	V:_1;	0	0	0	0	NA	NA	NA
66761	REX_EAGAN_GSS_3	2000	NA	NA	NA	OK30075	-99.08363444	35.5932041	23	CUSTER	BARNITZ_CREEK	STAFFORD	NA	ALICIA_EAGAN	P	USDA_NRCS	N	RE	HEK	SZ	O	NA	800	25.8	NA	NA	25.8	216	78.6	9.11	78.6	10.5	338	L	NR	7/26/11	5	Y	OWRB	C	1	V:_1;	0	0	0	0	NA	USDA_NRCS	NA
66717	OKNONAME_30022	1999	NA	NA	NA	OK30022	-99.80235357	35.34303951	13	BECKHAM	CAT_CREEK	SAYRE	NA	VERLINE_CHERVENKA	P	USDA_NRCS	N	RE	HEK	SZ	F	NA	620	17.5	20.5	14.5	20.5	82	67.4	13.5	67.4	10.6	703	L	NR	11/30/10	5	Y	OWRB	C	1	V:_1;	0	0	0	0	NA	USDA_NRCS	NA
53630	HARMS_SKALKA_DAM	1950	NA	NA	NA	NE00160	-98.09243	40.386761	NES22T5R7W	CLAY	TR-BUFFALO_CREEK	ANGUS	10	WILLIAM_H_&_JULIENE_A_BRYAN	P	UNKNOWN	N	RE	HEK	SZ	P	2011	310	13.7	13.7	13.7	13.7	26	99.8	47	99.8	10.7	1.439	L	NR	5/27/15	5	Y	NE_DNR	NA	0	NA	0	0	0	0	NA	NA	NA
67006	ANN_MCFERRIN_POND_Num1	NA	NA	NA	NA	OK30388	-97.314258	36.522544	28	NOBLE	UNNAMED_TRIB._OF_DOE_CREEK	RED_ROCK__OKLAHOMA	12.5	ANN_MCFERRON	P	NRCS	NA	NA	NA	NA	R	NA	950	14.7	17.7	12.7	17.7	25.5	99.46	61.83	99.46	10.76	0.03	L	NR	NA	5	Y	OWRB	C	2	NA	0	0	0	0	NA	NA	NA
66831	OKNONAME_30149	2000	NA	NA	NA	OK30149	-98.3562826	36.5458963	22	ALFALFA	WEST_CLAY_CREEK/GREAT_SALT_PLAINS	NA	0	EUGENE_MEANS	P	USDA-NRCS	NA	RE	XZ	NA	O	NA	200	25	26	25	26	124	149.5	60.9	149.5	10.9	1.142	L	NR	11/30/10	5	Y	OWRB	C	1	V:_1;	0	0	0	0	NA	NA	NA
54688	PEDEN_DAM_2	1957	NA	NA	NA	NE01308	-99.87219377	40.96987575	NES31T12R22W	DAWSON	TR-W_BUFFALO_CREEK	OVERTON	29	ANDERLAND_LTD_PTNSHP	P	UNKNOWN	N	RE	HEZ	SZ	P	NA	311	14.5	14.5	14.5	14.5	31	66.3	55.9	66.3	11	0.867	L	NR	2/4/10	10	Y	NE_DNR	NA	0	NA	0	0	0	0	NA	NA	NA
53703	HUBL_DAM_3	1971	NA	NA	NA	NE00242	-98.20222479	40.34361212	NES3T4R8W	NUCKOLLS	TR-DRY_CREEK	DEWEESE	NA	JOHN_W_HUBL	P	USDA_NRCS	N	RE	HEK	SK	I	NA	365	18	20	16	20	118	107	49	107	11	0.8	L	NR	7/1/15	5	Y	NE_DNR	U	0	U	7676	0	0	0	NA	USDA_NRCS	NA
53706	DRUDIK_DAM	1972	NA	NA	NA	NE00245	-98.1067429	40.28333018	SES28T4R7W	NUCKOLLS	TR-WALNUT_CREEK	ANGUS	NA	ROBERT_E_&_MARCIA_DRUDIK	P	USDA_NRCS	N	RE	HEZ	SK	I	NA	478	17	19	15	19	134	116	39	116	11	1	L	NR	6/30/15	5	Y	NE_DNR	U	0	U	8644	0	0	0	NA	USDA_NRCS	NA
54850	OLSON_DAM_1529	1975	NA	NA	NA	NE01529	-97.58003952	41.09324336	SES18T13R2W	POLK	TR-BIG_BLUE_RIVER	SURPRISE	NA	RACHEL_L_&_RYAN_K_TWOGOOD	P	USDA_NRCS	N	RE	HEK	SK	C	NA	311	23	25	21	25	255	146	76	146	11	0.5	L	NR	7/11/14	5	Y	NE_DNR	U	0	U	8845	0	0	0	NA	USDA_NRCS	NA
55643	LARRY_HOLMOLKA_DAM	2001	NA	NA	NA	NE02593	-97.11216084	40.4742351	NES20T6R3E	SALINE	WALNUT_GROVE_CREEK	SWANTON	NA	HOMOLKA_&_SONS_INC	P	USDA_NRCS	N	RE	HEK	SK	C	NA	676	19	22	17	22	120	224	48	224	11	0.9	L	NR	5/9/17	5	Y	NE_DNR	U	0	U	19442	0	0	0	USDA_NRCS	USDA_NRCS	USDA_NRCS
64685	OKNONAME_075004	1965	NA	OKNONAME_075004	NA	OK12417	-99.100112	34.757701	4	KIOWA	TR-OWL_CR	CENTERVILLE	2	TEJANOS_PERDIDOS_LLC	P	N/A	NA	RE	HEZ	SZ	O	NA	3730	19	19	19	19	260	400	340	400	11	NA	L	NR	10/11/10	5	Y	OWRB	C	2	V:_1;	0	0	0	0	NA	NA	NA
55598	GARTNER_DAM	2000	NA	NA	NA	NE02546	-98.576035	40.439291	SES32T6R11W	ADAMS	TR-COTTONWOOD_CREEK	AYR	NA	KEVIN_J_&_KIMBERLY_D_BONIFAS	P	USDA_NRCS	N	RE	HEK	SK	C	NA	615	34	41	32	41	209	496	47	496	11	3.8	L	NR	5/10/16	5	Y	NE_DNR	U	0	U	29950	0	0	0	USDA_NRCS	USDA_NRCS	USDA_NRCS
63925	MOSBURG_LAKE	1987	NA	NA	NA	OK03040	-98.77586685	35.62627896	3	CUSTER	UNNAMED_CREEK_TRI._DEER_CREEK	WEATHERFORD	NA	SHARON_E_CLINE	P	USDA_NRCS	N	RE	NA	NA	C	NA	NA	21	21	21	21	52	50.2	14.1	50.2	11.1	0.86	L	NR	6/8/11	5	Y	OWRB	C	1	V:_1;	0	0	0	0	NA	USDA_NRCS	NA
56374	WEERTS_WETLANDS_RESTORATION_DAM	2015	NA	NA	NA	NE08423	-97.032826	41.404445	NWS36T17R3E	BUTLER	TR-PLATTE_RIVER	NONE	0	WEERTS_PROPERTIES_LLP	P	USDA-NRCS	N	RE	HEK	SK	OT	NA	1750	6	7	4.17	7	15	229.5	6.2	229.5	11.1	0.392	L	NR	5/27/16	5	Y	NE_DNR	NA	0	NA	14948	0	0	0	NA	NA	NA
54706	ANDERSON_DAM_1329	1949	NA	NA	NA	NE01329	-99.87202096	40.47226948	SES24T6R23W	GOSPER	TR-ELK_CREEK	ARAPAHOE	NA	MARTHA_L_ANDERSON	P	USDA_NRCS	N	RE	HEZ	SZ	P	NA	290	16	16	16	16	225	103	40.3	103	11.7	1.8	L	NR	6/6/11	10	Y	NE_DNR	NA	0	NA	3865	0	0	0	NA	USDA_NRCS	NA
54920	CODR_DAM	1974	NA	NA	NA	NE01602	-97.1010859	41.0659301	SES29T13R3E	BUTLER	TR-PLUM_CREEK	SEWARD	12	ROBERT_L_&_LAWRENCE_B_CODR_CO-TRUSTEES	P	UNKNOWN	N	RE	HEZ	SZ	P	NA	410	13	20	13	20	190	80	70	80	12	0.4	L	NR	4/22/15	5	Y	NE_DNR	NA	0	NA	0	0	0	0	NA	NA	NA
64830	OKNONAME_027017	1960	NA	OKNONAME_027017	NA	OK12579	-97.39632023	35.20591331	34	CLEVELAND	.	NORMAN	0	LESLIE_G_TIETSORT	P	UNKNOWN	NA	RE	HEZ	SZ	R	NA	825	20	20	20	20	10	140	70	140	12	NA	L	NR	2/5/01	5	Y	OWRB	C	1	V:_1;	0	0	0	0	NA	NA	NA
55040	BUFFALO_CREEK_F-1	1978	NA	NA	NA	NE01733	-99.78451941	40.92120135	SWS13T11R22W	DAWSON	TR-FRENCH_CREEK	OVERTON	24	CENTRAL_PLATTE_NATURAL_RESOURCES_DISTRICT	L	USDA-NRCS	N	RE	HEK	SK	C	NA	425	20	20	16	20	67	168	42	168	12	1.1	L	NR	11/14/17	5	Y	NE_DNR	NA	0	NA	9950	0	0	0	NA	NA	NA
65051	CARSON_RAY_M	1955	NA	CARSON_RAY_M.	NA	OK12827	-98.61055658	34.4415538	25	COMANCHE	TR-PERSIMMON_CR	GUERRY	32	MATTHEW_C_&_KIMBERLY_K_WYATT	P	N/A	NA	RE	HEZ	SZ	O	NA	1100	20	20	20	20	10	170	100	170	12	NA	L	NR	12/1/10	5	Y	OWRB	C	1	V:_1;	0	0	0	0	NA	NA	NA
66708	SPROWLS_GSS_1X	1999	NA	NA	NA	OK30000	-99.56814317	35.55793281	32	ROGER_MILLS	SANDSTONE_CREEK	CHEYENNE	8	DANNY_&_PATRICIA_SPROWLS	P	USDA-NRCS	NA	RE	HEZ	SZ	O	NA	23.6	23.6	25.6	18.6	25.6	56.3	78.83	8.1	78.83	12.31	512	L	NR	11/29/10	5	Y	OWRB	C	1	V:_1;	0	0	0	0	NA	NA	NA
66773	REX_EAGAN_GSS_4	2000	NA	NA	NA	OK30089	-99.08735848	35.60071042	14	CUSTER	BARNITZ_CREEK	BUTLER	NA	REX_EAGAN	P	USDA_NRCS	N	RE	HEK	SZ	C	NA	400	24.6	NA	NA	24.6	30.8	105.46	15.56	105.46	12.57	712	L	NR	7/26/11	5	Y	OWRB	C	1	V:_1;	0	0	0	0	NA	USDA_NRCS	NA
66932	OKNONAME_30252	NA	NA	NA	NA	OK30252	-99.079442	35.597028	14	CUSTER	BARNITZ_CREEK_TRIB_TO_WASHITA_RIVER	BUTLER	8	CHESTER_SIMPSON	P	USDA-NRCS	NA	RE	XZ	NA	O	NA	370	24.6	24.6	21.6	24.6	30.86	105.46	15.56	105.46	12.57	1	L	NR	7/26/11	5	Y	OWRB	C	1	V:_1;	0	0	0	0	NA	NA	NA
66822	OKNONAME_30140	2000	NA	NA	NA	OK30140	-96.86847089	36.25022286	34	PAWNEE	TRIBUTARY_OF_CAMP_CREEK	PAWNEE	6	JOSEPH_MCCANN_&_MARIA_DIGREGORIO	P	USDA-NRCS	NA	NA	HEK	SZ	I	NA	1632	15.4	15	13.4	15.4	1	114	68.5	114	12.75	61	L	NR	NA	5	Y	OWRB	C	1	NA	0	0	0	0	NA	NA	NA
53484	DRIEWER_DAM	1969	NA	NA	NA	NE00004	-97.81721711	40.92382118	NWS18T11R4W	YORK	TR-LINCOLN_CREEK	SEWARD	NA	DWAIN_DRIEWER	P	USDA_NRCS	N	RE	HEK	SK	C	NA	420	20	23	20	23	226	135	53	135	13	3.6	L	NR	6/2/17	5	Y	NE_DNR	U	0	U	9104	0	0	0	NA	USDA_NRCS	NA
67063	LAKE_MURRAY	NA	NA	NA	NA	OK30493	-98.666667	34.244444	5	COMANCHE	DEEP_RED_RUN_COFFIN	COOKIETOWN	20	CITY_OF_GRANDFIELD	L	USDA-_NRCS	NA	NA	IEK	SZ	R	NA	1200	13.7	15.7	11.7	15.7	5.7	156	72	156	13	0.45	L	NR	NA	5	Y	OWRB	U	1	NA	0	0	0	0	NA	NA	NA
55750	CERNY_DAM	2004	NA	NA	NA	NE02705	-97.070985	40.556054	SES22T7R3E	SALINE	COON_CREEK	NONE	NA	WARREN_H_CERNY	P	USDA_NRCS	N	RE	HEK	SK	C	NA	615	19	23	17	23	129	182	63	182	13	0.9	L	NR	6/3/14	5	Y	NE_DNR	U	0	U	15638	0	0	0	USDA_NRCS	USDA_NRCS	USDA_NRCS
55391	IDLEWILDE_ACRES_DAM	1983	NA	NA	NA	NE02328	-98.45048446	40.54830931	NWS28T7R10W	ADAMS	TR-THIRTY-TWO_MILE_CREEK	DEWEESE	25	IDLEWILDE_SANITARY_IMPROVEMENT_DISTRICT_2	L	UNKNOWN	N	RE	HEK	SK	R	NA	485	20.25	21.5	19.3	21.5	220	188.4	52	188.4	13	0.7	L	NR	5/7/14	5	Y	NE_DNR	NA	0	NA	0	0	0	0	NA	NA	NA
54411	WARFORD_DAM	1970	NA	NA	NA	NE01002	-96.60189913	40.02401562	NES26T1R7E	GAGE	TR-BIG_BLUE_RIVER	OKETO_KS	8	TERRY_EUGENE_&_KAY_MARLENE_NOVOTNY	P	UNKNOWN	N	RE	HEK	SZ	R	NA	578	37	39	34	39	235	288	163	288	13	1	L	NR	5/1/15	5	Y	NE_DNR	NA	0	NA	25256	0	0	0	NA	NA	NA
66704	OKNONAME_22295	1999	NA	NA	NA	OK22295	-97.83703442	36.11990734	16	KINGFISHER	LYON_CREEK	HENNESSEY	3	RONALD_CARPENTER	P	USDA-NRCS	NA	RE	HEZ	SZ	O	NA	800	16.6	14.7	21.2	21.2	30.7	138.88	59	138.88	13.1	390	L	NR	1/28/10	5	Y	OWRB	C	1	V:_1;	0	0	0	0	NA	NA	NA
66740	OKNONAME_30052	2002	NA	NA	NA	OK30052	-98.17769901	35.9465307	17	KINGFISHER	UNNAMED_TRIBUTARY_OTTER_CREEK	OMEGA	5	RONNIE_MAXWELL	P	USDA-NRCS	NA	NA	HEK	SZ	F	NA	912	12	15	12	15	87.1	35.11	59.42	59.42	13.24	NA	L	NR	NA	5	Y	OWRB	C	1	NA	0	0	0	0	NA	NA	NA
56467	YANKEE_HILL_ROAD_DAM	1980	NA	NA	NA	NE09896	-97.2883721	40.7275774	SWS23T9R1E	SEWARD	TR-N_FK_JOHNSON_CREEK	NONE	0	SEWARD_COUNTY	L	UNKNOWN	N	RE	HE	SZ	CO	NA	580	18.9	18.9	18.9	18.9	68	112.6	45.4	112.6	13.3	1.169	L	NR	5/25/17	5	Y	NE_DNR	NA	0	NA	0	0	0	0	NA	NA	NA
67008	STAN_RAETZ_DAM	NA	NA	NA	NA	OK30390	-98.498333	35.521111	17	CADDO	DEAD_WOMAN_CREEK	BRIDGE_PORT	7	JERRY_AND_MARTHA_CANTRELL	P	NRCS	NA	NA	NA	NA	O	NA	475	25.9	25.9	174	174	7.61	333.85	63.89	333.85	13.58	12.03	L	NR	NA	5	Y	OWRB	C	2	NA	0	0	0	0	NA	NA	NA
67078	DIDIER	NA	NA	NA	NA	OK30523	-98.629216	35.788845	7	BLAINE	CANADIAN_RIVER	NA	0	CHRIS_DIDIER	P	CECIL_BEARDEN	NA	NA	HEK	SK	O	NA	350	25	30	25	30	70.8	305	83	305	13.6	5.4	L	NR	NA	5	Y	OWRB	U	200	NA	0	0	0	0	NA	NA	NA
53908	MOORE_OCHSNER_DAM	1982	NA	NA	NA	NE00469	-97.95067526	40.6635854	NWS13T8R6W	CLAY	TR-W_FK_BIG_BLUE_RIVER	MCCOOL_JUNCTION	NA	MOORE_FAMILY_REVOCABLE_LIVING_TRUST	P	USDA_NRCS	N	RE	HE	SK	I	NA	323	15	18	14	18	196	148	44	148	14	1.5	L	NR	5/4/18	5	Y	NE_DNR	U	0	U	0	0	0	0	NA	USDA_NRCS	NA
64255	HUNTER	1928	NA	HUNTER	NA	OK11027	-99.109234	35.031463	33	KIOWA	TR-LITTLE_ELK_CR	HOBART	0	CITY_OF_HOBART	L	NA	NA	RE	HEK	SK	S	NA	2107	30	30	30	30	155	317	134	317	14	0.081	H	Y	12/30/16	1	Y	OWRB	C	1	V:_1;	0	0	0	0	NA	NA	NA
67033	BOB_HEAD_WATERSKI_LAKE_DAM	NA	NA	NA	NA	OK30446	-98.324931	34.570242	11	COMANCHE	NA	LAWTON	3	BOB_HEAD	P	JOE_VOSS__TERRACON	NA	NA	IEK	SK	R	NA	4558	22	8	6	22	4.7	116	97.19	116	14.7	0.07	L	NR	NA	5	Y	OWRB	C	25	NA	0	0	0	0	NA	NA	NA
66732	KENNETH_SMITH_WETLAND_POND_Num1	2002	NA	NA	NA	OK30038	-97.85033749	35.81086273	4	KINGFISHER	UNNAMED_TRIB_TRAIL_CR.	KINGFISHER	NA	KENNETH_SMITH	P	USDA_NRCS	N	RE	HEK	SZ	O	NA	1180	14	14	14	14	84.2	113	55	113	15	245	L	NR	1/19/10	5	Y	OWRB	C	1	V:_1;	0	0	0	0	NA	USDA_NRCS	NA
53550	RICHERT_ROAD_DAM	1962	NA	NA	NA	NE00070	-97.34125664	41.01805327	SWS8T12R1E	SEWARD	TR-WILDCAT_CREEK	SEWARD	NA	ANNA_RICHERT	P	USDA_NRCS	N	RE	HEK	SK	C	NA	965	18	19	16	19	172	135	0	135	15	0.9	L	NR	5/31/17	5	Y	NE_DNR	U	0	U	17778	0	0	0	NA	USDA_NRCS	NA
53592	HUMMEL_EROSION_CONTROL_DAM	1963	NA	NA	NA	NE00120	-97.228066	40.28774835	NWS29T4R2E	JEFFERSON	TR-S_FK_SWAN_CREEK	SWANTON	NA	DAVID_E_&_COLLEEN_A_ENDORF	P	USDA_NRCS	N	RE	HEK	SK	CO	NA	605	17	19	16	19	244	141	10.5	141	15	0.875	L	NR	4/28/15	5	Y	NE_DNR	U	0	U	9600	0	0	0	NA	USDA_NRCS	NA
67077	OMEGA_LAKE	NA	NA	NA	NA	OK30522	-98.1525	35.888672	3	KINGFISHER	UNNAMED_TRIB_TO_OTTER_CREEK	KINGFISHER	16	OMEGA_WATER_LLC	P	NA	NA	NA	NA	NA	I	NA	2025	20	30	20	30	88	275	177	275	15.1	0.14	L	NR	NA	5	Y	OWRB	C	6	NA	0	0	0	0	NA	NA	NA
67079	MONTIE_STEWART	NA	NA	NA	NA	OK30524	-98.1525	35.888672	3	KINGFISHER	UNNAMED_TRIBUTARY_TO_OTTER_CREEK	NA	0	OMEGA_WATER_LLC	P	CONVERSE_SURVEYING_AND_ENGINEERING_INC.	NA	NA	HEK	SK	S	NA	2025	23	30	23	30	88	275	177	275	15.1	0.14	L	NR	NA	5	Y	OWRB	U	6	NA	0	0	0	0	NA	NA	NA
56293	FULLER_FAMILY_POND_DAM	1972	NA	NA	NA	NE05086	-97.701111	40.046095	SWS18T1R3W	THAYER	TR-SPRING_CREEK	NONE	0	VERNA_M_FULLER_REVOCABLE_TRUST	P	KIRKHAM_MICHAEL_CONSULTING_ENGINEERS	N	RE	HEK	SK	IO	NA	500	11.4	11.4	10.7	11.4	236	99	43.7	99	15.29	0.902	L	NR	3/20/17	5	Y	NE_DNR	NA	0	NA	0	0	0	0	NA	NA	NA
55628	DOUBLE_DUTCH_DAIRY_LAGOON_DAM_(3_CELLS)	2000	NA	NA	NA	NE02578	-97.40325674	41.13550346	SWS35T14R1W	POLK	TR-BIG_BLUE_RIVER	SURPRISE	5	TULS_PROPERTIES_LLC	P	AGRICULTURAL_ENGINEERING_ASSOCIATES	N	RE	HEK	SK	O	NA	4592	11	15	9	15	15	296	229	296	16	NA	L	NR	6/22/16	5	Y	NE_DNR	NA	0	NA	63193	0	0	0	NA	NA	NA
53698	HIGER_DAM	1969	NA	NA	NA	NE00236	-98.03305969	40.08942658	NES6T1R6W	NUCKOLLS	OAK_CREEK	SUPERIOR	NA	MATTHEW_BARGEN	P	USDA_NRCS	N	RE	HEK	SK	CO	NA	783	26	28	26	28	113	422	76	422	16	1.4	L	NR	6/9/16	5	Y	NE_DNR	U	0	U	39707	0	0	0	NA	USDA_NRCS	NA
65638	SCS-KICKAPOO_SANDY_CREEK_SITE-N1	1980	NA	SCS-KICKAPOO_SANDY_CREEK_SITE-N1	NA	OK20685	-97.155682	34.701165	25	GARVIN	TR_WASHITA_RIVER	WYNNEWOOD	NA	GARVIN_CO_CONS_DIST	S	USDA_NRCS	N	RE	HEZ	SZ	C	NA	1040	25	25	22	25	50	57	57	57	17	NA	H	Y	1/3/11	1	Y	OWRB	C	1	V:_1;	0	0	0	0	USDA_NRCS	USDA_NRCS	USDA_NRCS
54709	BOGLE_DAM_2	1964	NA	NA	NA	NE01332	-99.83809782	40.5360397	NES32T7R22W	GOSPER	TR-ELK_CREEK	ARAPAHOE	NA	BOGLE_INCORPORATED	P	USDA_NRCS	N	RE	HE	SZ	P	NA	213	13	13	13	13	225	157	74	157	17	2.5	L	NR	10/27/09	10	Y	NE_DNR	U	0	U	0	0	0	0	NA	USDA_NRCS	NA
55039	FRENCH_CREEK_F-7	1977	NA	NA	NA	NE01732	-99.79798632	40.97918539	SWS26T12R22W	DAWSON	FRENCH_CREEK	OVERTON	NA	CENTRAL_PLATTE_NATURAL_RESOURCES_DISTRICT	L	USDA_NRCS	N	RE	HEK	SK	C	NA	512	26	28	20	28	91	287	69	287	17	2.1	L	NR	11/14/17	5	Y	NE_DNR	NA	0	NA	22100	0	0	0	NA	USDA_NRCS	NA
63499	SCS-UPPER_RED_ROCK_CREEK_SITE-06	1964	NA	SCS-UPPER_RED_ROCK_CREEK_SITE-06	NA	OK01415	-97.339044	36.537134	19	NOBLE	TR-GRASSY_CREEK	RED_ROCK	NA	NOBLE_CO_CONS_DIST	S	USDA_NRCS	N	RE	HEZ	SZ	C	NA	1200	23	23	23	23	61	368	52	368	17	NA	S	NR	6/27/11	3	Y	OWRB	C	1	V:_1;	0	0	0	0	USDA_NRCS	USDA_NRCS	USDA_NRCS
55387	BLACKWOOD_CREEK_12-A	1988	NA	0	NA	NE02323	-100.9556502	40.41991836	NES9T5R32W	HAYES	TR-BLACKWOOD_CREEK	MCCOOK	NA	MIDDLE_REPUBLICAN_NATURAL_RESOURCES_DISTRICT	L	USDA_NRCS	N	RE	HEK	SK	C	NA	1080	68	71	63	71	12100	11205	28	11205	17	63	L	NR	9/23/15	5	Y	NE_DNR	U	0	U	304906	0	0	0	USDA_NRCS	USDA_NRCS	USDA_NRCS
65802	SCS-LOWER_BLACK_BEAR_CREEK_SITE-02	1970	NA	SCS-LOWER_BLACK_BEAR_CREEK_SITE-02	NA	OK20862	-96.777152	36.36438	21	PAWNEE	TR-BLACK_BEAR_CREEK	PAWNEE	2	PAWNEE_CO_CONS_DIST	S	USDA_NRCS	N	NA	HEZ	SZ	C	NA	1410	25	25	23	25	259	440	59	440	18	1.65	H	Y	11/5/10	1	Y	OWRB	C	1	V:_1;	57156	0	0	0	USDA_NRCS	USDA_NRCS	USDA_NRCS
67072	MATIL	NA	NA	NA	NA	OK30515	-98.620348	35.933532	19	BLAINE	EAGLE_CREEK	EAGLE_CITY	2	MONTE_J._MATLI	P	NA	NA	NA	NA	NA	R	NA	500	NA	33	25	33	32	400	130	400	18.5	2.92	L	NR	NA	5	Y	OWRB	C	2	NA	0	0	0	0	NA	NA	NA
53542	HERPOLSHEIMER_DAM	1956	NA	NA	NA	NE00062	-97.17703488	40.98926843	SWS23T12R2E	SEWARD	BIG_BLUE_RIVER	STAPLEHURST	1	BILL_&_DEBRA_SLOUP	P	KIRK_BOWMAN	N	CN	HEK	SK	I	NA	100	9	16	9	16	170	130	130	130	19	594	L	NR	5/21/09	10	Y	NE_DNR	NA	0	NA	200	0	0	0	NA	NA	NA
54984	BERGEN_DAM	1979	NA	NA	NA	NE01674	-97.86383045	40.77514169	SWS2T9R5W	HAMILTON	TR-W_FK_BIG_BLUE_RIVER	MCCOOL_JUNCTION	NA	UPPER_BIG_BLUE_NATURAL_RESOURCES_DISTRICT	L	USDA_NRCS	N	RE	HEK	SK	C	NA	1013	26	29	24	29	36	610	82	610	19	2.9	L	NR	11/22/16	5	Y	NE_DNR	N	0	X	35194	0	0	0	NA	USDA_NRCS	NA
55436	DAM_4-13-2E	1993	NA	NA	NA	NE02379	-97.20908675	41.11980036	SWS4T13R2E	BUTLER	TR-N_BR_BIG_BLUE_RIVER	ULYSSES	4	UPPER_BIG_BLUE_NATURAL_RESOURCES_DISTRICT	L	UPPER_BIG_BLUE_NRD	N	RE	HEK	SK	C	NA	1530	30	39	27	39	126	947	83	947	19	4.6	L	NR	3/28/16	5	Y	NE_DNR	NA	0	NA	50750	0	0	0	NA	NA	NA
54764	DAWSON_COUNTY_ROAD_DAM_3	1971	NA	NA	NA	NE01405	-99.728413	41.003027	NWS21T12R21W	DAWSON	TR-WOOD_RIVER	SUMNER	14	DAWSON_COUNTY	L	FRED_DIXON_-_COUNTY_SURVEYOR	N	RE	HE	SZ	CO	NA	600	34	34	34	34	159	406.9	177.6	406.9	19.2	0.422	L	NR	11/13/17	5	Y	NE_DNR	NA	0	NA	0	0	0	0	NA	NA	NA
67057	FISHER_CANYON	NA	NA	NA	NA	OK30487	-98.32513	35.51458	14	CADDO	FISHER_CREEK	HINTON__OKLAHOMA	3	KMA__INC.	P	FOX_ENGINEERING__INC._CIVIL_ENGINEERS	NA	NA	NA	NA	F	NA	380	50	50	48	50	102	656	283	656	19.92	3.39	L	NR	NA	5	Y	OWRB	C	2	NA	0	0	0	0	NA	NA	NA
66528	DOLESE_YOUTH_PARK	1960	NA	DOLESE_YOUTH_PARK	NA	OK22001	-97.60350037	35.52669907	10	OKLAHOMA	TR-BLUFF_CR	OKLAHOMA_CITY	0	CITY_OF_OKLAHOMA_CITY	L	NA	NA	RE	HEZ	SZ	R	NA	1	25	25	25	25	1	80	50	80	20	NA	H	Y	9/19/16	1	Y	OWRB	C	1	V:_1;	0	0	0	0	NA	NA	NA
66894	OKNONAME_30214	NA	NA	NA	NA	OK30214	-97.9861414	35.66604919	30	CANADIAN	UNNAMED_TRIB_OF_UNCLE_JOHN_CREEK/CIMARRON	OKARCHE	4	RICHARD_JACOBS	P	USDA-NRCS	NA	NA	NA	NA	O	NA	800	14.5	18.5	12.1	18.5	45.4	204.53	74.56	204.53	20.03	0.88	L	NR	NA	5	Y	OWRB	C	1	NA	0	0	0	0	NA	NA	NA
66703	PHIL_WILLIAMS_POND_Num1	1999	NA	NA	NA	OK22294	-97.72831399	35.86643019	16	KINGFISHER	TR_OF_CIMARRON	NA	NA	PHIL_WILLIAMS	P	USDA_NRCS	N	RE	HEZ	SZ	O	NA	730	21.5	22.7	18.7	22.7	13.3	229	114.87	229	20.1	405	L	NR	3/30/02	5	Y	OWRB	C	1	V:_1;	0	0	0	0	NA	USDA_NRCS	NA
54754	HRUBY_DAM	1974	NA	NA	NA	NE01387	-99.14456981	41.53630298	NES15T18R16W	VALLEY	COTTONWOOD_CREEK	ARCADIA	8	MARVIN_W_&_MICHELLE_L_LANE	P	USDA-NRCS	N	RE	HEZ	SZ	P	NA	326	11.6	11.6	11.6	11.6	250	147.7	78.4	147.7	20.2	4.016	S	NR	6/15/17	3	Y	NE_DNR	NA	0	NA	2305	0	0	0	NA	NA	NA
53559	ROLFSMEIER_DAM	1967	NA	NA	NA	NE00079	-97.01130375	40.96679985	NES31T12R4E	SEWARD	TR-PLUM_CREEK	SEWARD	NA	RICHARD_W_&_RUTH_L_BECKLER	P	USDA_NRCS	N	RE	HEK	SK	CO	NA	520	20	23	18	23	277	214	114	214	21	0.6	L	NR	5/30/14	5	Y	NE_DNR	U	0	U	0	0	0	0	NA	USDA_NRCS	NA
67108	TKT_RANCH	2008	NA	NA	NA	OK83009	-98.92152	36.317562	9	MAJOR	GRIEVER_CREEK	CHESTER	9	TKT_RANCH_C/O_THOMAS_TKACH	P	CECIL_BEARDEN	NA	NA	HEK	RSK	R	NA	400	40	40	40	40	24	550	250	550	21	2.06	L	NR	NA	5	Y	OWRB	C	2	NA	0	0	0	0	NA	NA	NA
66926	OKNONAME_30246	NA	NA	NA	NA	OK30246	-97.63129773	36.77444071	33	GRANT	DEADMAN_CREEK_TRIB_TO_SALT_FORK_OF_AR_RIVER	LAMONT	10	BRANDON_DALE_&_SHAUNA_J_ROUSE	P	USDA-NRCS	NA	NA	XEK	U	F	NA	1000	14	17	12	17	103	282	47.64	282	21.23	1.313	L	NR	NA	5	Y	OWRB	C	1	NA	0	0	0	0	NA	NA	NA
67084	GRELLNER	NA	NA	NA	NA	OK30552	-97.78389	35.82694	36	KINGFISHER	NA	NA	0	RJG_HOLDING_LLC	P	NA	NA	NA	NA	NA	I	NA	1800	25	25	19	25	30	276	172	276	21.7	680	L	NR	NA	5	Y	OWRB	NA	2	NA	0	0	0	0	NA	NA	NA
55343	TIETJEN_BANKS_IRRIGATION_DAM	1985	TIETJEN-BANKS	NA	NA	NE02251	-97.91215417	40.07969446	SWS5T1R5W	NUCKOLLS	TR-REPUBLICAN_RIVER	HARDY	NA	ELAINE_MILLER	P	USDA_NRCS	N	RE	HEK	SK	I	NA	958	26	30	24	30	220	252	100	252	22	0.9	L	NR	5/26/15	5	Y	NE_DNR	U	0	U	17200	0	0	0	NA	USDA_NRCS	NA
55063	BAILEY_FLOODWATER_RETENTION_DAM	1992	NA	NA	NA	NE01756	-97.48288667	40.75429981	NES13T9R2W	YORK	TR-W_FK_BIG_BLUE_RIVER	BEAVER_CROSSING	12	UPPER_BIG_BLUE_NATURAL_RESOURCES_DISTRICT	L	HWS_CONSULTING_GROUP_INC.	N	RE	IEK	SK	I	1992H	775	36	39	31	39	232	609	146	609	22	1.3	L	NR	5/18/16	5	Y	NE_DNR	NA	0	NA	47810	0	0	0	NA	NA	NA
66821	OKNONAME_30139	2000	NA	NA	NA	OK30139	-98.12833797	35.83322309	26	KINGFISHER	KINGFISHER_CREEK	KINGFISHER	8.25	BOB_OPPEL	P	USDA-NRCS	NA	NA	HEK	SZ	O	NA	800	15.8	13.1	15.6	15.8	2.3	269	82	269	22.4	450	L	NR	NA	5	Y	OWRB	C	1	NA	0	0	0	0	NA	NA	NA
53640	THIRTY-TWO_MILE_CREEK_C	1969	NA	0	NA	NE00172	-98.59964661	40.57185415	SES18T7R11W	ADAMS	TR-W_BR_THIRTY-TWO_MILE_CREEK	DEWEESE	NA	LITTLE_BLUE_NATURAL_RESOURCES_DISTRICT	L	USDA_NRCS	N	RE	HEK	SK	C	NA	571	24	30	22	30	271	532	226	532	23	2	L	NR	4/23/15	5	Y	NE_DNR	U	0	U	21565	0	0	0	USDA_NRCS	USDA_NRCS	USDA_NRCS
62897	SCS-RAINY_MOUNTAIN_CREEK_SITE-33	1965	RAINY_MOUNTAIN_CK,_SITE_NO_33	SCS-RAINY_MOUNTAIN_CREEK_SITE-33	NA	OK00702	-98.890914	35.105945	4	KIOWA	TR-RAINY_MOUNTAIN_CREEK	GOTEBO	NA	KIOWA_CO_CONS_DIST	S	USDA_NRCS	N	RE	HEZ	SZ	C	NA	936	31	31	28	31	270	586	98	586	23	NA	L	NR	1/1/80	5	Y	OWRB	C	1	V:_1;	0	0	0	0	USDA_NRCS	USDA_NRCS	USDA_NRCS
78721	BROWNWOOD_LATERALS_WS_SCS_SITE_3_DAM	1973	NA	0	NA	TX02752	-99.009582	31.677848	NA	BROWN	WILLIS_CREEK	BROWNWOOD	NA	PECAN_BAYOU_SWCD;BROWN_COUNTY;	L	USDA_NRCS	N	RE	HEK	RSK	CIP	NA	1930	83	83	83	83	65068	7377	506	7377	23	8.8	NA	Y	3/11/15	5	Y	TCEQ	U	253	U2;S1	512090	0	0	0	USDA_NRCS	USDA_NRCS	USDA_NRCS
78831	PETROLIA_LAKE_NO_1_DAM	1939	NA	NA	NA	TX02862	-98.252477	34.028533	NA	CLAY	TR-WICHITA_RIVER	NA	0	CITY_OF_PETROLIA	L	MONTGOMERY_&_WARD	N	RE	X	U	S	NA	680	15	15	15	15	2	207	117	207	25	1.42	NA	Y	8/13/15	2	Y	TCEQ	U	45	U2	0	0	0	0	NA	NA	NA
66659	WHEELER_BROTHERS_GRAIN_CO_INC	1990	NA	WHEELER_BROTHERS_GRAIN_CO._INC	NA	OK22246	-98.35347265	35.84848908	22	BLAINE	.	NA	0	WHEELER_BROTHERS_GRAIN_COMPANY	P	UNKNOWN	NA	RE	HEZ	SZ	I	NA	1025	16	16	16	16	200	413	293	413	25.5	83	L	NR	7/16/09	5	Y	OWRB	C	2	V:_1;	0	0	0	0	NA	NA	NA
53612	SWAN_CREEK_63	1973	NA	0	NA	NE00141	-97.24107502	40.50966243	SES6T6R2E	SALINE	TR-N_FK_SWAN_CREEK	SWANTON	NA	LOWER_BIG_BLUE_NATURAL_RESOURCES_DISTRICT	L	USDA_NRCS	N	RE	HEK	SK	C	NA	1200	34	37	34	37	68	780	149	780	27	2.8	L	NR	3/28/18	5	Y	NE_DNR	N	0	X	90072	0	0	0	NA	USDA_NRCS	NA
67070	PETTY_FARMS_DAM	NA	NA	NA	NA	OK30500	-98.28457	35.852597	20	BLAINE	UNNAMED_TRIBUTARY_KINGFISHER_CREEK	WATONGA	7.5	BILLY_PETTY	P	THAT_DAM_ENGINEER__LLC	NA	NA	IEK	SK	I	NA	1220	26	46	26	46	28	662	219	662	28	0.9	L	NR	NA	5	Y	OWRB	U	2	NA	0	0	0	0	NA	NA	NA
55418	JOHNSON_CREEK_DAM_4-8-2E	1991	NA	NA	NA	NE02359	-97.19915965	40.68987585	SES4T8R2E	SALINE	SAND_CREEK	CRETE	15	UPPER_BIG_BLUE_NATURAL_RESOURCES_DISTRICT	L	UPPER_BIG_BLUE_NRD	N	RE	HEK	SK	F	NA	929	35	41	28	41	140	963	134	963	28	3.8	L	NR	4/13/16	5	Y	NE_DNR	NA	0	NA	0	0	0	0	NA	NA	NA
55730	GOTTSCH_FEEDING_CORPORATION_LAGOON_1_DAM	1990	NA	NA	NA	NE02685	-98.48212	40.154266	SES7T2R10W	WEBSTER	TR-DRY_CREEK	NONE	0	GOTTSCH_ENTERPRISES_INC	P	SETTJE_AGRI-SERVICES_&_ENGINEERING	N	RE	HEK	SK	O	NA	2643	16	16	16	16	25	233	174	233	29	0.5	L	NR	10/31/15	5	Y	NE_DNR	NA	0	NA	0	0	0	0	NA	NA	NA
67003	K4_RANCH_DAM	NA	NA	NA	NA	OK30385	-98.86891646	35.90566875	35	DEWEY	SQUIRREL_CREEK	PUTNAM	5	K4_RANCH_LLC	P	CECIL_R._BEARDEN	NA	NA	NA	NA	O	NA	600	62	70	62	70	46	1350	620	1350	32	1.48	L	NR	NA	5	Y	OWRB	C	2	NA	0	0	0	0	NA	NA	NA
78717	CLEAR_CREEK_WS_SCS_SITE_3_DAM	1960	NA	0	NA	TX02748	-99.142206	31.594903	NA	BROWN	WEST_FORK_CLEAR_CREEK	BROOKESMITH	NA	PECAN_BAYOU_SWCD;BROWN_COUNTY;	L	USDA_NRCS	N	RE	XEZ	RSK	CP	NA	1950	55	55	55	55	60354	5988	200	5988	32	25.3	NA	Y	1/18/18	5	Y	TCEQ	U	416	U2;S1	0	0	0	0	USDA_NRCS	USDA_NRCS	USDA_NRCS
66640	SCS-UPPER_BLACK_BEAR_CREEK_SITE-09	1993	NA	SCS-UPPER_BLACK_BEAR_CREEK_SITE-09	NA	OK22224	-97.13567112	36.36829074	19	NOBLE	BLACK_BEAR_CREEK	MORRISON	NA	NOBLE_CO_CONS_DIST	S	USDA_NRCS	N	RE	HEZ	SZ	C	NA	850	31	31	31	31	299	1343	100	1343	33	3.75	L	NR	11/9/99	5	Y	OWRB	C	1	V:_1;	0	0	0	0	USDA_NRCS	USDA_NRCS	USDA_NRCS
79087	JOHNSON_DAM_NO_1	1904	NA	NA	NA	TX03132	-100.366667	31.463332	NA	TOM_GREEN	CONCHO_RIVER	NA	0	J_MCGILL	P	NO_DATA_FOR_ORIGINAL_DESIGNER	N	PG	X	U	IP	NA	200	9.4	9.4	9.4	9.4	1	106	241.1	241.1	33.7	NA	NA	NR	4/24/14	0	N	TCEQ	U	60	U1	0	0	0	0	NA	NA	NA
54729	WHAYLE_REYNOLDS_DAM_1	1963	NA	NA	NA	NE01355	-99.80000862	40.525524420000004	SES34T7R22W	GOSPER	W_BR_TURKEY_CREEK	OXFORD	NA	SWANSON_AGRI_ENTERPRISES_LLC	P	USDA_NRCS	N	RE	HEK	SZ	P	NA	290	16	16	16	16	290	339.4	213	339.4	35.8	6.375	L	NR	4/14/15	5	Y	NE_DNR	U	0	U	4163	0	0	0	NA	USDA_NRCS	NA
67117	SCS-TURKEY_CREEK_SITE-3	2009	NA	0	NA	OK83018	-97.988466	36.308267	7	GARFIELD	TURKEY_CREEK_-_CIMARRON_RIVER	DRUMMOND	NA	GARFIELD_COUNTY_CONSERVATION_DISTRICT	S	USDA_NRCS	N	RE	IXZ	U	C	NA	1440	35.2	38.2	35.2	38.2	33	1069	227	1069	36	2.54	L	NR	12/31/11	5	Y	OWRB	C	2	NA	0	0	0	0	USDA_NRCS	USDA_NRCS	USDA_NRCS
78199	TALPA_DAM	1936	NA	NA	NA	TX02211	-99.705865	31.754667	NA	COLEMAN	GRAPE_CREEK	NA	0	CENTRAL_COLORADO_RIVER_AUTHORITY	L	CCRA	N	RE	X	U	R	NA	800	23	23	23	23	2	518	232	518	40	3.04	NA	NR	11/8/16	0	Y	TCEQ	U	173	U2;S1	0	0	0	0	NA	NA	NA
53613	SWAN_CREEK_2	1973	NA	0	NA	NE00142	-97.25190656	40.50967861	SWS6T6R2E	SALINE	TR-N_FK_SWAN_CREEK	SWANTON	NA	LOWER_BIG_BLUE_NATURAL_RESOURCES_DISTRICT	L	USDA_NRCS	N	RE	HE	SK	C	NA	1330	34	36	34	36	65	965	203	965	41	3.6	L	NR	3/28/18	5	Y	NE_DNR	N	0	X	81188	0	0	0	NA	USDA_NRCS	NA
54020	COTTONMILL_DAM	1940	NA	NA	NA	NE00590	-99.14324359	40.70208049	SES32T9R16W	BUFFALO	TR-PLATTE_RIVER	KEARNEY	4	CITY_OF_KEARNEY	L	UNKNOWN	N	RE	HEZ	SZ	R	NA	800	8	8	8	8	145	302.3	178.1	302.3	42.1	1.5	S	Y	4/17/17	3	Y	NE_DNR	NA	0	NA	0	0	0	0	NA	NA	NA
78712	CLEAR_CREEK_WS_SCS_SITE_1_DAM	1960	NA	0	NA	TX02743	-99.124885	31.575022	NA	BROWN	WEST_FORK_CLEAR_CREEK	BROOKESMITH	NA	PECAN_BAYOU_SWCD;BROWN_COUNTY;	L	USDA_NRCS	N	RE	HEK	RSK	CIP	NA	1542	40	40	40	40	83278	5128	200	5128	43	39.8	NA	Y	5/8/18	5	Y	TCEQ	U	804	U2;V1	66900	0	0	0	USDA_NRCS	USDA_NRCS	USDA_NRCS
54100	CUB_CREEK_8-C	1979	NA	0	NA	NE00677	-96.96623181	40.23129888	NWS15T3R4E	JEFFERSON	TR-CUB_CREEK	BEATRICE	NA	LOWER_BIG_BLUE_NATURAL_RESOURCES_DISTRICT	L	USDA_NRCS	N	RE	HEZ	SK	C	NA	1136	32	36	32	36	286	1403	207	1403	44	4.2	L	NR	5/20/15	5	Y	NE_DNR	U	0	U	65298	0	0	0	USDA_NRCS	USDA_NRCS	USDA_NRCS
77663	MUSTANG_CREEK_WS_SCS_SITE_5_DAM_1	1962	DAM_NO._1	0	NA	TX01635	-99.807647	31.35376	NA	CONCHO	WEST_FORK_MUSTANG_CREEK	MILLERSVIEW	NA	CONCHO_SWCD;CONCHO_COUNTY;	L	USDA_NRCS	N	RE	XK	RSK	C	NA	4006	26	26	26	26	61978	2121	139	2121	44	14.3	NA	NR	5/4/05	0	Y	TCEQ	U	200	U4;S1	0	0	0	0	USDA_NRCS	USDA_NRCS	USDA_NRCS
54148	SEMLER_DAM	1978	NA	NA	NA	NE00732	-99.37228375	41.67815858	NES27T20R18W	CUSTER	TR-MIDDLE_LOUP_RIVER	SARGENT	3	FARWELL_IRRIGATION_DISTRICT	L	BUREAU_OF_RECLAMATION	N	RE	HE	SK	I	NA	722	54	58	54	58	50	2760	400	2760	44	2.2	S	NR	3/22/18	3	Y	NE_DNR	NA	0	NA	0	0	0	0	NA	NA	NA
77664	MUSTANG_CREEK_WS_SCS_SITE_5_DAM_2	1962	DAM_NO._2	0	NA	TX01636	-99.79249	31.351147	NA	CONCHO	TR-WEST_FORK_MUSTANG_CR	MILLERSVIEW	NA	CONCHO_SWCD;CONCHO_COUNTY;	L	USDA_NRCS	N	RE	IEK	RK	C	NA	3815	35	35	35	35	61978	4376	97	4376	44	14.3	NA	NR	5/4/05	0	Y	TCEQ	U	200	U3;S1	0	0	0	0	USDA_NRCS	USDA_NRCS	USDA_NRCS
65629	SCS-UPPER_ELK_CREEK_SITE-23B	1974	NA	SCS-UPPER_ELK_CREEK_SITE-23B	NA	OK20676	-99.422285	35.439704	9	BECKHAM	TR-ELK_CREEK	ELK_CITY	NA	BECKHAM_CO_CONS_DIST	S	USDA_NRCS	N	RE	IEK	SK	C	NA	2790	42	42	42	42	26280	4350	267	4350	46	781	H	Y	7/5/11	1	Y	OWRB	C	2	S:_1;	0	0	0	0	USDA_NRCS	USDA_NRCS	USDA_NRCS
66756	DANNY_WRIGHT	NA	NA	NA	NA	OK30070	-98.36389563	35.52470088	9	CADDO	TRIB._TO_SOUTH_CANADIAN_RIVER	HINTON	3	DANNY_WRIGHT	P	GEORGE_K._SITES/_ENGINEER	NA	NA	NA	NA	O	NA	395	35	40	34	40	45	920	700	920	54	4.26	L	NR	NA	5	Y	OWRB	C	2	NA	0	0	0	0	NA	NA	NA
80185	ANSON_SOUTH_LAKE_DAM	1920	NA	NA	NA	TX04305	-99.87633	32.726787	NA	JONES	TR-CARTER_CREEK	NA	0	CITY_OF_ANSON	L	NO_DATA_FOR_ORIGINAL_DESIGNER	N	RE	HEK	UZ	R	NA	2000	25	25	25	25	2	1005	560	1005	56	NA	NA	Y	5/7/14	2	Y	TCEQ	U	200	U2	0	0	0	0	NA	NA	NA
82820	ELM_CREEK_WS_NRCS_SITE_7_REV	1998	NA	NA	NA	TX07139	-99.84971	31.926461	NA	RUNNELS	GAP_CREEK	NA	0	ELM_CREEK_WATER_CONTROL_DISTRICT;ELM_CREEK_WATERSHED_AUTHORITY;RUNNELS_COUNTY;RUNNELS_SWCD;	L	USDA_NRCS	N	RE	X	U	C	NA	4308	39.5	39.5	39.5	39.5	26600	6500	200	6500	64	32.4	NA	NR	NA	0	Y	TCEQ	U	340	U2	284600	0	0	0	NA	NA	NA
55914	SILVER_CREEK_LOWLAND_EAST_DETENTION_DAM_(SCLLE)	2008	NA	NA	NA	NE03071	-98.508091	40.95393	NWS1T11R11W	HALL	SILVER_CREEK	GRAND_ISLAND	5	CENTRAL_PLATTE_NATURAL_RESOURCES_DISTRICT	L	JEO_JOHNSON_ERICKSON_OBRIEN	N	RE	HEK	SK	C	NA	6300	9	9	9	9	181	459	351	459	70	47.4	L	NR	4/10/14	5	Y	NE_DNR	NA	0	NA	0	0	0	0	NA	NA	NA
55041	SPRING_CREEK_19-B	1979	NA	0	NA	NE01734	-100.0157332	41.01381307	NES14T12R24W	DAWSON	TR-SPRING_CREEK	COZAD	NA	DAWSON_COUNTY	L	USDA_NRCS	N	RE	HEK	SK	C	NA	2517	53.8	60.3	51.67	60.3	20244	17745	253.2	17745	72.6	67.25	H	N	4/25/18	1	Y	NE_DNR	U	0	U	615626	0	0	0	USDA_NRCS	USDA_NRCS	USDA_NRCS
65253	OKNONAME_113012	1949	NA	OKNONAME_113012	NA	OK13053	-97.03669739	36.90169907	16	KAY	TR-CANEY_RIVER	COPAN	4	E.C._MULLENDORE	P	NA	NA	RE	HEZ	SZ	O	NA	100	30	30	30	30	100	60	40	60	100	NA	U	NR	8/11/06	0	Y	OWRB	C	1	V:_1;	0	0	0	0	NA	NA	NA
78714	CLEAR_CREEK_WS_SCS_SITE_6_DAM	1958	NA	0	NA	TX02745	-99.085762	31.611346	NA	BROWN	CLEAR_CREEK	BROOKESMITH	NA	PECAN_BAYOU_SWCD;BROWN_COUNTY;	L	USDA_NRCS	N	RE	HEZ	RSZ	CP	NA	2101	50	50	50	50	22434	8083	694	8083	104	21.7	NA	Y	1/8/18	5	Y	TCEQ	U	416	U2;S1	349750	0	0	0	USDA_NRCS	USDA_NRCS	USDA_NRCS
79072	LAKE_DE_LAFOSSE_DAM	1925	NA	NA	NA	TX03114	-99.108467	32.7332	NA	SHACKELFORD	DRY_BRANCH	NA	0	VAN_OPERATING_LTD	P	NO_DATA_FOR_ORIGINAL_DESIGNER;NO_DATA	N	RE	HEK	UZ	R	1982S	1670	24	24	24	24	2	1187	773	1187	106	13.7	NA	Y	5/6/14	5	Y	TCEQ	U	300	U2	0	0	0	0	NA	NA	NA
66448	SCS-UPPER_BLACK_BEAR_CREEK_SITE-33	1990	NA	SCS-UPPER_BLACK_BEAR_CREEK_SITE-33	NA	OK21708	-97.687069	36.400698	12	GARFIELD	BLACK_BEAR	NA	NA	GARFIELD_CO_CONS_DIST	S	USDA_NRCS	N	RE	HEZ	SZ	C	NA	4500	41	41	41	41	13100	6500	825	6500	116	16.5	S	NR	12/5/11	3	Y	OWRB	C	2	V:_1;	0	0	0	0	USDA_NRCS	USDA_NRCS	USDA_NRCS
66766	OKNONAME_30081	2000	NA	NA	NA	OK30081	-98.3607546	36.55641764	15	ALFALFA	WEST_CLAY_CREEK	NONE	NA	KEN_MERRILL	P	USDA_NRCS	N	PG	HEK	SZ	O	NA	200	24	26	24	26	127	132	61	132	122	731	L	NR	11/30/10	5	Y	OWRB	C	1	V:_1;	0	0	0	0	NA	USDA_NRCS	NA
65526	SCS-COBB_CREEK_SITE-001	1959	CROWDER_LAKE	CROWDER_LAKE	NA	OK20570	-98.700166	35.394635	29	WASHITA	COBB_CREEK	COLONY	NA	WASHITA_CO_CONS_DIST	S	SCHNABEL	N	RE	HEK	SK	C	NA	11850	80	80	80	80	58200	14200	2094	14200	158	26.1	H	Y	1/1/12	1	Y	OWRB	C	4	S:_1;	0	0	0	0	USDA_NRCS	USDA_NRCS	USDA_NRCS
55917	SILVER_CREEK_LOWLAND_WEST_DETENTION_DAM_(SCLLW)	2008	NA	NA	NA	NE03075	-98.512242	40.954599	NES2T11R11W	HALL	SILVER_CREEK	GRAND_ISLAND	5	CENTRAL_PLATTE_NATURAL_RESOURCES_DISTRICT	L	JEO_JOHNSON_ERICKSON_OBRIEN	N	RE	HEK	SK	C	NA	6300	9	9	9	9	181	3650	864	3650	160	47.4	L	NR	4/10/14	5	Y	NE_DNR	NA	0	NA	0	0	0	0	NA	NA	NA
78702	LAKE_TRAMMEL_DAM	1915	NA	NA	NA	TX02733	-100.433332	32.365	NA	NOLAN	SWEETWATER_CREEK	SWEETWATER	10	CITY_OF_SWEETWATER	L	M_M_COOK;CAMP_DRESSER_&_MCKEE_INC	N	RE	HEK	SZ	S	1988H	1160	66.3	66.3	66.3	66.3	81500	5890	2500	5890	160	49.3	NA	Y	11/6/13	5	Y	TCEQ	U	500	U2	0	0	0	0	NA	NA	NA
78676	LYTLE_LAKE_DAM	1900	NA	NA	NA	TX02705	-99.708255	32.43473	NA	TAYLOR	LYTLE_CREEK	ABILENE	0.1	LYTLE_LAKE_WATER_CONTROL_AND_IMPROVEMENT_DISTRICT	L	NO_DATA_FOR_ORIGINAL_DESIGNER	N	RE	HEK	RK	ORS	NA	1680	30.2	30.2	30.2	30.2	31884	4375	1788	4375	171	58.8	NA	Y	7/22/15	5	Y	TCEQ	U	480	U2;V2	0	0	0	0	NA	NA	NA
78704	LAKE_SWEETWATER_DAM	1930	NA	NA	NA	TX02735	-100.306145	32.439101	NA	NOLAN	BITTER_&_COTTONWOOD_CREEKS	TRUBY	38	CITY_OF_SWEETWATER	L	HAWLEY_AND__FREESE_AND_NICHOLS	N	RE	HEK	RSK	RS	NA	3030	58	69	58	69	208955	19340	2544	19340	220.5	104	NA	Y	11/6/13	5	Y	TCEQ	CU	610	S4;O1;U1;V1	0	0	0	0	NA	NA	NA
55161	BUFFALO_CREEK_B-1	1982	NA	NA	NA	NE01879	-99.84282927	40.94397139	NWS9T11R22W	DAWSON	E_BUFFALO_CREEK	OVERTON	35	CENTRAL_PLATTE_NATURAL_RESOURCES_DISTRICT	L	BRADY_&_ASSOCIATES	N	RE	HEK	SK	C	NA	2650	62	62	51	62	10049	10220	2015	10220	221	36.6	S	NR	10/5/17	3	Y	NE_DNR	NA	0	NA	289626	0	0	0	NA	NA	NA
54121	BIG_SANDY_CREEK_20-6-7	1982	NA	NA	NA	NE00703	-98.13235036	40.46838444	SES20T6R7W	CLAY	BIG_SANDY_CREEK	2_FARMSTEADS	5	LITTLE_BLUE_NATURAL_RESOURCES_DISTRICT	L	JEO_CONSULTING_GROUP,_INC	N	RE	HEZ	SK	CO	2013	2600	36.1	45.1	36.3	45.1	26491	11524	1389	11524	221	40.7	H	Y	6/20/17	1	Y	NE_DNR	NA	0	NA	132000	0	0	0	NA	NA	NA
63152	SCS-UPPER_ELK_CREEK_SITE-22R	1969	ELK_CITY_LAKE	ELK_CITY_LAKE	NA	OK01055	-99.40619	35.358769	10	BECKHAM	WEST_ELK_CREEK	PORT	NA	BECKHAM_CO_CONS_DIST	S	USDA_NRCS	N	RE	IEK	SK	C	NA	3624	60	60	60	60	27700	10000	2583	10000	240	23.23	H	Y	4/11/11	1	Y	OWRB	C	4	S:_1;	0	0	0	0	USDA_NRCS	USDA_NRCS	USDA_NRCS
55270	BIG_SANDY_CREEK_35-5-2_(BRUNING_DAM)	1984	NA	NA	NA	NE02164	-97.50793639	40.35282595	SES35T5R2W	FILLMORE	TR-DRY_SANDY_CREEK	ALEXANDRIA	13	LITTLE_BLUE_NATURAL_RESOURCES_DISTRICT	L	HWS_CONSULTING_GROUP_INC.	N	RE	HEK	SK	C	NA	1780	45	50	45	50	9075	10538	1954	10538	259	24.9	S	NR	6/13/18	3	Y	NE_DNR	NA	0	NA	189350	0	0	0	NA	NA	NA
63473	SCS-STILLWATER_CREEK_SITE-23	1932	BOOMER_DAM	BOOMER_LAKE	NA	OK01389	-97.06659	36.14363	11	PAYNE	BOOMER_LAKE	STILLWATER	NA	PAYNE_COUNTY_CONSERVATION_DISTRICT	S	USDA_NRCS	N	RE	IEK	RSK	S	NA	3300	45	45	45	45	72200	119040	2544	119040	275	75.4	H	Y	10/24/11	1	Y	OWRB	C	4	S:_1;	0	0	0	0	USDA_NRCS	USDA_NRCS	USDA_NRCS
78465	ANSON_NORTH_LAKE_DAM	1941	NA	NA	NA	TX02484	-99.902281	32.857921	NA	JONES	THOMPSON_CREEK	NA	0	CITY_OF_ANSON	L	FREESE_AND_NICHOLS	N	RE	HEK	UZ	R	NA	3136	37	37	37	37	35595	3700	2500	3700	325	38	NA	Y	5/7/14	2	Y	TCEQ	U	592	O2;U2;S1	0	0	0	0	NA	NA	NA
64114	CLINTON_LAKE	1931	NA	CLINTON	NA	OK10497	-99.219394	35.434338	16	WASHITA	TURKEY_CREEK	FOSS	4	CITY_OF_CLINTON	L	AMBERSON_CONST.	NA	RE	HEK	SK	S	NA	2420	54	54	54	54	33930	6270	3980	6270	335	26.5	H	Y	11/9/17	1	Y	OWRB	C	4	S:_1;	0	0	0	0	NA	NA	NA
62693	LAKE_ELMER_THOMAS_DAM	1993	NA	NEW_ELMER_THOMAS_DAM	NA	OK00466	-98.51333618	34.72777939	S13,T3N,R13W	COMANCHE	LITTLE_MEDICINE_CREEK	MEDICINE_PARK	0.3	US_FISH_AND_WILDLIFE_SERVICE	F	GEI_CONSULTANTS,_INC.	N	CNPG	HK	RK	FR	2007O,_2012O	421	103	113	106.4000015	113	25516	11800	7845	11800	342	7.1	H	Y	12/17/13	3	N	NA	U	341	S	43600	0	0	0	DOD_USA;_DOI_FWS	DOD_USA;_DOI_FWS	DOD_USA;_DOI_FWS
64112	HOBART	1933	ROCKY_LAKE	ROCKY_LAKE	NA	OK10494	-99.076691	35.167298	14	WASHITA	LITTLE_ELK_CREEK	ROCKY	1	CITY_OF_HOBART	L	W.R._HOLWAY	NA	RE	IEK	SK	S	NA	1950	29	29	29	29	53600	6340	4210	6340	347	55.94	H	Y	12/30/16	1	Y	OWRB	C	4	V:_2;	0	0	0	0	NA	NA	NA
79199	BALLINGER_CITY_LAKE_DAM	1947	NA	NA	NA	TX03247	-100.044853	31.758988	NA	RUNNELS	VALLEY_CREEK	BALLINGER	9	CITY_OF_BALLINGER	L	PARKHILL_SMITH_&_COPPER	N	RE	HEZ	SK	D	NA	4120	30	30	30	30	70001	8215	800	8215	352	210	NA	Y	1/7/15	5	Y	TCEQ	U	1850	U2;V1	0	0	0	0	NA	NA	NA
63817	LANGSTON_LAKE	1966	LANGSTON_LAKE	LANGSTON_LAKE	NA	OK02352	-97.276547	35.926181	26	LOGAN	TRIBUTARY_TO_FITZGERAL_CREEK	LANGSTON	NA	LANGSTON_UNIVERSITY	S	USDA_NRCS	N	RE	HEK	U	S	NA	2500	65	65	64	65	80080	7720	4668	7720	420	6	H	N	6/24/10	1	Y	OWRB	C	4	S:_1;	0	0	0	0	USDA_NRCS	USDA_NRCS	USDA_NRCS
78904	UPPER_PECAN_BAYOU_WS_SCS_SITE_7_DAM	1970	NA	0	NA	TX02940	-99.469676	32.313716	NA	CALLAHAN	NORTH_PRONG_PECAN_BAYOU	WEBBVILLE	NA	CALLAHAN_DIVIDE_SWCD;CALLAHAN_COUNTY;	L	USDA_NRCS	N	RE	IEK	RSK	S	NA	3850	63	63	63	63	43740	16550	5748	16550	449	38	NA	NR	7/24/71	0	Y	TCEQ	U	400	U2;V1	252035	0	0	0	USDA_NRCS	USDA_NRCS	USDA_NRCS
76072	HORDS_CREEK_LAKE	1948	HORDS_CREEK_LAKE	NA	NA	TX00006	-99.566673	31.85	NA	COLEMAN	HORDS_CREEK	COLEMAN	11	CESWF	F	CESWF	N	RE	EIK	RSK	SCRF	NA	6800	91	91	86	91	60800	49290	8640	49290	510	48	H	Y	7/31/18	5	N	NA	U	500	UNCONTROLLED	1364700	0	0	0	CE	CE	CE
64268	PAWNEE_LAKE	1932	NA	PAWNEE_LAKE	NA	OK11043	-96.803078	36.358656	30	PAWNEE	SKEDEE_CREEK	PAWNEE	1	CITY_OF_PAWNEE	L	WR_HOLLOWAY	NA	RE	HEK	RSK	S	NA	1908	45	45	45	45	18600	5245	3855	5245	530	12.98	H	Y	12/12/16	1	Y	OWRB	C	4	V:_1;	0	0	0	0	NA	NA	NA
81738	BALLINGER_MUNICIPAL_LAKE_DAM	1985	NA	NA	NA	TX05952	-100.040373	31.730465	NA	RUNNELS	VALLEY_CREEK	BALLINGER	5	CITY_OF_BALLINGER	L	HDR	N	RE	HEK	UZ	RS	NA	6200	76	76	76	76	237034	34353	6050	34353	560	234	NA	Y	1/7/15	5	Y	TCEQ	U	876	U2;V1	999090	0	0	0	NA	NA	NA
64263	PSO_SOUTHWESTERN_POWER_STATION_NO3	1957	NA	SOUTHWESTERN_POWER_STATION_NO.3	NA	OK11037	-98.334062	35.12058	35	CADDO	LEAPER_CR	ANADARKO	12	PUBLIC_SERVICE_COMPANY_OF_OKLAHOMA	U	WR_HOLLAWAY	NA	RE	IEK	RSK	O	NA	2385	90	90	90	90	33150	16650	4800	16650	575	6.64	H	Y	6/8/16	1	Y	OWRB	C	4	V:_3;	0	0	0	0	NA	NA	NA
64161	CUSHING_LAKE	1950	NA	CUSHING_LAKE	NA	OK10642	-96.875359	36.012932	28	PAYNE	BIG_CREEK	YALE	18	CITY_OF_CUSHING	L	BLACK_AND_VEATCH	NA	RE	IEK	SK	S	NA	1320	48	48	48	48	21974	7050	3044	7050	591	31.29	H	Y	12/1/16	1	Y	OWRB	C	4	V:_4;	0	0	0	0	NA	NA	NA
79733	LAKE_PAULINE_DAM	1905	NA	NA	NA	TX03814	-99.672082	34.249998	NA	HARDEMAN	WANDERERS_CREEK	CHILLICOTHE	10	JOE_WALRAVEN	P	NO_DATA_FOR_ORIGINAL_DESIGNER	N	RE	HEK	UZ	OR	NA	3700	24	24	24	24	2	16000	7000	16000	609	42.6	NA	Y	11/7/13	5	Y	TCEQ	U	850	U2	0	0	0	0	NA	NA	NA
81576	ELM_CREEK_DAM	1983	NA	NA	NA	TX05776	-99.868756	31.938777	NA	RUNNELS	ELM_CREEK	BALLINGER	16	CITY_OF_WINTERS	L	HDR;HDR	N	RE	HEK	RSZ	RS	1995S	5640	57	57	57	57	103838	33500	8374	33500	643	65.5	NA	Y	1/7/15	5	Y	TCEQ	U	646	U2;S1	782098	0	0	0	NA	NA	NA
78470	SOUTH_LAKE_DAM	1939	NA	NA	NA	TX02489	-100.085257	32.820537	NA	JONES	DRY_CALIFORNIA_CREEK	NA	0	CITY_OF_HAMLIN	L	FRENCH_&_PRUIT	N	RE	XK	UZ	RS	NA	6800	38	38	38	38	183200	6475	1900	6475	742	35	NA	Y	12/9/15	2	Y	TCEQ	U	1748	U3	0	0	0	0	NA	NA	NA
63890	PAULS_VALLEY	1954	NA	PAULS_VALLEY	NA	OK02601	-97.204509	34.768663	33	GARVIN	WASHINGTON_CR	WYNNEWOOD	0	PAULS_VALLEY_CITY	L	N/A	NA	RE	HEZ	SZ	S	NA	2600	54	54	40	54	27600	12700	8730	12700	750	23.31	L	NR	12/1/10	5	Y	OWRB	C	4	V:_1;	0	0	0	0	NA	NA	NA
78675	LAKE_KIRBY_DAM	1928	NA	NA	NA	TX02703	-99.728187	32.385462	NA	TAYLOR	CEDAR_CREEK	ABILENE	2	CITY_OF_ABILENE	L	NIGEL_WITT_ROLLINS	N	RE	IEK	RSK	IS	NA	4200	50	50	50	50	47661	15922	7620	15922	780	47.2	NA	Y	3/26/14	5	Y	TCEQ	U	7120	O2;U2	1322000	0	0	0	NA	NA	NA
63876	CHICKASHA_LAKE	1958	SCS-SPRING_CREEK_SITE-1	SCS-SPRING_CREEK_SITE-1	NA	OK02562	-98.127749	35.131825	27	CADDO	SPRING_CREEK	VERDEN	NA	CITY_OF_CHICKASHA	L	USDA_NRCS	N	RE	HEK	SK	S	NA	3340	57	57	57	57	35130	79850	41080	79850	820	73	H	Y	12/7/15	1	Y	OWRB	C	4	V:_1;	0	0	0	0	USDA_NRCS	USDA_NRCS	USDA_NRCS
63520	SCS-UPPER_BLACK_BEAR_CREEK_SITE-62	1937	PERRY_RESERVOIR	PERRY_LAKE	NA	OK01437	-97.335438	36.251025	32	NOBLE	COW_CREEK	PERRY	NA	NOBLE_COUNTY_CONSERVATION_DISTRICT	S	USDA_NRCS	N	RE	IEK	RSK	S	NA	2434	65	65	65	65	20000	15696	7096	15696	1040	16.1	H	Y	6/21/11	1	Y	OWRB	C	4	S:_1;	0	0	0	0	USDA_NRCS	USDA_NRCS	USDA_NRCS
64246	PONCA_LAKE	1935	NA	PONCA	NA	OK11017	-97.026418	36.720774	19	KAY	TURKEY_CREEK	PONCA_CITY	0	CITY_OF_PONCA_CITY	L	WPA	NA	RE	IEK	RSK	S	NA	5000	67	67	67	67	29000	23700	14440	23700	1159	27.7	H	Y	1/24/17	1	Y	OWRB	C	4	B:_1;	0	0	0	0	NA	NA	NA
54990	ELWOOD_DAM	1976	NA	NA	NA	NE01680	-99.85311707	40.63637456	NES30T8R22W	GOSPER	TR-PLUM_CREEK	KEARNEY	51	CENTRAL_NEBRASKA_PUBLIC_POWER_&_IRRIGATION_DISTRICT	U	CEN_NE_PUB_PWR_&_IR_DIST	N	RE	HEK	SK	I	NA	4080	118	128	96	128	1885	45991	37956	45991	1292	6.8	S	NR	11/19/14	3	Y	NE_DNR	NA	0	NA	0	0	0	0	NA	NA	NA
77061	LAKE_WICHITA_DAM	1901	NA	NA	NA	TX01017	-98.537522	33.844107	NA	WICHITA	HOLLIDAY_CREEK	WICHITA_FALLS	6	CITY_OF_WICHITA_FALLS	L	MONTGOMERY_&_WARD;MONTGOMERY_&_WARD	N	RE	XK	UZ	CRS	1995S	10170	31	51	31	51	76300	57280	9301.5	57280	1310	143	NA	Y	3/11/15	5	Y	TCEQ	U	560	S2;U2;V1	0	0	0	0	NA	NA	NA
79094	NASWORTHY_DAM	1930	NA	NA	NA	TX03139	-100.47833	31.38833	NA	TOM_GREEN	SOUTH_CONCHO_RIVER	SAN_ANGELO	5	CITY_OF_SAN_ANGELO	L	FLOYD_&_LOCHRIDGE	N	RE	XK	UZ	RS	NA	5480	47	47	47	47	228724	32981	10108	32981	1380	2881	NA	Y	6/28/17	5	Y	TCEQ	CU	2191	U2;O1;V1	0	0	0	0	NA	NA	NA
77058	NORTH_FORK_BUFFALO_CREEK_DAM	1964	NA	NA	NA	TX01014	-98.751577	33.985988	NA	WICHITA	NORTH_FORK_BUFFALO_CREEK	WICHITA_FALLS	16	CITY_OF_IOWA_PARK	L	ERNEST_L_ANDREWS	N	RE	IEK	SK	S	NA	4450	46	46	46	46	32500	32250	15400	32250	1401	33.4	NA	Y	1/12/16	0	Y	TCEQ	U	615	O4;U2;V2	0	0	0	0	NA	NA	NA
56254	TYLER_STEWART_DAM	2017	NA	NA	NA	NE04799	-97.163698	40.230671	NES14T3R2E	JEFFERSON	TR-CUB_CREEK	BEATRICE	20	TYLER_&_MICHELLE_STEWART	P	PROAG_ENGINEERING,_INC	N	RE	HE	SK	I	NA	650	20.7	26.9	18.88	26.9	256	328.7	95.3	328.7	1450.6	1.48	L	NR	NA	5	Y	NE_DNR	NA	0	NA	14299	0	0	0	NA	NA	NA
63870	OVERHOLSER	1919	NA	OVERHOSER	NA	OK02537	-97.666565	35.486016	30	OKLAHOMA	N._CANADIAN_RIVER	OKLAHOMA_CITY	0	OKLAHOMA_CITY_WATER_UTILITIES_TRUST	L	AMBERSON_CONTST._CO.	NA	RE	HEK	SK	S	NA	17100	61	61	61	61	193013	31100	15000	31100	1500	738	H	Y	8/31/15	1	Y	OWRB	C	1258	U:_1;_T:_24;_S:_4;	0	0	0	0	NA	NA	NA
54492	RED_WILLOW	1961	NA	NA	NA	NE01076	-100.6672	40.3575	E2E2S36,_T05N,_R30W	FRONTIER	RED_WILLOW_CREEK	INDIANOLA	17	RECLAMATION	F	RECLAMATION	N	RE	HEK	SK	CIR	2013_S	3159	126	126	97	126	4910	163415	37776	163415	1629	708	H	Y	10/20/16	1	Y	NE_DNR	U	99	NA	2969000	0	0	0	DOI_BR	NA	NA
54489	MEDICINE_CREEK	1948	NA	NA	NA	NE01073	-100.2178	40.3789	N2S25,_T05N,_R26W	FRONTIER	MEDICINE_CREEK	CAMBRIDGE	7	RECLAMATION	F	RECLAMATION	N	RE	HEK	SK	CI	NA	5665	165	165	129	165	97800	194080	35705	194080	1800	880	H	Y	10/20/16	1	Y	NE_DNR	U	213	NA	2730000	0	0	0	DOI_BR	NA	NA
64048	FORT_SUPPLY_DAM	1942	FORT_SUPPLU_LAKE	NA	NA	OK10318	-99.566673	36.549999	NA	WOODWARD	WOLF_CREEK	FORT_SUPPLY	1	CESWT	F	CESWT	N	RE	EIK	RSK	CR	NA	12625	85	85	75	85	210000	100700	13900	100700	1820	1735	H	Y	3/13/13	5	N	NA	U	540	VERTICAL_LIFT	6051000	0	0	0	CE	CE	CE
78140	COLEMAN_DAM	1966	NA	NA	NA	TX02152	-99.46515	32.031416	NA	COLEMAN	JIM_NED_CREEK	COLEMAN	14	CITY_OF_COLEMAN	L	FORREST_AND_COTTON	N	RE	HEK	SK	IORS	NA	4700	90	92	90	92	265924	91680	38846	91680	1886	299	NA	Y	1/6/15	5	Y	TCEQ	U	1507	S2;U2;V1	0	0	0	0	NA	NA	NA
66172	SCS-DEEP_RED_RUN-COFFIN_CREEK_SITE-01	1974	FREDERICK_CITY_LAKE	LAKE_FREDERICK	NA	OK21279	-98.888913	34.512541	33	TILLMAN	DEEP_RED_CREEK	HOLLISTER	NA	CITY_OF_FREDRICK	S	USDA_NRCS	N	RE	HEZ	SZ	C	NA	2215	65	65	59	65	2100	34105	11547	34105	2009	59.02	S	NR	12/21/10	3	Y	OWRB	C	4	V:_1;	0	0	0	0	USDA_NRCS	USDA_NRCS	USDA_NRCS
77687	BRADY_LAKE_DAM	1963	NA	BRADY_DAM	NA	TX01659	-99.387145	31.141358	NA	MCCULLOCH	BRADY_CREEK	BRADY	NA	CITY_OF_BRADY	L	FREESE-NICHOLS	N	RE	HEK	RSK	R	1988S;1977H	9400	104	104	104	104	368900	212400	30000	212400	2020	513	NA	Y	5/11/17	5	Y	TCEQ	U	1007	S3;U2	2300000	0	0	0	USDA_NRCS	USDA_NRCS	USDA_NRCS
62688	LAWTONKA_LAKE	1939	NA	NA	NA	OK00450	-98.503387	34.736307	18	COMANCHE	MEDICINE_CREEK	MEDICINE_PARK	0	CITY_OF_LAWTON	L	US_ARMY_CORPS_OF_ENGINEERS_LITTLE_ROCK_AR/WYATT_B._HENDRICK_ENGR	NA	PG	HCK	RK	S	NA	612	90	90	90	90	33012	88665	54698	88665	2286	92	H	Y	11/9/17	1	Y	OWRB	C	160	L:_8;	0	0	0	0	NA	NA	NA
54493	SHERMAN_DAM	1962	NA	NA	NA	NE01077	-98.88095498	41.30343435	NES2T15R14W	SHERMAN	OAK_CREEK	ASHTON	4	FARWELL_IRRIGATION_DISTRICT	L	BUREAU_OF_RECLAMATION	N	RE	HEK	SK	I	NA	4450	98	134	90	134	1100	125477	69100	125477	2868	37	H	Y	10/24/17	1	Y	NE_DNR	NA	0	NA	1892000	0	0	0	NA	NA	NA
77072	MILLERS_CREEK_DAM	1974	NA	NA	NA	TX01029	-99.366066	33.421342	NA	BAYLOR	MILLERS_CREEK	NA	0	NORTH_CENT_TEX_MWA_ET_AL	L	FREESE_AND_NICHOLS_AND__ENDRESS	N	RE	IEK	RSK	S	NA	9250	75	75	75	75	450000	131000	29171	131000	2882	228	NA	Y	1/13/16	5	Y	TCEQ	U	1166	U2;V2	0	0	0	0	NA	NA	NA
21961	LOVEWELL	1956	NA	NA	NA	KS00023	-98.0268	39.8902	NA	JEWELL	WHITE_ROCK_CREEK	LOVEWELL	2	RECLAMATION	F	NA	N	RE	A	RK	CIR	NA	8500	93	93	75	93	35000	186290	41690	186290	3000	353	H	Y	10/21/16	1	N	NA	C	50	NA	3000000	0	0	0	DOI_BR	NA	NA
63869	HEFNER	1943	NA	HEFNER	NA	OK02535	-97.606125	35.581263	22	OKLAHOMA	BLUFF_CREEK	OKLAHOMA_CITY	0	OKLAHOMA_CITY_WATER_UTILITIES_TRUST	L	V.V._LONG	NA	RE	HEK	SK	S	NA	26400	112	112	112	112	6023	107400	74400	107400	3110	9.69	H	Y	9/3/15	1	Y	OWRB	C	7	S:_7;	0	0	0	0	NA	NA	NA
77056	LAKE_DIVERSION_DAM	1924	NA	NA	NA	TX01011	-98.933555	33.814826	NA	ARCHER	WICHITA_RIVER	NA	0	CITY_OF_WICHITA_FALLS;WICHITA_COUNTY_WID_2;	L	WICHITA_COUNTY_WID_NO_1_AND__BIGGS_AND_MATTHEWS_INC_(MOD);WICHITA_COUNTY_WID_NO_1_AND__BIGGS_AND_MATTHEWS_INC_(MOD)	N	RE	IEK	SZ	CIOS	1934O	4182	58.9	57.4	58.9	58.9	445467	144162	33420	144162	3133	3.41	NA	Y	3/12/15	5	Y	TCEQ	U	1714	O6;U2	0	0	0	0	NA	NA	NA
21943	KANOPOLIS_DAM	1948	KANOPOLIS_LAKE	NA	NA	KS00005	-97.970001	38.62167	NA	ELLSWORTH	SMOKY_HILL_RIVER	MARQUETTE	10	CENWK	F	CENWK	N	RE	EIK	SK	CR	NA	15360	NA	131	131	131	171000	433000	61382	433000	3815	7860	H	Y	11/6/15	5	N	NA	U	500	UNCONTROLLED	15171000	0	0	0	CE	CE	CE
63858	FORT_COBB	1959	NA	NA	NA	OK02502	-98.4549	35.1611	NA	CADDO	COBB_CR	FORT_COBB	5	RECLAMATION	F	RECLAMATION	N	RE	NA	NA	C	NA	9900	101	122	95	122	3050	292390	80010	292390	4100	317	H	Y	9/14/16	1	N	OWRB	C	4	V:_1;	3520000	0	0	0	DOI_BR	NA	NA
78464	FORT_PHANTOM_HILL_DAM	1938	NA	NA	NA	TX02483	-99.668445	32.61697	NA	JONES	BIG_ELM_CREEK	NUGENT	7	CITY_OF_ABILENE	L	HAWLEY_AND__FREESE_AND_NICHOLS	N	RE	HEK	RSK	OS	NA	3740	84	84	84	84	307800	136076	70300	136076	4246	481	NA	Y	12/8/15	5	Y	TCEQ	U	7856	S3;U2	2734000	0	0	0	NA	NA	NA
79699	LAKE_STAMFORD_DAM	1953	NA	NA	NA	TX03778	-99.562663	33.076242	NA	HASKELL	PAINT_CREEK	FORT_GRIFFIN_(STATE_PARK)	30	CITY_OF_STAMFORD	L	FREESE_AND_NICHOLS	N	RE	IEK	RSK	RS	NA	3600	71	75	71	75	134501	150000	57927	150000	4690	360	NA	Y	5/7/14	0	Y	TCEQ	U	682	U2;V2	0	0	0	0	NA	NA	NA
54494	TRENTON	1953	NA	NA	NA	NE01078	-101.0631	40.1614	NES05,_T02,_R33W	HITCHCOCK	REPUBLICAN_RIVER	TRENTON	2	RECLAMATION	F	RECLAMATION	N	RE	HEK	SK	I	NA	8600	100	144	92	144	126000	354901	112214	354901	4974	2961	H	Y	10/20/16	1	Y	NE_DNR	NA	0	NA	8130000	0	0	0	DOI_BR	NA	NA
62689	ELLSWORTH	1961	NA	ELLSWORTH	NA	OK00452	-98.368325	34.794381	28	COMANCHE	EAST_CACHE_CREEK	RICHARDS_SPUR	4	CITY_OF_LAWTON	L	WYATT_B_HENDRICK_ENGR	NA	RE	IEK	RK	S	NA	3900	96	96	96	96	106307	189200	59470	189200	5220	249	H	Y	11/9/17	1	Y	OWRB	C	300	L:_15;_V:_1;	0	0	0	0	NA	NA	NA
21962	NORTON	1963	NA	NA	NA	KS00024	-99.9311	39.8045	NA	NORTON	PRAIRIE_DOG_CREEK	NORTON	2	RECLAMATION	F	NA	N	RE	A	RK	CIR	2005_S	6450	131	131	95	131	94600	193023	35935	193023	5316	712	H	Y	10/20/16	1	N	NA	C	90	NA	3740000	0	0	0	DOI_BR	NA	NA
64312	SOONER	1972	NA	SOONER	NA	OK11103	-96.994762	36.458484	21	PAWNEE	GREASY_CR	RALSTON	22	OG&E	U	OG&E	NA	RE	HEZ	SZ	O	NA	4500	100	100	100	100	4000	350000	149000	350000	5400	28.6	S	NR	10/27/15	3	Y	OWRB	C	4	V:_1;	0	0	0	0	NA	NA	NA
76078	O_C_FISHER_DAM_AND_LAKE	1952	O._C._FISHER_LAKE	SAN_ANGELO_DAM	NA	TX00012	-100.4833	31.466669	NA	TOM_GREEN	CONCHO_RIVER	SAN_ANGELO	1	CESWF	F	CESWF	N	RE	EHK	RSK	CSRF	NA	40885	128	130	122	130	356200	766000	115700	766000	5400	1511	H	Y	4/28/14	5	N	NA	U	1150	UNCONTROLLED	11516600	0	0	0	CE	CE	CE
77055	LAKE_KICKAPOO_DAM	1945	NA	NA	NA	TX01010	-98.774392	33.652703	NA	ARCHER	NORTH_FORK_LITTLE_WICHITA_RIV	NA	0	CITY_OF_WICHITA_FALLS	L	F_M_RUGELEY_&_A_J_GATES;UNKNOWN;UNKNOWN	N	RE	HEK	SK	S	1991S;1983S	6720	62	62	62	62	137238	202000	86345	202000	5864	275	NA	Y	7/21/15	5	Y	TCEQ	U	1480	U3;S1	0	0	0	0	NA	NA	NA
63852	ALTUS_AUXILIARY_DIKE	1945	ALTUS_RES_LAKE_ALTUS	ALTUS_RES_LAKE_ALTUS	NA	OK02500	-99.2916	34.8788	S27,_T5N,_R20W	KIOWA	NORTH_FORK_RED_RIVER	BLAIR	4	RECLAMATION	F	RECLAMATION	N	RE	NA	NA	I	NA	1104	20	25	13	25	57200	168120	134495	168120	6260	2515	H	Y	3/30/17	1	N	NA	C	4	V:_1;	0	0	0	0	DOI_BR	NA	NA
67091	ALTUS_EAST_DIKE	1945	ALTUS_RES_LAKE_ALTUS	ALTUS_RES_LAKE_ALTUS	NA	OK82902	-99.281953	34.890145	23	KIOWA	NORTH_FORK_RED_RIVER	LUGERT	1	DOI_BR	F	BOR	NA	PG	NA	NA	I	NA	10240	25	35	18	35	57200	168120	134550	168120	6260	2515	H	Y	6/23/92	1	N	OWRB	C	4	V:_1;	0	0	0	0	NA	NA	NA
67092	ALTUS_LUGERT_DIKE	1945	ALTUS_RES_LAKE_ALTUS	ALTUS_RES_LAKE_ALTUS	NA	OK82903	-99.295581	34.885388	22	KIOWA	NORTH_FORK_RED_RIVER	LUGERT	1	DOI_BR	F	BOR	NA	PG	NA	NA	I	NA	4210	24	47	17	47	57200	168120	134550	168120	6260	2515	H	Y	6/23/92	1	N	OWRB	C	4	V:_1;	0	0	0	0	NA	NA	NA
67093	ALTUS_NORTH_DIKE	1945	ALTUS_RES_LAKE_ALTUS	ALTUS_RES_LAKE_ALTUS	NA	OK82904	-99.297991	34.889871	22	GREER	NORTH_FORK_RED_RIVER	BLAIR	4	DOI_BR	F	BOR	NA	PG	NA	NA	I	NA	935	30	45	23	45	57200	168120	134550	168120	6260	2515	H	Y	6/23/92	1	N	OWRB	C	4	V:_1;	0	0	0	0	NA	NA	NA
67094	ALTUS_SOUTH_DIKE	1945	ALTUS_RES_LAKE_ALTUS	ALTUS_RES_LAKE_ALTUS	NA	OK82905	-99.29483	34.883223	27	KIOWA	NORTH_FORK_RED_RIVER	BLAIR	4	DOI_BR	F	BOR	NA	PG	NA	NA	I	NA	330	35	46	33	46	57200	168120	134550	168120	6260	2515	H	Y	6/23/92	1	N	OWRB	C	4	V:_1;	0	0	0	0	NA	NA	NA
65471	MOUNTAIN_PARK	1975	TOM_STEED_RESERVOIR	NA	NA	OK20502	-98.9875	34.7386	S21,_T03N,_R17WIM	KIOWA	WEST_OTTER_CREEK,_NORTH_FORK_OF_RED_RIVER	SNYDER	5	RECLAMATION	F	RECLAMATION	N	CNVA	NA	NA	S	NA	535	59	137	45	137	38300	197520	97520	197520	6400	121	H	Y	5/1/17	1	N	NA	C	4	ARCH;	18160	0	0	0	DOI_BR	NA	NA
64044	CANTON_DAM	1948	CANTON_LAKE	NA	NA	OK10316	-98.591667	36.091671	NA	BLAINE	NORTH_CANADIAN_RIVER	CANTON	2	CESWT	F	CESWT	N	REPG	EIK	SRK	CSI	NA	15140	68	68	66	68	339200	383800	111310	383800	7910	7600	H	Y	11/1/16	5	N	NA	C	640	NA	5300000	0	0	0	CE	CE	CE
21963	WEBSTER	1955	NA	NA	NA	KS00025	-99.4234	39.408	S34,_T7S,_R19W	ROOKS	SOUTH_FORK_SOLOMON_RIVER	STOCKTON	12	RECLAMATION	F	NA	N	RE	A	RK	CI	NA	10720	154	154	96	154	138000	401650	77371	401650	8480	1150	H	Y	10/20/16	1	N	NA	C	100	NA	8145000	0	0	0	DOI_BR	NA	NA
64049	GREAT_SALT_PLAINS_DAM	1941	GREAT_SALT_PLAINS_LAKE	NA	NA	OK10319	-98.138329	36.748329	NA	ALFALFA	SALT_FORK_OF_ARKANSAS_RIVER	POND_CREEK	17	CESWT	F	CESWT	N	RE	EIK	RSK	CO	NA	6010	68	68	56	68	101800	990200	31420	990200	8690	3200	H	Y	9/12/12	5	N	NA	U	310	UNCONTROLLED	2026000	0	0	0	CE	CE	CE
63859	FOSS	1961	NA	NA	NA	OK02503	-99.1837	35.5472	NA	CUSTER	WASHITA_RIVER	CLINTON	14	RECLAMATION	F	RECLAMATION	N	RE	NA	NA	C	NA	18130	142	142	128	142	3150	816900	168732	816900	8800	1466	H	Y	11/2/17	1	N	OWRB	C	4	V:_1;	10537000	0	0	0	DOI_BR	NA	NA
21952	WILSON_DAM	1964	WILSON_LAKE	NA	NA	KS00013	-98.495003	38.96833	NA	RUSSELL	SALINE_RIVER	SYLVAN_GROVE	8	CENWK	F	CENWK	N	RE	EIK	RSK	CIRF	NA	5600	NA	160	130	160	15700	736000	245000	736000	9040	1917	H	Y	10/22/14	5	N	NA	U	450	UNCONTROLLED	8200000	0	0	0	CE	CE	CE
21955	CHENEY	1963	NA	NA	NA	KS00017	-97.802	37.723	S6,_T27S,_R4W	SEDGWICK,_RENO,_KINGMAN	NORTH_FORK_NINNESCAH	CHENEY	6	RECLAMATION	F	NA	N	RE	A	RK	CRS	NA	24458	126	126	125	126	3000	566275	167070	566275	9537	664	H	Y	9/19/17	1	N	NA	U	70	NA	7341000	0	0	0	DOI_BR	NA	NA
66619	WAURIKA_DAM	1977	WAURIKA_LAKE	NA	NA	OK22203	-98.055	34.235001	NA	JEFFERSON	BEAVER_CREEK	WAURIKA	5	CESWT	F	CESWT	N	RE	EIK	RSK	CSIRO	NA	16637	106	106	99	106	50500	935480	190200	935480	10100	562	H	Y	9/19/16	5	N	NA	U	300	NA	9092600	0	0	0	CE	CE	CE
21960	KIRWIN	1954	NA	NA	NA	KS00022	-99.1274	39.662	NA	PHILLIPS	NORTH_FORK_SOLOMON_RIVER	KIRWIN	1	RECLAMATION	F	NA	N	RE	A	RK	CI	NA	12646	169	169	111	169	96000	513020	99500	513020	10640	1373	H	Y	10/20/16	1	N	NA	U	400	NA	9537000	0	0	0	DOI_BR	NA	NA
21956	CEDAR_BLUFF	1951	NA	NA	NA	KS00019	-99.7222	38.7939	S36,_T14S,_R22W	TREGO	SMOKY_HILL_RIVER	SCHOENCHEN	25	RECLAMATION	F	NA	N	RE	A	RK	CFIRS	1998_S	12560	202	202	128	202	91000	730180	185090	730180	10790	5340	H	Y	10/20/16	1	N	NA	C	200	NA	8490000	0	0	0	DOI_BR	NA	NA
21957	GLEN_ELDER	1968	NA	NA	NA	KS00021	-98.3156	39.4964	NA	MITCHELL	SOLOMAN_RIVER	GLEN_ELDER	1	RECLAMATION	F	NA	N	RE	A	RK	CIRS	NA	15275	142	142	115	142	263000	1128740	241460	1128740	13500	2520	H	Y	10/20/16	1	N	NA	C	600	NA	10025760	0	0	0	DOI_BR	NA	NA
54482	HARLAN_COUNTY_DAM	1952	HARLAN_COUNTY_LAKE	NA	NA	NE01066	-99.21167	40.066669	NA	HARLAN	REPUBLICAN	NAPONEE	3	CENWK	F	CENWK	N	REPG	EIK	RSK	CISORF	NA	11827	NA	107	105	107	485000	825700	327600	825700	13600	7636	H	Y	5/15/15	5	Y	NE_DNR	C	856	NA	13400000	0	0	0	CE	CE	CE
78850	LAKE_ARROWHEAD_DAM	1966	NA	NA	NA	TX02883	-98.37011	33.764167	NA	CLAY	LITTLE_WICHITA_RIVER	HENRIETTA	10	CITY_OF_WICHITA_FALLS	L	HOMER_A_HUNTER	N	RE	IEK	SK	S	NA	15900	62	62	62	62	270700	685000	230359	685000	14500	832	NA	Y	7/28/15	5	Y	TCEQ	U	1581	S2;U1	0	0	0	0	NA	NA	NA
65479	KAW_DAM	1976	KAW_LAKE	NA	NA	OK20509	-96.923332	36.701672	NA	KAY	ARKANSAS_RIVER	PONCA_CITY	8	CESWT	F	CESWT	N	REPG	EIK	RSK	CSROH	NA	9466	125	125	120	125	616200	1327160	406540	1327160	16750	6652	H	Y	12/11/14	5	N	NA	C	400	NA	8560000	0	0	0	CE	CE	CE
82156	SIMON_FREESE_DAM	1989	NA	NA	NA	TX06386	-99.667362	31.500463	NA	COLEMAN	COLORADO_RIVER	NA	0	COLORADO_RIVER_MUNICIPAL_WATER_DISTRICT	L	FREESE_AND_NICHOLS;FREESE_AND_NICHOLS	N	CNRE	XK	UZ	RS	1990S	9950	149	148	142	149	1947001	1235813	554340	1235813	19149	11500	NA	Y	9/27/12	5	Y	TCEQ	CU	8300	T6;U2;O1	24720500	0	0	0	NA	NA	NA
76090	TWIN_BUTTES	1962	NA	NA	NA	TX00022	-100.5284	31.3656	3100-244_NO_BLM_DATA	TOM_GREEN	MID_&_SO_CONCHO_RIV,_SPRING_CR	SAN_ANGELO	1	RECLAMATION	F	RECLAMATION	N	RE	A	RK	CIR	1999_SOH	42460	134	134	122	134	47300	1087530	186210	1087530	32660	2472	H	Y	10/10/17	1	N	NA	U	200	O6;U	21442000	0	0	0	DOI_BR	NA	NA
65467	JE_KIRK	1983	NA	J._E._KIRK	NA	OK13305	-96.97427225	35.99544659	34	PAYNE	TRIB_OF_CIMARRON_RIVER	NONE	NA	RONALD_L_&_SHERRY_L_BOSTIAN	P	USDA_NRCS	N	RE	HEZ	SZ	R	NA	301	27	27	27	27	150	21	14	21	NA	0.1	L	NR	5/21/02	5	Y	OWRB	C	1	V:_1;	0	0	0	0	NA	USDA_NRCS	NA
66678	OKNONAME_22266	1997	NA	OKNONAME_22266	NA	OK22266	-97.52796861	36.14074458	9	LOGAN	WILDHORSE_CREEK	NA	0	THOMAS_G_WYGANT_TRUSTEE	P	NRCS	NA	RE	HEZ	SZ	R	NA	NA	27	27	27	27	66	35	19	35	NA	0.42	L	NR	8/4/11	5	Y	OWRB	C	1	V:_1;	0	0	0	0	NA	NA	NA
65083	HETTICK_NO3	1978	NA	HETTICK_NO.3	NA	OK12873	-97.21311267	34.76448924	5	GARVIN	TR-WASHITA_RIVER	PAULS_VALLEY	NA	CHRISTOPHER_AND_KIMBERLY_POOL	P	USDA_NRCS	N	RE	HEZ	SZ	O	NA	200	28	28	28	28	160	50	25	50	NA	NA	L	NR	4/22/10	5	Y	OWRB	C	1	V:_1;	0	0	0	0	NA	USDA_NRCS	NA
83328	JASPER_WTP_PRE-SEDIMENTATION_BASIN	2008	NA	NA	NA	TX09629	-98.489297	33.894352	NA	WICHITA	NA	NA	0	CITY_OF_WICHITA_FALLS	L	UNKNOWN	N	RE	X	U	O	NA	1400	9	9	9	9	1	55	45	55	NA	NA	NA	Y	3/11/15	5	Y	TCEQ	U	4	U1;V1	0	0	0	0	NA	NA	NA
64837	ROSE_RAYMOND_L	1977	NA	ROSE_RAYMOND_L.	NA	OK12587	-97.28835863	35.06379122	22	CLEVELAND	WILLOW_CREEK	LEXINGTON	3	MACMILLAN_RANCH_LLC	P	NA	NA	RE	HEZ	SZ	O	NA	400	20	20	20	20	10	60	20	60	NA	NA	L	NR	2/5/01	5	Y	OWRB	C	1	V:_1;	0	0	0	0	NA	NA	NA
66658	GARLAND_RODGERS	1989	NA	GARLAND_RODGERS	NA	OK22245	-98.32312165	35.12576626	35	CADDO	WASHITA	NA	0	WILLIAM_ROGERS_AND_PATRICIA_SCOTT	P	UNKNOWN	NA	RE	HEZ	SZ	O	NA	NA	42	42	42	42	70	66	16	66	NA	335	L	NR	9/9/10	5	Y	OWRB	C	1	V:_1;	0	0	0	0	NA	NA	NA
66058	OKNONAME_049023	1968	NA	OKNONAME_049023	NA	OK21147	-97.19830322	34.70999908	21	GARVIN	TR-RUSH_CREEK	WYNNEWOOD	6	TIMBER_TRAILS_ADDITION	P	UNKNOWN	NA	RE	HEZ	SZ	O	NA	300	18	18	18	18	180	70	40	70	NA	NA	L	NR	2/5/02	5	Y	OWRB	C	1	V:_1;	0	0	0	0	NA	NA	NA
55850	VAVRA-SEMLER_DAM_B	1982	NA	NA	NA	NE02809	-97.139312	40.681403	NWS7T8R3E	SALINE	TR-JOHNSON_CREEK	CRETE	13	VAVRA_FAMILY_FARMS_INC	P	UPPER_BIG_BLUE_NRD	N	RE	HEK	SK	C	NA	575	19	19	19	19	222	74.4	0	74.4	NA	0.459	L	NR	5/24/17	5	Y	NE_DNR	NA	0	NA	23480	0	0	0	NA	NA	NA
66366	J_L_BRISCOE	1980	NA	NA	NA	OK21510	-99.595083	34.79965	S23_T04N_R23WIM	GREER	TR-TURKEY_CR	DUKE	12	J_L_BRISCOE	P	USDA_NRCS	N	RE	NA	NA	FP	NA	285	22	NA	22	22	130	81	18	81	NA	0.3	L	NR	NA	0	N	OKLAHOMA_WATER_RESOURCES_BOARD	U	10	NA	7830	0	0	0	NA	USDA_NRCS	NA
66752	OKNONAME_30065	1990	NA	NA	NA	OK30065	-97.90315269	35.69414393	13	CANADIAN	UNNAMED_TRIB_TO_UNCLE_JOHNS_CR	NA	0	MARJORIE_L_KREMEIER	P	UNKNOWN	NA	RE	HEK	SZ	O	NA	NA	23	23	23	23	13	93	20	93	NA	210	L	NR	7/19/05	5	Y	OWRB	C	1	V:_1;	0	0	0	0	NA	NA	NA
66733	OKNONAME_30040	2001	NA	NA	NA	OK30040	-97.72217795	35.2198823	27	GRADY	CREEK	NA	0	KYLE_D_&_SHANNON_L_LATHROP	P	USDA-NRCS	NA	RE	HEK	SZ	F	NA	500	23.5	24	23.5	24	130	97.8	38	97.8	NA	NA	L	NR	12/1/10	5	Y	OWRB	C	1	V:_1;	0	0	0	0	NA	NA	NA
64788	EWBANK_NOBLE_&_JO	1954	NA	EWBANK_NOBLE_&_J.O.	NA	OK12536	-98.69014436	36.40388421	10	MAJOR	TR-CIMARRON_RIVER	FAIRVIEW	12	NOBLE_LP_C/O_JAMES_NOBLE	P	N/A	NA	RE	HEZ	SZ	O	NA	600	15	12	12	15	93	99	50	99	NA	NA	L	NR	11/30/10	5	Y	OWRB	C	1	V:_1;	0	0	0	0	NA	NA	NA
65377	EWING	1970	NA	EWING	NA	OK13195	-98.37444267	36.2107035	16	MAJOR	TR-DEEP_CR	ISABELLA	3	LARRY_WRIGHT	P	UNKNOWN	NA	RE	HEZ	SZ	O	NA	310	20	20	18	20	100	100	54	100	NA	NA	L	NR	4/23/97	5	Y	OWRB	C	1	V:_1;	0	0	0	0	NA	NA	NA
65752	SCS-SANDSTONE_CREEK_SITE-101	1951	NA	SCS-SANDSTONE_CREEK_SITE-101	NA	OK20810	-99.48002885	35.51445047	13	ROGER_MILLS	TR-EAST_FORK_SANDSTONE_CREEK	HERRING	NA	UPPER_WASHITA_CONS_DIST	S	USDA_NRCS	N	RE	HEZ	SZ	C	NA	210	37	37	31	37	250	100	75	100	NA	NA	L	NR	1/1/80	5	Y	OWRB	C	1	V:_1;	0	0	0	0	USDA_NRCS	USDA_NRCS	USDA_NRCS
66656	JACK_CLARK_Num1	1994	NA	JACK_CLARK_Num1	NA	OK22243	-97.55191435	35.9898872	31	LOGAN	UNAMED_TRIB._TO_WOLF_CREEK	CRESCENT	0	JACK_L._CLARK	P	N/A	NA	RE	HEZ	SZ	I	NA	NA	29	29	29	29	173	102	56	102	NA	956	L	NR	8/4/11	5	Y	OWRB	C	1	V:_1;	0	0	0	0	NA	NA	NA
66952	BURL_TAYLOR_DAM	1987	NA	NA	NA	OK30273	-98.67626557	35.58955751	22	CUSTER	DEER_CREEK	NA	0	BURL_TAYLOR	P	NRCS	NA	NA	NA	NA	C	NA	NA	36.3	NA	NA	36.3	210	105	0.5	105	NA	2.15	U	NR	NA	0	Y	OWRB	C	1	NA	0	0	0	0	NA	NA	NA
66042	MARCUM_NO1	1975	NA	MARCUM_NO.1	NA	OK21130	-97.18982445	34.82487118	15	GARVIN	TR-WASHINGTON_CREEK	PAULS_VALLEY	NA	L_DEE_AND_NANCY_OLIPHANT	P	USDA_NRCS	N	RE	HEZ	SZ	O	NA	800	23	23	23	23	260	120	40	120	NA	NA	L	NR	4/22/10	5	Y	OWRB	C	1	V:_1;	0	0	0	0	NA	USDA_NRCS	NA
27163	FRANK_SMITH	1987	NA	NA	NA	KS05447	-98.769278	37.608068	SW_17_28_13	PRATT	UNKNOWN	PRATT	3	FRANK_SMITH	P	USDA_NRCS	N	RE	HEZ	UZ	CP	NA	620	17	NA	NA	17	245	122	27	122	NA	0.459	L	NR	NA	0	N	DWR	U	30	U	13982	0	0	0	NA	USDA_NRCS	NA
55271	MIFORD_BRINEGAR_STRUCTURE_REPAIR	1984	MIFORD_BRINEGAR_STRUCTURE	NA	NA	NE02165	-97.699679	40.309559	SE4SW4S18_T04N_R03W	THAYER	TR-_BIG_SANDY_CREEK	CORLETON	2	MILFORD_BRINEGAR	P	USDA_NRCS	N	RE	HEK	SK	FP	NA	500	17	NA	NA	17	108	127	13	127	NA	0.722	L	NR	NA	5	N	DWR	U	30	U	2900	0	0	0	NA	USDA_NRCS	NA
67113	RAW_DEVELOPMENT_DAM	2009	NA	NA	NA	OK83014	-99.427959	36.445405	27	WOODWARD	TRIB_TO_NORTH_CANADIAN_RIVER	WOODWARD	1	MARTY_WEDER	P	ANTHONY_FELDER/CECIL_BEARDEN	NA	RE	XEK	NA	R	NA	550	20	20	18	20	16	128	30	128	NA	1.023	S	NR	12/10/15	3	Y	OWRB	C	1	V:_1;	0	0	0	0	NA	NA	NA
63755	OKNONAME_065002	1950	NA	OKNONAME_065002	NA	OK02202	-99.187788	34.74231	10	JACKSON	TR_NORTH_FORK_RED_RIVER	MAVAJO_MTNS	4	HOWARD_FARMS_LLC	P	N/A	NA	RE	HEZ	SZ	O	NA	3540	15	13	11	15	219	129	109	129	NA	NA	L	NR	11/29/10	5	Y	OWRB	C	1	V:_1;	0	0	0	0	NA	NA	NA
66842	OKNONAME_30160	1997	NA	NA	NA	OK30160	-97.87908083	35.85142055	19	KINGFISHER	UNNAMED_TRIB	NA	0	DON_GARMS	P	USDA-NRCS	NA	NA	HEK	SZ	O	NA	400	20	20	20	20	157	132	50	132	NA	975	L	NR	NA	5	Y	OWRB	C	1	NA	0	0	0	0	NA	NA	NA
66663	12_GAUGE_LAND_AND_LIVESTOCK_INC	1994	NA	NA	NA	OK22251	-97.78476223	33.93049104	24	JEFFERSON	RED_RIVER	NA	0	12_GAUGE_LAND_AND_LIVESTOCK_INC.	P	NRCS	NA	RE	NA	NA	O	NA	NA	35.5	NA	NA	35.5	66.3	136	13	136	NA	1.51	L	NR	11/29/10	5	Y	OWRB	C	1	NA	0	0	0	0	NA	NA	NA
66405	CARTER_JIM	1983	JIM_CARTER	JIM_CARTER	NA	OK21562	-98.1717715	35.52057889	17	CANADIAN	TR-CANADIAN_RIV	OKLAHOMA_CITY	NA	THELMA_&_KENNETH_L_WEHUNT_AND_DANIELLE_GIBSON	P	USDA_NRCS	N	RE	HEZ	SZ	R	NA	710	29	29	29	29	110	152	64	152	NA	0.46	L	NR	8/23/10	5	Y	OWRB	C	1	V:_1;	0	0	0	0	NA	USDA_NRCS	NA
64550	OKNONAME_059033	1972	NA	OKNONAME_059033	NA	OK12275	-99.63023026	36.67710642	1	HARPER	TR-SAND_CREEK	LOVEDALE	17	RUBY_RANDALL_BIRSS_TRUST	P	N/A	NA	RE	HEZ	SZ	O	NA	410	34	34	34	34	140	180	80	180	NA	NA	L	NR	8/12/11	5	Y	OWRB	C	1	V:_1;	0	0	0	0	NA	NA	NA
65374	GARD	1976	NA	GARD	NA	OK13192	-98.60160476	36.38695707	16	MAJOR	TR-CIMARRON_RIV	ORIENTA	11	FLYING_G_HOLDINGS_LLC_C/O_MATT_GARD	P	UNKNOWN	NA	RE	HEZ	SZ	O	NA	210	20	20	15	20	140	200	75	200	NA	NA	L	NR	8/11/09	5	Y	OWRB	C	1	V:_1;	0	0	0	0	NA	NA	NA
66753	OKNONAME_30067	1995	NA	NA	NA	OK30067	-98.44400024	36.50999832	36	ALFALFA	UNNAMED_TR_EAGLE_CHIEF_CREEK	NA	0	RUBY_J._HUGHES	P	USDA-NRCS	NA	RE	HEZ	SZ	I	NA	NA	24	24	24	24	32	228	133	228	NA	1620	U	NR	8/9/06	0	Y	OWRB	C	1	V:_1;	0	0	0	0	NA	NA	NA
66654	ELTON_HAGGARD	1995	NA	ELTON_HAGGARD	NA	OK22241	-99.26937078	35.31323048	25	WASHITA	GEORGE_CREEK	NA	0	W_RICHARD_&_PEGGY_J_WADE	P	NA	NA	RE	HEZ	SZ	C	NA	NA	27	27	27	27	222	268	13	268	NA	2084	L	NR	6/11/03	5	Y	OWRB	C	1	V:_1;	0	0	0	0	NA	NA	NA
66657	JACK_CLARK_Num2	1994	NA	JACK_CLARK_Num2	NA	OK22244	-97.55984161	35.98866106	31	LOGAN	UNAMED_TRIB._TO_WOLF_CREEK	CRESCENT	0	RICHARD_AND_TAMMY_BURNAM	P	N/A	NA	RE	HEZ	SZ	I	NA	NA	30	30	30	30	270	368	210	368	NA	900	L	NR	8/4/11	5	Y	OWRB	C	2	V:_1;	0	0	0	0	NA	NA	NA
64548	OKNONAME_059031	1960	NA	OKNONAME_059031	NA	OK12273	-99.59016535	36.664902	8	HARPER	TR-SAND_CREEK	LOVEDALE	14	BUSTER_AND_JANE_E_RECORD	P	N/A	NA	RE	HEZ	SZ	O	NA	360	26	26	26	26	130	390	210	390	NA	NA	L	NR	8/12/11	5	Y	OWRB	C	2	V:_1;	0	0	0	0	NA	NA	NA
78194	JIM_NED_CREEK_WS_SCS_SITE_36_DAM	1967	NA	0	NA	TX02206	-99.51833	31.871603	NA	COLEMAN	TR-BACHELOR_CREEK	NONE	NA	CENTRAL_COLORADO_SWCD;COLEMAN_COUNTY;	L	USDA_NRCS	N	RE	X	U	CFPR	NA	1500	27	27	27	27	2	569	32	569	NA	NA	NA	N	5/23/16	5	Y	TCEQ	U	84	U2;S1	48155	0	0	0	USDA_NRCS	USDA_NRCS	USDA_NRCS
66974	KING_GSS_NO_1_DAM	NA	NA	NA	NA	OK30355	-98.879024	35.412386	22	WASHITA	BEAR_CREEK	MOUNTAIN_VIEW	29	JOE_B_HINZ	P	NRCS	NA	NA	NA	NA	O	NA	180	15.3	3	7.7	15.3	54.9	658.5	259.66	658.5	NA	0.81	L	NR	NA	5	Y	OWRB	U	102	NA	0	0	0	0	NA	NA	NA
78659	JIM_NED_CREEK_WS_SCS_SITE_15_DAM	1960	NA	0	NA	TX02687	-99.69379	32.2016	NA	TAYLOR	TR-GRAY_BRANCH	NONE	NA	MIDDLE_CLEAR_FORK_SWCD;TAYLOR_COUNTY;	L	USDA_NRCS	N	RE	X	U	C	NA	2740	27	27	27	27	0.2	702	59	702	NA	NA	NA	Y	6/8/10	5	Y	TCEQ	U	116	U2	104480	0	0	0	USDA_NRCS	USDA_NRCS	USDA_NRCS
78208	LAKE_SEALY_DAM	1910	NA	NA	NA	TX02220	-99.286733	31.776002	NA	COLEMAN	MUD_CREEK	NA	0	CENTRAL_COLORADO_RIVER_AUTHORITY	L	HAWLEY_AND__FREESE_AND_NICHOLS	N	RE	X	U	R	NA	1155	21.7	21.7	21.7	21.7	1	800	600	800	NA	NA	NA	NR	11/8/16	0	Y	TCEQ	U	155	U1;V1	0	0	0	0	NA	NA	NA
78204	JIM_NED_CREEK_WS_SCS_SITE_35_DAM	1967	NA	0	NA	TX02216	-99.537602	31.879983	NA	COLEMAN	TR-BACHELOR_PRONG	NONE	NA	CENTRAL_COLORADO_SWCD;COLEMAN_COUNTY;	L	USDA_NRCS	N	RE	X	U	CFPR	NA	2040	25	25	25	25	2	923	44	923	NA	NA	NA	N	4/22/16	5	Y	TCEQ	U	81	U2;S1	62700	0	0	0	USDA_NRCS	USDA_NRCS	USDA_NRCS
78201	NOVICE_CITY_LAKE_DAM	1947	NA	NA	NA	TX02213	-99.675125	31.982298	NA	COLEMAN	SOUTH_FORK_JIM_NED_CREEK	NA	0	CENTRAL_COLORADO_RIVER_AUTHORITY	L	FRENCH_ENGINEERING_CO	N	RE	X	U	R	NA	1130	36	36	36	36	2	1184	150	1184	NA	NA	NA	NR	11/8/16	0	Y	TCEQ	U	255	U2;S1	0	0	0	0	NA	NA	NA
22553	PAWNEE_WS_DAM_1-33	1977	NA	NA	NA	KS00623	-99.522807	38.098571	NE_33_22_20W	PAWNEE	TR-_SAWMILL_CREEK	ROZEL	9	PAWNEE_WJD_NO_81	L	USDA_NRCS	N	RE	HEZ	UZ	CF	NA	1388	29	NA	NA	29	71	1223	80	1223	NA	7.328	L	NR	NA	0	N	DWR	U	100	U	61054	0	0	0	NA	USDA_NRCS	NA
78222	JIM_NED_CREEK_WS_SCS_SITE_25A_DAM	1962	NA	0	NA	TX02234	-99.474818	31.909047	NA	COLEMAN	INDIAN_CREEK	NONE	NA	CENTRAL_COLORADO_SWCD;COLEMAN_COUNTY;	L	USDA_NRCS	N	RE	X	U	CFIP	NA	1035	48	48	48	48	2	1383	90	1383	NA	NA	NA	N	6/9/16	5	Y	TCEQ	U	158	U2;S1	81990	0	0	0	USDA_NRCS	USDA_NRCS	USDA_NRCS
56292	DRY_CREEK_UPLAND_DAM_6_(DCUL_6)	2013	NA	NA	NA	NE05085	-98.651	40.989	NES27T12R12W	HALL	DRY_CREEK	CAIRO	3	CENTRAL_PLATTE_NATURAL_RESOURCES_DISTRICT	L	JEO_CONSULTING_GROUP,_INC	N	RE	HEK	SK	C	NA	900	24	32	23.83	32	150	1495	0	1495	NA	3.494	S	NR	4/18/17	3	Y	NE_DNR	NA	0	NA	48200	0	0	0	NA	NA	NA
78228	JIM_NED_CREEK_WS_SCS_SITE_27_DAM	1962	NA	0	NA	TX02240	-99.232035	31.827361	NA	COLEMAN	LITTLE_MUD_CREEK	NONE	NA	CENTRAL_COLORADO_SWCD;COLEMAN_COUNTY;	L	USDA_NRCS	N	RE	X	U	CFPR	NA	1730	36	36	36	36	2	1521	94	1521	NA	NA	NA	N	5/24/16	5	Y	TCEQ	U	208	U2;S1	112030	0	0	0	USDA_NRCS	USDA_NRCS	USDA_NRCS
78215	HOME_CREEK_WS_SCS_SITE_5_DAM	1964	NA	0	NA	TX02227	-99.485532	31.776455	NA	COLEMAN	WILDCAT_CREEK	NONE	NA	CENTRAL_COLORADO_SWCD;COLEMAN_COUNTY;	L	USDA_NRCS	N	RE	X	U	CIPR	NA	1356	42	42	42	42	2	1818	86	1818	NA	NA	NA	N	4/22/16	5	Y	TCEQ	U	162	U2;S1	130840	0	0	0	USDA_NRCS	USDA_NRCS	USDA_NRCS
80107	JIM_NED_CREEK_WS_SCS_SITE_37_DAM	1974	NA	0	NA	TX04220	-99.643225	31.892187	NA	COLEMAN	NORTH_PRONG_HORDS_CREEK	NONE	NA	CENTRAL_COLORADO_SWCD;COLEMAN_COUNTY;	L	USDA_NRCS	N	RE	X	U	CO	NA	3100	35	35	35	35	2	2481	80	2481	NA	NA	NA	N	5/24/16	5	Y	TCEQ	U	205	U2;S1	182290	0	0	0	USDA_NRCS	USDA_NRCS	USDA_NRCS
78907	MEXIA_DAM	1950	NA	NA	NA	TX02943	-99.369741	32.375663	NA	CALLAHAN	MEXIA_CREEK	JAYELL	3	CITY_OF_BAIRD	L	FREESE_AND_NICHOLS_AND__ENDRESS;FREESE_AND_NICHOLS_AND__ENDRESS	N	RE	HEK	UZ	S	1982S	1660	52	52	52	52	36251	3370	2070	3370	NA	NA	NA	Y	2/6/13	5	Y	TCEQ	U	280	U3	0	0	0	0	NA	NA	NA
78171	HOME_CREEK_WS_SCS_SITE_15_DAM	1966	NA	0	NA	TX02183	-99.353467	31.642291	NA	COLEMAN	SWEETIE_CREEK	NONE	NA	CENTRAL_COLORADO_SWCD;COLEMAN_COUNTY;	L	USDA_NRCS	N	RE	X	U	CFPR	NA	2195	52	52	52	52	2	3380	139	3380	NA	NA	NA	N	6/9/16	5	Y	TCEQ	U	146	U2;S1	154840	0	0	0	USDA_NRCS	USDA_NRCS	USDA_NRCS
78908	BAIRD_RAILROAD_LAKE_DAM	1940	NA	NA	NA	TX02944	-99.371647	32.389256	NA	CALLAHAN	TR-MEXIA_CREEK	JAYELL	3	CITY_OF_BAIRD	L	H_L_BUNN	N	RE	XK	UZ	S	NA	2175	24	24	24	24	2	3696	390	3696	NA	NA	NA	Y	2/6/13	5	Y	TCEQ	U	160	U4	0	0	0	0	NA	NA	NA
78906	UPPER_PECAN_BAYOU_WS_SCS_SITE_6_DAM	1967	NA	0	NA	TX02942	-99.462448	32.268236	NA	CALLAHAN	ROUGH_CREEK	WEBBVILLE	NA	CALLAHAN_DIVIDE_SWCD;CALLAHAN_COUNTY;	L	USDA_NRCS	N	RE	XK	UZ	C	NA	1225	74	74	74	74	24866	4820	122	4820	NA	NA	NA	NR	NA	0	Y	TCEQ	U	270	U2	193430	0	0	0	USDA_NRCS	USDA_NRCS	USDA_NRCS
78895	UPPER_PECAN_BAYOU_WS_SCS_SITE_12_DAM	1967	NA	0	NA	TX02931	-99.406625	32.189186	NA	CALLAHAN	CONDEMN_BRANCH	WEBBVILLE	NA	CALLAHAN_DIVIDE_SWCD;CALLAHAN_COUNTY;	L	USDA_NRCS	N	RE	XK	UZ	C	NA	1400	65	65	65	65	26000	5707	159	5707	NA	NA	NA	NR	NA	0	Y	TCEQ	U	200	U4;S1	245545	0	0	0	USDA_NRCS	USDA_NRCS	USDA_NRCS
77062	LAKE_IOWA_PARK_DAM	1950	NA	NA	NA	TX01018	-98.710688	33.97359	NA	WICHITA	STEVENS_CREEK	WICHITA_FALLS	12	CITY_OF_IOWA_PARK	L	ERNEST_L_ANDREWS	N	RE	HEK	SK	S	NA	2070	36	37	36	37	15708	6865	2565	6865	NA	NA	NA	Y	1/12/16	0	Y	TCEQ	U	305	V6;U3	0	0	0	0	NA	NA	NA
80106	HOME_CREEK_WS_SCS_SITE_13_DAM	1974	NA	0	NA	TX04219	-99.393081	31.662167	NA	COLEMAN	RED_BANK_CREEK	NONE	NA	CENTRAL_COLORADO_SWCD;COLEMAN_COUNTY;	L	USDA_NRCS	N	RE	X	U	CFPR	NA	2410	45	45	45	45	2	7679	200	7679	NA	NA	NA	N	5/6/16	5	Y	TCEQ	U	435	U2;S1	225280	0	0	0	USDA_NRCS	USDA_NRCS	USDA_NRCS
78900	UPPER_PECAN_BAYOU_WS_SCS_SITE_2_DAM	1967	NA	0	NA	TX02936	-99.569943	32.219992	NA	CALLAHAN	SOUTH_PRONG_PECAN_BAYOU	WEBBVILLE	NA	CALLAHAN_DIVIDE_SWCD;CALLAHAN_COUNTY;	L	USDA_NRCS	N	RE	XK	RSZ	C	NA	2025	69	69	69	69	20700	7833	200	7833	NA	20.14	NA	NR	NA	0	Y	TCEQ	U	250	U3	312970	0	0	0	USDA_NRCS	USDA_NRCS	USDA_NRCS
77013	LAKE_ELECTRA_DAM	1950	NA	NA	NA	TX00966	-99.024437	33.974838	NA	WILBARGER	CAMP_CREEK	NA	0	CITY_OF_ELECTRA	L	FREESE_AND_NICHOLS	N	RE	HEK	RSK	S	NA	5200	40	40	40	40	41374	21370	8730	21370	NA	15	NA	NR	12/12/08	0	Y	TCEQ	U	400	U2;O1	0	0	0	0	NA	NA	NA
77012	SANTA_ROSA_DAM	1929	NA	NA	NA	TX00965	-99.259948	33.940935	NA	WILBARGER	BEAVER_CREEK	NA	0	W_T_WAGGONER_ESTATE	P	E_C_WILL	N	RE	HEK	SZ	I	NA	3000	45.2	45.2	45.2	45.2	122326	42200	9556	42200	NA	327.8	NA	Y	3/23/16	5	Y	TCEQ	U	1340	U3;V2	0	0	0	0	NA	NA	NA
54434	JOHNSON_NO_1_PLANT	1941	PH_66.1	NA	NA	NE01025	-99.8175	40.6937	NA	GOSPER	SUPPLY_CANAL	LEXINGTON	9	CENTRAL_NEBRASKA_PUBLIC_POWER_&_IRRIGATION_DISTRICT	U	NA	N	CN	HEK	SK	HI	NA	46	42.3	47.3	33.3	47.3	2400	59000	54000	59000	NA	NA	L	Y	8/19/15	1	Y	NE_DNR	N	46	NA	0	0	0	0	NA	NA	NA
65469	WEST_DIKE	1975	NA	WEST_DIKE	NA	OK20500	-99.026639	34.73472	18	KIOWA	WEST_OTTER_CREEK	NA	8	DOI_BR	F	NA	NA	RE	HEZ	SZ	C	NA	13230	25	25	14	25	38300	196000	96300	196000	NA	NA	L	NR	1/1/80	5	N	OWRB	C	4	V:_1;	0	0	0	0	NA	NA	NA
65470	EAST_DIKE	1975	NA	EAST_DIKE	NA	OK20501	-98.966169	34.749675	11	KIOWA	WEST_OTTER_CREEK	NA	8	DOI_BR	F	NA	NA	RE	HEZ	SZ	C	NA	10630	34	34	23	34	38300	196000	96300	196000	NA	NA	L	NR	1/1/80	5	N	OWRB	C	4	V:_1;	0	0	0	0	NA	NA	NA
54556	SIDNEY_WEST_DAM	1958	NA	NA	NA	NE01147	-102.99402	41.15137179	SES25T14R50W	CHEYENNE	TR-LODGEPOLE_CREEK	SIDNEY	0	CITY_OF_SIDNEY	L	E_Y_GRUPE	N	RE	HEK	SZ	C	NA	674	26	31	24	31	60	50	1	50	1	0.1	H	Y	6/20/18	1	Y	NE_DNR	NA	0	NA	21628	0	0	0	NA	NA	NA
90778	ALVIE_NO 1	1974	NA	NA	NA	WY01346	-104.9875	41.4833	32	ALBANY	ALVIE NO. 1 DRAW, TRIB KING DR	LAMBERT	17	HORSE CREEK CATTLE COMPANY	P	DONALD LAMB	N	RE	HEK	SZ	CF	NA	348	38	35	25	38	163	16	16	16	2	1.1	L	NR	8/6/15	5	Y	SEO	U	21	S1	12284	0	0	0	NA	NA	NA
7130	BOOMERANG	1990	NA	NA	NA	CO02711	-104.794961	40.440748	NA	WELD	POUDRE_RIVER	GREELEY	1	MILLER,_TIM	P	NA	N	RE	X	U	IR	NA	275	24	28	30	30	4	28	16	28	2	NA	L	NR	7/1/13	6	Y	DWR	U	1	NA	0	0	0	0	NA	NA	NA
7007	THE_RANCH	1979	NA	NA	NA	CO02342	-105.008118	39.908763	NA	ADAMS	BIG_DRY_CREEK-TR	WESTMINSTER	0	THE_RANCH	P	NA	N	RE	X	U	I	NA	800	17	27	18	27	55	28	18	28	2	NA	S	Y	5/16/18	2	Y	DWR	U	3	NA	0	0	0	0	NA	NA	NA
54115	CANNELL_DAM_EAST	1973	NA	NA	NA	NE00697	-103.5404487	41.64643165	SWS3T19R54W	BANNER	TR-PUMPKIN_CREEK	BROADWATER	50	MICHAEL_CLETUS_HOEHN_FARM_&_RANCH_INC	P	USDA-NRCS	N	RE	HE	SZ	C	NA	247	26.5	26.5	26.5	26.5	193	42.8	7	42.8	2	0.578	L	NR	11/9/17	10	Y	NE_DNR	NA	0	NA	0	0	0	0	NA	NA	NA
54093	YOUNT_DAM	1964	NA	NA	NA	NE00670	-103.783705	41.81473	SWS2T21R56W	SCOTTS_BLUFF	TR-GERING_DRAIN	GERING	NA	C_W_YOUNT_FOUNDATION_INC	P	USDA_NRCS	N	RE	HEZ	SZ	C	NA	680	17	17	17	17	150	95	25	95	2	1.003	L	NR	9/26/17	5	Y	NE_DNR	U	0	U	0	0	0	0	NA	USDA_NRCS	NA
55819	MCFEE_ROAD_DAM	1993	NA	0	NA	NE02777	-102.476278	41.1242	SWS3T13R45W	DEUEL	TR-LODGEPOLE_CREEK	CHAPPELL	NA	DEUEL_COUNTY_HIGHWAY_SUPERINTENDENT	L	USDA_NRCS	N	RE	HEK	SZ	C	NA	1041	16.6	16.6	16.6	16.6	98	93.6	3.7	93.6	2.22	2.177	L	NR	10/4/17	5	Y	NE_DNR	N	0	X	19700	0	0	0	USDA_NRCS	USDA_NRCS	USDA_NRCS
54005	TALLON_DAM	1965	NA	NA	NA	NE00573	-102.5284524	42.8493379	SWS8T33R44W	SHERIDAN	TR-WHITECLAY_CREEK	WHITECLAY	NA	CLAYTON_C_&_DORIS_E_TALLON	P	USDA_NRCS	N	RE	HEZ	SZ	CO	NA	294	29	29	26	29	133	41	24	41	3	0.6	S	NR	6/25/18	3	Y	NE_DNR	U	0	U	0	0	0	0	NA	USDA_NRCS	NA
55206	HARMS_DAM_2000	1962	NA	NA	NA	NE02000	-101.8876813	41.11136067	SES10T13R40W	KEITH	TR-SOUTH_PLATTE_RIVER	BRULE	NA	HARMS_INC	P	USDA_NRCS	N	RE	HEZ	SZ	C	NA	505	19.6	19.6	19.6	19.6	176	64.5	15.5	64.5	3.1	0.597	L	NR	10/3/17	5	Y	NE_DNR	NA	0	NA	0	0	0	0	NA	USDA_NRCS	NA
54082	GERING_VALLEY_B	1964	NA	0	NA	NE00659	-103.6751679	41.73786771	NWS4T20R55W	SCOTTS_BLUFF	TR-GERING_DRAIN	GERING	NA	NORTH_PLATTE_NATURAL_RESOURCES_DISTRICT	L	USDA_NRCS	N	RE	HEK	SK	C	NA	2080	62	75	61	75	234	733	17.3	733	3.2	3.1	S	NR	9/26/17	3	Y	NE_DNR	U	0	U	189158	0	0	0	USDA_NRCS	USDA_NRCS	USDA_NRCS
7001	PAWNEE_INTERMEDIATE_&_HIGH_QUALITY_WATER	1980	NA	NA	NA	CO02324	-103.67	40.221939	NA	MORGAN	BEAVER_CREEK-OS	BRUSH	3	XCEL_ENERGY	U	NA	N	RE	X	U	S	NA	2450	23	25	16	25	19	40	35	40	4	NA	L	NR	10/23/15	6	Y	DWR	U	2	NA	0	0	0	0	NA	NA	NA
5781	J_J_HUDDART_NO_1	1962	HANKS,_LACAMORA	NA	NA	CO00229	-105.10889	39.933329	S27,T.01S,R.69W,_6TH_PM	BROOMFIELD	ROCK_CREEK-TR	LAFAYETTE	NA	CITY_OF_BROOMFIELD	L	USDA_NRCS	N	RE	X	U	I	NA	250	20	25	25	25	150	42	26	42	4	NA	L	NR	11/11/90	0	Y	DWR	U	20	NA	7280	0	0	0	NA	USDA_NRCS	NA
6528	STEELE_BROTHERS_Num2	1900	STEELES_LAKE_Num2	NA	NA	CO01215	-105.212561	40.137444	NA	BOULDER	DRY_CREEK	LONGMONT	6	BOULDER_COUNTY_PARKS_AND_OPEN_SPACE	L	NA	N	RE	X	U	I	NA	490	13	13	13	13	30	50	20	50	4	NA	L	NR	9/26/13	6	Y	DWR	U	10	NA	10532	0	0	0	NA	NA	NA
55148	LAURSEN_DAM	1972	NA	NA	NA	NE01858	-103.2082646	42.15929171	NWS7T25R50W	BOX_BUTTE	TR-SNAKE_CREEK	ALLIANCE	NA	LAURSEN_LIFE_ESTATE	P	USDA_NRCS	N	RE	HEK	SZ	CO	NA	574	16	16	16	16	94	53	25	53	4	0.7	L	NR	1/23/12	10	Y	NE_DNR	NA	0	NA	0	0	0	0	NA	USDA_NRCS	NA
55224	WILSON_DAM_2089	1974	NA	NA	NA	NE02089	-103.5188365	41.70435423	SWS14T20R54W	SCOTTS_BLUFF	TR-NORTH_PLATTE_RIVER	MELBETA	NA	DORIS_L_&_EDWARD_MARTIN	P	USDA_NRCS	N	RE	HEK	SZ	C	NA	240	25	25	21.46	25	160	128.7	91.2	128.7	4	0.631	L	NR	1/13/14	5	Y	NE_DNR	U	0	U	0	0	0	0	NA	USDA_NRCS	NA
55066	DVORAK_DAM	1976	NA	NA	NA	NE01759	-103.3544463	41.40870963	NES31T17R52W	CHEYENNE	TR-LAWRENCE_FORK_CREEK	BROADWATER	NA	SCOTT_D_&_LAURA_J_DVORAK	P	USDA_NRCS	N	RE	HEK	SZ	P	NA	440	22.2	22.2	22.2	22.2	157	72.6	22.6	72.6	4.1	1.063	L	NR	12/31/13	10	Y	NE_DNR	NA	0	NA	0	0	0	0	NA	USDA_NRCS	NA
54543	KEISER_DAM	1965	NA	NA	NA	NE01131	-101.352865	40.267687	SES35T4R36W	DUNDY	TR-MUDDY_CREEK	STRATTON	NA	KEISER_FARMS_LTD_PARTNERSHIP	P	USDA_NRCS	N	RE	HE	SZ	P	NA	307	23.6	23.6	23.6	23.6	155	112	17.4	112	4.7	1.7	L	NR	1/26/06	10	Y	NE_DNR	U	0	U	0	0	0	0	NA	USDA_NRCS	NA
6539	MOELLER	1898	NA	NA	NA	CO01234	-104.891942	40.257874	NA	WELD	ST_VRAIN_CREEK-TR	PLATTEVILLE	5	ROD_MC_DONALD	P	NA	N	RE	X	U	I	NA	440	21	21	21	21	20	71	51	71	5	1	L	NR	9/27/05	6	Y	DWR	U	8	NA	22816	0	0	0	NA	NA	NA
55050	HARLESS_OGARD_DAM	1980	NA	NA	NA	NE01743	-103.1160173	41.51605067	SWS20T18R50W	MORRILL	TR-GREENWOOD_CREEK	BROADWATER	NA	MONTY_C_&JUDY_K_OGARD	P	USDA_NRCS	N	RE	HEK	SK	C	NA	797	21	23	19	23	173	132	19	132	5	1.4	L	NR	9/27/17	5	Y	NE_DNR	U	0	U	23550	0	0	0	NA	USDA_NRCS	NA
54173	LUKASSEN_DAM	1968	NA	NA	NA	NE00758	-103.7558797	41.25863602	NWS21T15R56W	KIMBALL	TR-LODGEPOLE_CREEK	KIMBALL	0	DON_C_LYNN_REVOCABLE_TRUST	P	USDA-NRCS	N	RE	HEK	SZ	CO	NA	565	16.2	16.2	16.2	16.2	223	93.7	27.5	93.7	5.6	1.247	L	NR	9/28/95	5	Y	NE_DNR	NA	0	NA	0	0	0	0	NA	NA	NA
54630	PARSONS_DAM	1962	NA	NA	NA	NE01232	-103.8879084	42.64261855	SWS22T31R56W	SIOUX	TR-NIOBRARA_RIVER	MARSLAND	NA	PARSONS_LAND_&_CATTLE_CO	P	USDA_NRCS	N	RE	HE	SZ	CO	NA	410	16	16	14	16	170	60	46	60	6	3.1	L	NR	1/30/12	10	Y	NE_DNR	NA	0	NA	0	0	0	0	NA	USDA_NRCS	NA
54130	BEYER_DAM	1964	NA	NA	NA	NE00714	-103.0910831	41.19078232	NES18T14R50W	CHEYENNE	TR-LODGEPOLE_CREEK	SIDNEY	NA	BEYER_FARMS_INC	P	USDA_NRCS	N	RE	HEK	SZ	C	NA	475	19.2	19.2	19.2	19.2	174	96.5	38.1	96.5	6	0.5	S	NR	6/27/18	3	Y	NE_DNR	NA	0	NA	0	0	0	0	NA	USDA_NRCS	NA
55088	KIMBALL_COUNTY_SCHOOL_LANDS_DAM_1	1980	NA	NA	NA	NE01782	-103.8688235	41.09622329	SWS16T13R57W	KIMBALL	TR-SAND_DRAW	SIDNEY	NA	NEBRASKA_BOARD_OF_EDUCATIONAL_LANDS_&_FUNDS	S	USDA_NRCS	N	RE	HEZ	SZ	CO	NA	565	18	21	16	21	120	100	22	100	6	0.9	L	NR	3/4/09	10	Y	NE_DNR	U	0	U	0	0	0	0	NA	USDA_NRCS	NA
55138	KANTER_LARSEN_DAM	1981	NA	NA	NA	NE01838	-102.0850796	41.00332552	NWS23T12R42W	DEUEL	TR-SOUTH_PLATTE_RIVER	BIG_SPRINGS	NA	RUBY_D_KANTER	P	USDA_NRCS	N	RE	HEK	SK	CO	NA	1430	18	18	16	18	75	195	12	195	6	1.8	L	NR	3/6/09	10	Y	NE_DNR	U	0	U	28934	0	0	0	NA	USDA_NRCS	NA
55896	EX-1-84_DAM	1985	NA	NA	NA	NE02975	-103.5380768	41.39028946	NES5T16R54W	KIMBALL	TR-ROCKY_HOLLOW	BROADWATER	60	RRR_LAND_LLC	P	USDA-NRCS	N	RE	HE	SZ	CO	NA	550	17.5	17.5	17.5	17.5	96	59.4	46.5	59.4	6.6	0.611	L	NR	10/21/10	10	Y	NE_DNR	NA	0	NA	0	0	0	0	NA	NA	NA
55059	EAST_GERING_DRAIN_DAM	1978	NA	0	NA	NE01752	-103.596077	41.78301297	NWS21T21R54W	SCOTTS_BLUFF	GOOSENECK_CREEK	MELBETA	NA	NORTH_PLATTE_NATURAL_RESOURCES_DISTRICT	L	USDA_NRCS	N	RE	HEZ	SK	C	NA	610	15	16	13	16	127	443	5.4	443	6.6	1.6	L	NR	12/9/14	5	Y	NE_DNR	U	0	U	9439	0	0	0	USDA_NRCS	USDA_NRCS	USDA_NRCS
55093	D_&_B_RANCH_DAM	1980	NA	NA	NA	NE01791	-103.6038991	41.38628247	NWS2T16R55W	KIMBALL	TR-LAWRENCE_FORK	BROADWATER	NA	D_&_B_LIVESTOCK_INC	P	USDA_NRCS	N	RE	HEK	SK	C	NA	850	23	26	21	26	264	251	25	251	7	2.4	L	NR	11/6/17	5	Y	NE_DNR	U	0	U	0	0	0	0	NA	USDA_NRCS	NA
54032	RUTHER_DAM	1965	NA	NA	NA	NE00604	-102.9562998	41.12569874	SES5T13R49W	CHEYENNE	TR-LODGEPOLE_CREEK	SIDNEY	NA	ORVILLE_FILSINGER	P	USDA_NRCS	N	RE	HEK	SK	C	NA	739	23	25	21	25	250	120	43	120	8	0.7	S	NR	10/4/17	3	Y	NE_DNR	U	0	U	0	0	0	0	NA	USDA_NRCS	NA
91421	WHEATLAND_WASTE WATER LAGOON 1	2009	NA	NA	NA	WY02545	-104.934368	42.08024	6	PLATTE	ROCK CREEK	NONE	0	TOWN OF WEHATLAND	U	LARRY WESTER	N	RE	HZ	SZ	O	NA	1800	20	20	20	20	35	153	153	153	8	NA	L	NR	3/19/14	5	Y	SEO	N	0	X	82275	0	0	0	NA	NA	NA
55073	DARO_DAM	1975	NA	NA	NA	NE01767	-103.504492	41.083448	SWS22T13R54W	KIMBALL	TR-SAND_DRAW	SIDNEY	NA	VRTATKO_INC	P	USDA_NRCS	N	RE	HEZ	SZ	CO	NA	215	14.1	14.1	14.1	14.1	133	109.9	28	109.9	8.5	1.298	L	NR	11/9/17	5	Y	NE_DNR	U	0	U	0	0	0	0	NA	USDA_NRCS	NA
54084	GERING_VALLEY_D	1964	NA	0	NA	NE00661	-103.7312119	41.74111897	NWS1T20R56W	SCOTTS_BLUFF	TR-GERING_DRAIN	GERING	NA	NORTH_PLATTE_NATURAL_RESOURCES_DISTRICT	L	USDA_NRCS	N	RE	HEK	SK	C	NA	2070	48	49	48	49	198	490	68	490	8.7	2.6	L	NR	4/29/15	5	Y	NE_DNR	U	0	U	201465	0	0	0	USDA_NRCS	USDA_NRCS	USDA_NRCS
55177	ALLISON_1_CAT_DAM	1983	NA	0	NA	NE01898	-102.3599013	42.95206825	SES3T34R43W	SHERIDAN	TR-WOUNDED_KNEE_CREEK	WOUNDED_KNEE_SD	NA	UPPER_NIOBRARA_WHITE_NATURAL_RESOURCES_DISTRICT	L	USDA_NRCS	N	RE	HEK	SK	D	NA	250	24	26	24	26	37	80	15	80	9	1	L	NR	4/29/15	5	Y	NE_DNR	N	0	X	13536	0	0	0	NA	USDA_NRCS	NA
55178	ALLISON_2_CAT_DAM	1983	NA	0	NA	NE01899	-102.2877164	42.91279758	NES20T34R42W	SHERIDAN	TR-ANTELOPE_CREEK	GORDON	NA	UPPER_NIOBRARA_WHITE_NATURAL_RESOURCES_DISTRICT	L	USDA_NRCS	N	RE	HEK	SK	D	NA	50	17	19	18	19	29	97	16	97	9	0.7	L	NR	10/30/17	5	Y	NE_DNR	N	0	X	16070	0	0	0	NA	USDA_NRCS	NA
54209	ANTELOPE_CREEK_40-B	1964	NA	0	NA	NE00795	-102.2141233	42.81590992	SWS24T33R42W	SHERIDAN	ANTELOPE_CREEK	GORDON	NA	CITY_OF_GORDON	L	USDA_NRCS	N	RE	HEK	SK	C	NA	1800	32	32	32	32	33000	8655	18	8655	9	36.3	H	Y	6/21/18	1	Y	NE_DNR	U	0	U	193174	0	0	0	USDA_NRCS	USDA_NRCS	USDA_NRCS
6527	STEELE_BROTHERS_Num1	1918	STEELES_LAKE	NA	NA	CO01214	-105.216099	40.138626	NA	BOULDER	DRY_CREEK	LONGMONT	6	BOULDER_COUNTY_PARKS_AND_OPEN_SPACE	L	NA	N	RE	X	U	I	NA	750	12	12	12	12	21	73	30	73	10	NA	L	NR	9/26/13	6	Y	DWR	U	6	NA	15088	0	0	0	NA	NA	NA
6545	CROKE_NO_7	1888	CROKE_RESERVOIR,_CARLSON_RESERVOIR	NA	NA	CO01244	-104.997017	39.888374	NA	ADAMS	TR.OF_SOUTH_PLATTE_RIVER-OS	NORTHGLENN	0	CITY_OF_NORTHGLENN	L	NA	N	RE	X	U	IS	NA	690	16	20	17	20	90	200	170	200	10	NA	L	NR	4/21/09	0	Y	DWR	U	4	3.5_FEET_SLIDE	63618	0	0	0	NA	NA	NA
7033	PARKER_BAR_CCC	1984	NA	NA	NA	CO02411	-104.77722	39.518059	NA	DOUGLAS	SULPHER_GULCH	AURORA	12	PARKER_WATER_&_SANITATION_DISTRICT	U	NA	N	RE	X	U	S	NA	3000	25	25	25	25	12	228	170	228	10	NA	L	NR	8/29/12	6	Y	DWR	N	1	NA	0	0	0	0	NA	NA	NA
54081	GERING_VALLEY_C	1964	NA	0	NA	NE00658	-103.6973736	41.74243646	SES33T21R55W	SCOTTS_BLUFF	TR-GERING_DRAIN	GERING	NA	NORTH_PLATTE_NATURAL_RESOURCES_DISTRICT	L	USDA_NRCS	N	RE	HEK	SK	C	NA	1700	45	63	44	63	160	505	73.8	505	10.3	3	S	NR	9/26/17	3	Y	NE_DNR	U	0	U	170181	0	0	0	USDA_NRCS	USDA_NRCS	USDA_NRCS
6671	WEBSTER_LAKE_EAST	1888	NA	NA	NA	CO01742	-104.984215	39.911592	NA	ADAMS	BIG_DRY_CREEK-OS	NORTHGLENN	0	CITY_OF_NORTHGLENN	L	NA	N	RE	X	U	FIR	2001	1300	14	14	14	14	142	129	70	129	11	NA	S	Y	5/16/18	0	Y	DWR	C	7	NA	59925	0	0	0	NA	NA	NA
54094	DENTON_DAM	1960	NA	NA	NA	NE00671	-102.718184	42.986506	NES27T35R46W	SHERIDAN	TR-LIMEKILN_CREEK	NONE	0	ALICE_H_&_GERALD_M_DENTON	P	UNKNOWN	N	RE	HEZ	SZ	P	NA	819	24	24	24	24	20	156	51	156	11	5.7	L	NR	4/23/15	5	Y	NE_DNR	NA	0	NA	0	0	0	0	NA	NA	NA
6957	DIAMOND	1940	ELLIOTT_Num1	NA	NA	CO02249	-104.908695	40.228941	NA	WELD	ST._VRAIN_CREEK-TR	LA_SALLE	1	ARISTOCRAT_ANGUS	P	NA	N	RE	X	U	I	NA	650	26	26	26	26	207	232	133	232	12	18	L	NR	9/25/13	6	Y	DWR	N	10	NA	47847	0	0	0	NA	NA	NA
83029	TWIN_ODESSA_TERMINAL_STORAGE_RESERVOIR	NA	NA	NA	NA	TX07366	-102.39181	31.881242	NA	ECTOR	OVERLAND,_UPSTREAM_OF_UNNAMED_TRIB_TO_MONAHANS_DRAW	ODESSA	0	COLORADO_RIVER_MUNICIPAL_WATER_DISTRICT	L	NA	N	RE	X	U	O	NA	4600	25	25	25	25	80	491	330	491	12.6	0.02	NA	Y	2/5/13	5	Y	TCEQ	U	16	U1;V1	0	0	0	0	NA	NA	NA
81399	THOMPSON_PARK_LAKE_NO_3_DAM	1967	NA	NA	NA	TX05594	-101.836308	35.249883	NA	POTTER	EAST_AMARILLO_CREEK	AMARILLO	0	CITY_OF_AMARILLO;AMARILLO_POTTER_RANDALL_OFFICE_OF_EMERGENCY_MANAGEMENT;	LP	HDR;HDR	N	RE	XK	UZ	R	1991H	1486	16	14	14	16	2	127	62	127	14.4	5.1	NA	Y	10/19/16	5	Y	TCEQ	U	190	U2;V1	0	0	0	0	NA	NA	NA
6722	WARD_Num5	1889	NA	NA	NA	CO01826	-105.04354	39.678177	NA	DENVER	SANDERSON_GULCH	DENVER	0	RIVIERA_CIRCLE_LAKE_CLUB	P	NA	N	RE	X	U	R	NA	1350	10	10	10	10	10	120	69	120	15	NA	S	Y	1/17/17	2	Y	DWR	U	1	NA	34452	0	0	0	NA	NA	NA
54083	GERING_VALLEY_E	1965	NA	0	NA	NE00660	-103.7527377	41.7546157	NES36T21R56W	SCOTTS_BLUFF	TR-GERING_DRAIN	GERING	NA	NORTH_PLATTE_NATURAL_RESOURCES_DISTRICT	L	USDA_NRCS	N	RE	HEK	SK	C	NA	2215	78	81	75	81	40	1840	182.1	1840	15.5	6.2	L	NR	12/9/14	5	Y	NE_DNR	U	0	U	511285	0	0	0	USDA_NRCS	USDA_NRCS	USDA_NRCS
54816	HARMS_DAM_1485	1950	NA	NA	NA	NE01485	-101.3141793	40.84883604	SWS9T10R35W	PERKINS	TR-RED_WILLOW_CREEK	RED_WILLOW	NA	WILLIS_J_&_MARY_L_HASTINGS	P	USDA_NRCS	N	RE	HE	SZ	P	NA	325	14	14	14	14	2	87	78	87	16	2	L	NR	9/25/13	5	Y	NE_DNR	U	0	U	5960	0	0	0	NA	USDA_NRCS	NA
6665	BANNER_LAKE_Num5	1960	NA	NA	NA	CO01730	-104.564047	40.078418	NA	WELD	JIM_CREEK	KUNER	24	COLORADO_PARKS_&_WILDLIFE	S	NA	N	RE	X	U	FR	2002:NEW_OUTLET	760	13	13	13	13	260	112	68	112	16	NA	L	NR	11/21/17	6	Y	DWR	U	25	NO_GATE	18027	0	0	0	NA	NA	NA
6520	CLENNON	1879	NA	NA	NA	CO01203	-104.944491	40.25419	NA	WELD	ST._VRAIN_CREEK-OS	PLATTEVILLE	5	NEW_DAY_SUNRISE,_LLC	P	NA	N	RE	X	U	I	1991	2000	14	14	10	14	32	147	86	147	17	NA	S	Y	11/16/17	0	Y	DWR	U	3	NA	58538	0	0	0	NA	NA	NA
6532	DAVIS_NO_1	1910	TWIN_LAKES	NA	NA	CO01221	-105.198134	40.063572	NA	BOULDER	DRY_CREEK-OS	BOULDER	0	BOULDER_&_LEFTHAND_IRRIGATION_COMPANY	P	ROCKY_MOUNTAIN_CONSULTANTS	N	RE	HEK	RSK	IR	2001SH	3263	10	13	10	13	84	189	138	189	17	NA	H	Y	9/26/17	1	Y	DWR	U	13	S1	51085	0	0	0	NA	NA	NA
7157	SUPERIOR	1994	NA	NA	NA	CO02777	-105.16639	39.940279	NA	BOULDER	COAL_CREEK-OS	SUPERIOR	0	TOWN_OF_SUPERIOR_-_PUBLIC_WORKS_DEPT.	L	NA	N	RE	X	U	S	NA	3420	59	83	59	83	41	500	400	500	17	NA	H	Y	10/23/17	1	Y	DWR	U	2	NA	0	0	0	0	NA	NA	NA
83030	OH_IVIE_TERMINAL_STORAGE_RESERVOIR	1995	NA	NA	NA	TX07367	-102.24711	31.947198	NA	MIDLAND	UNDEFINED_WATERWAY	WARFIELD	2.5	COLORADO_RIVER_MUNICIPAL_WATER_DISTRICT	L	UNKNOWN	N	RE	X	U	O	NA	3751	24	24	24	24	1	336	304	336	17.4	0.027	NA	Y	2/5/13	5	Y	TCEQ	U	10	U1	0	0	0	0	NA	NA	NA
6469	SULLIVAN	1905	SULLIVAN_RESERVOIR_Num3,_WHEELER_LAKE	NA	NA	CO01138	-104.874439	40.191939	NA	WELD	SOUTH_PLATTE_RIVER-OS	PLATTEVILLE	3	LUPTON_MEADOWS_DITCH_CO.	P	NA	N	RE	X	U	I	NA	1650	11	11	11	11	120	190	131	190	18	NA	L	NR	9/24/13	6	Y	DWR	U	3	NA	16024	0	0	0	NA	NA	NA
6538	MIANTENOMA	1895	NA	NA	NA	CO01232	-104.937782	40.255412	NA	WELD	HOWLETT_GULCH	GILCREST	7	CHARLENE_GARRETT,	P	NA	N	RE	X	U	I	NA	570	22	22	22	22	250	219	139	219	20	2	L	NR	8/19/15	6	Y	DWR	U	10	NA	31377	0	0	0	NA	NA	NA
6526	IDE_AND_STARBIRD_Num1	1895	THOMAS	NA	NA	CO01213	-105.017982	40.265248	NA	WELD	BIG_HOLLOW_CREEK	GILCREST	11	IDE_&_STARBIRD_RESERVOIR_COMPANY	P	NA	N	RE	X	U	I	NA	325	8	8	8	8	200	110	82	110	21	NA	L	NR	5/22/18	6	Y	DWR	U	100	NA	0	0	0	0	NA	NA	NA
6960	GEIST	1925	B-22,_THE_LAKE	NA	NA	CO02255	-105.08209	40.720617	NA	LARIMER	DRY_CREEK-TR	FORT_COLLINS	9	GRAYHAWK_KNOLLS_HOME_OWNERS_ASSOCIATION	P	NA	N	RE	X	U	I	2001	495	12	11	11	12	132	115	92	115	23	NA	L	NR	5/23/13	6	Y	DWR	U	46	NA	6464	0	0	0	NA	NA	NA
7022	LAKEVIEW_VILLAGE_SKI_DAM	1991	LAKEVIEW_Num1_&_Num2	NA	NA	CO02370	-104.94861	40.140829	NA	WELD	ST._VRAIN_CREEK-OS	EVANS	23	LAKEVIEW_VILLAGE,_INC.	P	NA	N	RE	X	U	R	NA	3800	15	15	18	18	90	170	95	170	23	6	L	NR	9/24/13	6	Y	DWR	U	8	NA	120000	0	0	0	NA	NA	NA
5792	PRINCE_NO_2	1893	PRINCE_NO._1,_HIRAM_PRINCE_RESERVOIR	NA	NA	CO00246	-105.092222	40.023332	NA	BOULDER	BOULDER_CREEK-OS	ERIE	2	BOULDER_COUNTY_PARKS_AND_OPEN_SPACE	L	NA	N	RE	X	U	IR	NA	930	14	14	14	14	105	125	75	125	24	NA	S	Y	11/6/17	2	Y	DWR	U	3	NA	21433	0	0	0	NA	NA	NA
6880	EAST_LAKE_Num2	1889	NA	NA	NA	CO02110	-104.95398900000001	39.917611	NA	ADAMS	BRANTNER_GULCH-TR	THORNTON	0	CITY_OF_THORNTON	L	NA	N	RE	X	U	C	2003	1400	12	12	12	12	45	176	94	176	24	NA	S	Y	9/24/13	3	Y	DWR	N	3	UNGATED	45231	0	0	0	NA	NA	NA
6899	SIGNAL_Num1	1890	NA	NA	NA	CO02148	-104.897161	39.999249	S04,T.01S,R.67W,_6TH_PM	ADAMS	BIG_DRY_CREEK-TR	FORT_LUPTON	NA	TODD_CREEK_VILLAGE_METRO_DISTRICT	L	USDA_NRCS	N	RE	X	U	I	NA	1976	22	22	22	22	110	345	260	345	24	NA	S	Y	5/24/18	2	Y	DWR	U	8	NA	34672	0	0	0	NA	USDA_NRCS	NA
6466	NORTH_STAR	1896	NA	NA	NA	CO01131	-104.888476	40.044939	NA	WELD	BIG_DRY_CREEK-OS	FORT_LUPTON	5	ROY_N._ENTER,	P	NA	N	RE	X	U	FI	NA	1700	16	16	16	16	60	213	129	213	25	NA	L	NR	9/25/13	6	Y	DWR	U	5	NA	33608	0	0	0	NA	NA	NA
6669	SWEDE	1930	SWEDE_LAKE	NA	NA	CO01737	-105.196848	40.139021	NA	BOULDER	DRY_CREEK	LONGMONT	6	BOULDER_COUNTY_PARKS_AND_OPEN_SPACE	L	NA	N	RE	HEK	SK	I	2018	1506	15	15	12	15	203	263	205	263	26	NA	L	NR	8/19/10	6	Y	DWR	U	10	24"_SLUICE_GATE	47202	0	0	0	NA	NA	NA
6506	KOENIG	1882	KOENIG_LAKE,_KING_RESERVOIR,_AMMONS_LAKE	NA	NA	CO01186	-104.932841	40.391035	NA	WELD	BIG_THOMPSON_RIVER-OS	LA_SALLE	11	DAVID_WAILES	P	NA	N	RE	X	U	I	NA	900	9	9	9	9	100	100	100	100	27	NA	L	NR	7/22/10	6	Y	DWR	N	75	NA	12001	0	0	0	NA	NA	NA
6667	DODD	1875	NA	NA	NA	CO01735	-105.18389	40.10167	NA	BOULDER	LEFT_HAND_CREEK-OS	NIWOT	1	BOULDER_COUNTY_PARKS_AND_OPEN_SPACE	P	NA	N	RE	X	U	IR	NA	789	12	12	12	12	100	244	184	244	28	NA	L	NR	6/1/16	6	Y	DWR	U	1	NA	14963	0	0	0	NA	NA	NA
6701	BELISLE	1953	ALLEN_PLANT_RAW_WATER,_NORTH_RESERVOIR	NA	NA	CO01789	-105.004444	39.629999	NA	ARAPAHOE	BIG_DRY_CREEK-OS	ENGLEWOOD	0	CITY_OF_ENGLEWOOD	L	NA	N	RE	X	U	S	NA	3050	30	40	30	40	27	398	286	398	28	NA	S	Y	3/29/16	2	Y	DWR	U	2	NA	69300	0	0	0	NA	NA	NA
90872	DETENTION_1592 Num1 DAM	1955	NA	NA	NA	WY01470	-104.9919	41.22044	S34, 15N, 92W	CARBON	ROBBERS GULCH	NA	0	DOI BLM	F	NA	N	PG	E	U	D	2011	702	35.8	35.8	31.4	35.8	275	270	4	270	31.2	5.16	L	NR	7/14/16	5	N	NA	NA	20	X	46970	0	0	0	DOI BLM	NA	NA
81125	LUBBOCK_TERMINAL_RESERVOIR_LEVEE	1965	NA	NA	NA	TX05315	-101.802411	33.673178	NA	LUBBOCK	OFF_CH-BRAZOS_RIVER	LUBBOCK	2	CANADIAN_RIVER_AUTHORITY	L	NO_DATA_FOR_ORIGINAL_DESIGNER	N	RE	X	U	OS	NA	4625	15	15	15	15	85	590	500	590	34	0.05	NA	Y	10/20/16	5	Y	TCEQ	U	16	U1	160000	0	0	0	NA	NA	NA
89866	SWAN	1907	NA	NA	NA	WY00009	-104.8686111	41.100555	15	LARAMIE	CLEAR CREEK	CHEYENNE	2	SWAN RANCH, LLC	P	NA	N	RE	HEK	SZ	I	NA	1450	25	25	20	25	72	356	247	356	35	11.6	S	N	12/11/14	5	Y	SEO	U	150	V1	3492	0	0	0	NA	NA	NA
6582	POMONA_LAKE_NO_1	1902	NA	NA	NA	CO01328	-105.102823	39.851432	NA	JEFFERSON	LITTLE_DRY_CREEK-OS	ARVADA	0	THE_POND_HOMEOWNERS_ASSOC.	P	NA	N	RE	X	U	CR	NA	1150	6	9	9	9	210	255	165	255	36	NA	L	NR	6/24/09	6	Y	DWR	U	23	NA	13107	0	0	0	NA	NA	NA
7004	HOWARDS_LAKE	1920	NA	NA	NA	CO02328	-104.553818	40.492411	NA	WELD	OWL_CREEK	GILL	3	AURORA_ORGANIC_DAIRY	P	NA	N	RE	X	U	I	NA	1800	18	18	18	18	30	506	115	506	36	NA	L	NR	9/26/13	6	Y	DWR	N	3	NA	1100	0	0	0	NA	NA	NA
54600	PHILLIPS_DAM	1935	NA	NA	NA	NE01198	-103.2213249	42.29765276	SWS24T27R51W	BOX_BUTTE	N_BR_POINT_OF_ROCKS_CREEK	ALLIANCE	33	JANE_&_WAYNE_SCHLEDEWITZ	P	UNKNOWN	N	RE	HEZ	SZ	C	NA	651	12.4	12.4	12.4	12.4	68	195.3	155.6	195.3	36.84	13.594	L	NR	1/23/14	10	Y	NE_DNR	NA	0	NA	7750	0	0	0	NA	NA	NA
6961	DIXON	1923	SETZERS_RESERVOIR,_EAGLE_LAKE	NA	NA	CO02256	-105.077451	40.65092	NA	LARIMER	CACHE_LA_POUDRE-TR	FORT_COLLINS	2	EAGLE_LAKE_HOA	P	NA	N	RE	X	U	I	NA	450	6	9	6	9	13	218	97	218	38	2	L	NR	5/13/10	6	Y	DWR	U	29	12"_DIA_SLIDE	5571	0	0	0	NA	NA	NA
7149	FAIRMOUNT_RESERVOIR	1993	NA	NA	NA	CO02751	-105.17444	39.778609	NA	JEFFERSON	CLEAR_CREEK-OS	WHEAT_RIDGE	0	CONSOLIDATED_MUTUAL_WATER_CO.	U	TUTTLE_APPLEGATE;	N	RE	IEK	SK	S	NA	5538	35	43	34	43	57	1156	981	1156	39	NA	H	Y	11/2/17	1	Y	DWR	U	4	V	276000	0	0	0	NA	NA	NA
6682	OKLAHOMA_LAKE	1891	BIG_CUT_LATERAL	NA	NA	CO01760	-104.937342	40.426201	NA	WELD	BIG_THOMPSON_RIVER	GREELEY	11	BIG_CUT_LATERAL_&_RESERVOIR_COMPANY	P	NA	N	RE	X	U	IR	2004	92	18	18	18	18	150	493	493	493	40	1	L	NR	8/16/16	6	Y	DWR	U	4	24"_GATE_VALVE	0	0	0	0	NA	NA	NA
89982	BAR_M NO 2	1966	NA	NA	NA	WY00179	-104.9738889	42.23805556	8	ALBANY	BAR M CREEK	TORRINGTON	62	BARD RANCH COMPANIES - MIKE JOHNSTON	P	NA	N	RE	HEK	SZ	I	NA	800	43	43	35	43	185	661	530	661	43	NA	L	NR	8/16/16	5	Y	SEO	U	50	S1	16074	0	0	0	NA	NA	NA
6745	COZZENS	1902	NA	NA	NA	CO01863	-104.68222	40.504999	NA	WELD	CACHE_LA_POUDRE	KERSEY	11	LEON_COZZENS,	P	NA	N	RE	X	U	I	NA	1200	17	17	17	17	200	450	300	450	44	NA	L	NR	12/12/08	6	Y	DWR	U	90	NA	72525	0	0	0	NA	NA	NA
6512	GEORGE_RIST	1973	BUCKINGHAM_LAKE	NA	NA	CO01192	-105.143368	40.393182	NA	LARIMER	BIG_THOMPSON_RIVER-TR	LOVELAND	1	CITY_OF_LOVELAND_PARKS_&_RECREATION_DEPT.	L	UNKNOWN;_SMITH_GEOTECHNICAL	N	RE	HEK	SK	IP	2001SH	1000	17	17	17	17	31	561	337	561	44	NA	S	Y	6/6/17	2	Y	DWR	U	15	1S	28733	0	0	0	NA	NA	NA
6855	WATSON_LAKE	1964	NA	NA	NA	CO02065	-105.168917	40.634351	NA	LARIMER	CACHE_LA_POUDRE_RIVER	LAPORTE	1	COLORADO_PARKS_&_WILDLIFE	S	NA	N	RE	X	U	FR	NA	4000	21	29	24	29	39	532	415	532	45	NA	L	NR	9/25/13	6	Y	DWR	N	6	NA	785	0	0	0	NA	NA	NA
80670	LOWER_RUNNING_WATER_DRAW_WS_SCS_SITE_1_DAM	1980	NA	0	NA	TX04826	-102.22487	34.338238	NA	CASTRO	RUNNING_WATER_DRAW	PLAINVIEW	NA	RUNNING_WATER_SWCD;CASTRO_COUNTY;	L	USDA_NRCS	N	RE	HEK	SK	CI	NA	1315	38	38	38	38	8401	9373	200	9373	48	34.46	NA	Y	7/7/16	5	Y	TCEQ	U	408	U2;S1	187493	0	0	0	USDA_NRCS	USDA_NRCS	USDA_NRCS
6480	ANGEL_LAKE	1899	NA	NA	NA	CO01154	-104.817765	40.523534	NA	WELD	CACHE_LA_POUDRE-TR	GREELEY	9	WOODS_LAKE_MUTUAL_WATER_&_IRRIG._CO.	P	UNKNOWN	N	RE	X	U	I	NA	2000	16	16	16	16	30	721	320	721	50	NA	S	Y	6/15/17	2	Y	DWR	U	2	NA	57945	0	0	0	NA	NA	NA
81124	AMARILLO_TERMINAL_DAM	1964	NA	AMARILLO_TERMINAL_RESERVOIR_LEVEE	NA	TX05314	-101.761667	35.241667	NA	POTTER	OFF_CH-CANADIAN_RIVER	NA	0	CANADIAN_RIVER_MUNICIPAL_WATER_AUTHORITY_CORPORATION	L	DOI_BR	N	RE	XZ	U	OS	NA	5930	21	25	21	25	161	895	750	895	50	0.08	NA	Y	10/19/16	5	Y	TCEQ	CU	16	O1;U1	254000	0	0	0	NA	NA	NA
5866	WARD_Num1	1888	NA	NA	NA	CO00338	-105.06667	39.676109	NA	JEFFERSON	SANDERSON_GULCH	LAKEWOOD	0	JOHN_C._MITCHELL,_III	P	NA	N	RE	X	U	I	NA	1550	13	13	13	13	27	730	520	730	53	NA	L	NR	7/6/05	0	Y	DWR	U	3	NA	42484	0	0	0	NA	NA	NA
80671	LOWER_RUNNING_WATER_DRAW_WS_SCS_SITE_3_DAM	1982	NA	0	NA	TX04827	-101.89434	34.251452	NA	HALE	RUNNING_WATER_DRAW	PLAINVIEW	NA	HALE_COUNTY_SWCD;CITY_OF_PLAINVIEW;HALE_COUNTY;	L	USDA_NRCS	N	RE	HEK	SK	C	NA	2500	37	37	37	37	17750	14312	190	14312	54	390.2	NA	N	1/17/18	5	Y	TCEQ	U	400	U4;S1	343893	0	0	0	USDA_NRCS	USDA_NRCS	USDA_NRCS
6697	UPPER_LONG_LAKE	1939	LONG_LAKE_NO_1,_CAMPBELL_Num1,_CAMBELL_RES	NA	NA	CO01783	-105.235639	39.822839	NA	JEFFERSON	RALSTON_CREEK-OS	ARVADA	2	DENVER_BOARD_OF_WATER_COMMISSIONERS	U	NA	N	RE	X	U	S	NA	1500	46	17	41	46	8	1770	1500	1770	60	NA	H	Y	5/9/18	1	Y	DWR	U	1	NA	86044	0	0	0	NA	NA	NA
6984	ANTELOPE	1899	NA	NA	NA	CO02299	-104.71389	40.654999	NA	WELD	SPRING_CREEK	HARDIN	31	CITY_OF_THORTON-FARM_OPERATIONS	L	NA	N	RE	X	U	I	NA	250	15	15	15	15	200	230	230	230	64	NA	L	NR	4/19/16	6	Y	DWR	N	200	NA	6668	0	0	0	NA	NA	NA
6719	HARRIMAN	2013	NA	NA	NA	CO01823	-105.123192	39.638087	NA	JEFFERSON	WEAVER_CREEK-OS	LAKEWOOD	1	DENVER_BOARD_OF_WATER_COMMISSIONERS	U	CRAIG_ULLMANN	N	RE	HEK	R	IS	NA	2697	15	38	15	38	19	963	762	963	65	NA	H	Y	4/18/18	1	Y	DWR	U	69	24"_&_10"_SQ	59891	0	0	0	NA	NA	NA
7286	MILLER	2008	NA	NA	NA	CO02926	-104.948294	39.822508	NA	ADAMS	SOUTH_PLATTE-TR	COMMERENCE_CITY	0	DENVER_BOARD_OF_WATER_COMMISSIONERS	U	RJH_CONSULTANTS	N	RE	IEK	RSK	S	NA	4951	44	53	43	53	151	2262	2181	2262	65	NA	L	NR	6/28/16	6	Y	DWR	U	10	1S	830000	0	0	0	NA	NA	NA
6263	RICHARDS	1904	NA	NA	NA	CO00845	-105.054959	40.628717	NA	LARIMER	CACHE_LA_POUDRE_RIVER-OS	FORT_COLLINS	2	WATER_SUPPLY_&_STORAGE_CO.	P	NA	N	RE	X	U	I	NA	2000	21	21	21	21	70	950	515	950	68	NA	H	Y	6/21/18	1	Y	DWR	U	3	NA	25000	0	0	0	NA	NA	NA
6823	COLLEGE_Num3	1919	BRD_OF_AGRICULTURE_Num3,_COLLEGE_LAKE	NA	NA	CO02015	-105.147473	40.5807	NA	LARIMER	CACHE_LA_POUDRE-TR	FORT_COLLINS	2	STATE_BOARD_OF_AGRICULTURE	S	NA	N	RE	X	U	FIP	NA	1075	18	18	18	18	164	1461	782	1461	71	NA	H	Y	10/4/17	1	Y	DWR	U	16	2SLUICE,_1VALVE	52562	0	0	0	NA	NA	NA
80636	CANYON_LAKES_PROJECT_DAM_NO_6	1976	NA	NA	NA	TX04787	-101.802297	33.565537	NA	LUBBOCK	DOUBLE_MTN_FORK_BRAZOS_RIVER	LUBBOCK	0	CITY_OF_LUBBOCK	L	FREESE_AND_NICHOLS	N	OT	HXK	RSZ	R	NA	610	18	18	18	18	2	345	345	345	74.7	342	NA	NR	10/21/13	0	Y	TCEQ	U	622	U2;V1	0	0	0	0	NA	NA	NA
6564	UPPER_DERBY	1942	NA	NA	NA	CO01285	-104.83556	39.817499	NA	ADAMS	SOUTH_PLATTE_RIVER-TR	COMMERCE_CITY	3	U.S._FISH_&_WILDLIFE_SERVICE,_ROCKY_MTN_ARSENAL	F	NA	Y	RE	X	U	S	NA	1400	15	15	15	15	40	620	460	620	76	9	S	Y	7/29/97	2	Y	DWR	U	0	NA	0	0	0	0	NA	NA	NA
6522	DIVIDE	1879	NA	NA	NA	CO01206	-105.088015	40.240296	NA	BOULDER	ST._VRAIN_CREEK-OS	JOHNSTOWN	12	ALLAN_ANGLUND,	P	NA	N	RE	X	U	IS	NA	1850	8	8	8	8	40	510	405	510	77	NA	L	NR	12/5/16	6	Y	DWR	U	13	NA	32891	0	0	0	NA	NA	NA
6834	KLUVER	1925	NA	NA	NA	CO02036	-105.097509	40.65758	NA	LARIMER	CACHE_LA_POUDRE_RIVER-OS	FORT_COLLINS	3	WATER_SUPPLY_&_STORAGE_CO.	P	NA	N	RE	X	U	I	NA	3700	25	25	25	25	311	1800	1147	1800	85	NA	H	Y	6/29/18	1	Y	DWR	U	50	NA	35000	0	0	0	NA	NA	NA
54208	ANTELOPE_CREEK_60-A	1964	NA	0	NA	NE00794	-102.2664402	42.80908698	NES28T33R42W	SHERIDAN	TR-ANTELOPE_CREEK	GORDON	NA	CITY_OF_GORDON	L	USDA_NRCS	N	RE	HEK	SK	C	NA	824	31	31	30	31	19000	4841	446	4841	91	23	L	Y	1/23/14	5	Y	NE_DNR	U	0	U	115934	0	0	0	USDA_NRCS	USDA_NRCS	USDA_NRCS
79932	LAKE_RANSOM_CANYON_DAM	1965	NA	NA	NA	TX04028	-101.678137	33.524463	NA	LUBBOCK	N_FK_DOUBLE_MTN_FK_BRAZOS_RVR	NA	0	CITY_OF_RANSOM_CANYON	L	HASIE_AND_ASSOCIATES	N	RE	FEK	RSK	R	NA	1128	26	26	26	26	2	1620	560	1620	93	239	NA	Y	10/11/16	5	Y	TCEQ	U	442	U4	0	0	0	0	NA	NA	NA
90714	MCNINCH_NO 1	1947	ENL OF 5413R	NA	NA	WY01273	-104.695	42.59944444	12	SUBLETTE	BEAVER CREEK OFFSTREAM	BIG PINEY	NA	RANDY & SHAWNA MCNINCH	P	USDA NRCS	Y	RE	HEK	SZ	I	NA	1150	33	33	28	33	21	1620	1086	1620	107	1.5	L	NR	8/2/15	5	Y	SEO	U	18	S1	22280	0	0	0	NA	USDA NRCS	NA
6496	LINDENMEIRS	1902	NA	NA	NA	CO01173	-105.046867	40.606244	NA	LARIMER	CACHE_LA_POUDRE-TR	FORT_COLLINS	3	WATER_SUPPLY_&_STORAGE_CO.	P	NA	N	RE	X	U	IR	NA	50	12	12	12	12	82	1305	873	1305	108	2	L	NR	6/29/18	6	Y	DWR	U	4	NA	3556	0	0	0	NA	NA	NA
79774	RUNNING_WATER_DRAW_WS_SCS_SITE_2_DAM	1974	NA	0	NA	TX03860	-102.898135	34.539235	NA	PARMER	CATFISH_DRAW	BOVINA	NA	PARMER_COUNTY_SWCD;PARMER_COUNTY;	L	USDA_NRCS	N	RE	HEK	SK	C	NA	4200	23	23	23	23	12080	7306	593	7306	109	29.24	NA	Y	5/17/17	5	Y	TCEQ	U	412	U2	112100	0	0	0	USDA_NRCS	USDA_NRCS	USDA_NRCS
5593	BEAR_CREEK_DAM	1979	BEAR_CREEK_LAKE	NA	NA	CO00004	-105.1333	39.650002	NA	JEFFERSON	BEAR_CREEK	DENVER	3	CENWO	F	CENWO	N	RE	EIK	RSK	CR	NA	5300	NA	179	174	179	153500	75000	2000	75000	110	236	H	Y	7/22/16	5	Y	DWR	U	800	UNCONTROLLED,_VERTICAL_LIFT	11345000	0	0	0	CE	CE	CE
5836	ENGLEWOOD	1936	LITTLE_DRY_CREEK	NA	NA	CO00300	-104.918165	39.589684	NA	ARAPAHOE	WILLOW_CREEK	LITTLETON	0	URBAN_DRAINAGE_&_FLOOD_CONTROL_DISTRICT	L	NEWKIRK;_MCCALL-ELLINGSON,MORRILL;	N	RE	HEK	SK	C	1975S	2300	55	64	55	64	32000	3500	0	3500	125	9	H	Y	7/12/16	3	Y	DWR	U	300	U	15000	0	0	0	NA	NA	NA
79518	PALO_DURO_CLUB_LAKE_DAM	1940	NA	NA	NA	TX03588	-101.873341	35.02094	NA	RANDALL	PRAIRIE_DOG_TOWN_FORK_RED_RIV	NA	0	PALO_DURO_CLUB	P	HARRY_NEWTON;FU_CHING_CHOW	N	RE	HEK	RSK	FR	1979O	760	33	33	33	33	2	4514	460	4514	134	814	NA	Y	10/28/15	5	Y	TCEQ	U	480	U2;V1	0	0	0	0	NA	NA	NA
7113	BULL_CANAL_(MAIN_RESERVOIR)	1982	NA	NA	NA	CO02666	-104.959582	40.014541	NA	WELD	BIG_DRY_CREEK-OS	FORT_LUPTON	10	CITY_OF_NORTHGLENN	L	SHEAFFER_&_ROLAND	N	RE	X	U	I	NA	10491	35	65	35	65	165	4548	4000	4548	137	NA	H	Y	11/27/17	1	Y	DWR	U	4	NA	66400	0	0	0	NA	NA	NA
6941	PAWNEE_RAW_WATER	1979	NA	NA	NA	CO02212	-103.671428	40.226811	NA	MORGAN	SOUTH_PLATTE-OS	BRUSH	3	XCEL_ENERGY	U	NA	N	RE	X	U	S	NA	10600	38	38	38	38	67	3810	2867	3810	138	NA	S	Y	11/22/17	2	Y	DWR	U	3	NA	57683	0	0	0	NA	NA	NA
7231	SOUTH_PLATTE_RESERVOIR	2007	NA	NA	NA	CO02858	-105.044415	39.570088	NA	ARAPAHOE	SOUTH_PLATTE_RIVER-OS	LITTLETON	0	CENTENNIAL_WATER_AND_SANITATION_DISTRICT	L	TETRA_TECH_RMC	N	RE	IEK	RSK	S	NA	7700	64	83	48	83	13045	7435	6480	7435	152	4	H	Y	3/15/18	1	Y	DWR	U	522	1S	3506000	0	0	0	NA	NA	NA
5675	QUINCY	1974	NA	NA	NA	CO00104	-104.78056	39.636669	NA	ARAPAHOE	WEST_TOLL_GATE_CREEK	AURORA	1	CITY_OF_AURORA	L	NA	N	RE	X	U	RS	NA	2432	70	73	70	73	27000	4560	2800	4560	155	4	H	Y	10/12/17	1	Y	DWR	U	347	NA	2325	0	0	0	NA	NA	NA
5762	RALSTON	1937	NA	NA	NA	CO00205	-105.241172	39.831351	NA	JEFFERSON	RALSTON_CREEK	ARVADA	1	DENVER_BOARD_OF_WATER_COMMISSIONERS	U	NA	N	RE	X	U	S	NA	1170	180	204	180	204	37500	15900	10749	15900	160	46	H	Y	5/9/18	1	Y	DWR	U	347	NA	93254	0	0	0	NA	NA	NA
6481	ANNEX_Num8	1903	NA	NA	NA	CO01155	-105.051641	40.650214	NA	LARIMER	CACHE_LA_POUDRE-OS	FORT_COLLINS	3	WINDSOR_RESERVOIR_&_CANAL_COMPANY,_INC.	P	UNKNOWN;_SMITH_GEOTECHNICAL	N	RE	HEZ	RSZ	I	2003S	1960	26	26	26	26	10	4385	3724	4385	179	NA	S	Y	5/4/18	2	Y	DWR	U	1	1S	36873	0	0	0	NA	NA	NA
7132	EQUALIZER	1902	NA	NA	NA	CO02719	-105.002687	40.414425	NA	LARIMER	TRIB_OF_BIG_T._RIVER-TR	MILLIKEN	12	GREELEY-LOVELAND_IRRIGATION_COMPANY	P	NA	N	RE	X	U	I	NA	2600	20	20	20	20	288	1696	1139	1696	180	2	H	N	7/3/17	1	Y	DWR	U	20	NA	0	0	0	0	NA	NA	NA
90703	2ND_ENL GUILD & DEAN	2001	ENL OF 1827R	6827R	NA	WY01254	-104.5483333	41.21166667	8	UINTA	BIG MUDDY CREEK OFFSTREAM	CARTER	NA	GUILD RANCH	P	USDA NRCS	N	RE	HEK	SZ	IP	NA	900	40	40	35	40	33	2926	1996	2926	187	NA	L	NR	10/24/14	5	Y	SEO	U	40	V1	36900	0	0	0	NA	USDA NRCS	NA
6361	BLUNN	1979	ARVADA_RESERVOIR	ARVADA_RESERVOIR	NA	CO00980	-105.204312	39.82298	NA	JEFFERSON	RALSTON_CREEK	ARVADA	0	CITY_OF_ARVADA	L	ECI,_INC	N	RE	IEK	RSK	RS	1982,_2001,_2004	4180	68	125	68	125	64000	7839	6361	7839	198	49	H	Y	3/16/18	1	Y	DWR	U	452	S	58000	0	0	0	NA	NA	NA
79931	MCMILLAN_DAM	1959	NA	NA	NA	TX04027	-101.694823	33.533582	NA	LUBBOCK	DOUBLE_MOUNTAIN_FORK_BRAZOS_R	RANSOM_CANYON	0.01	LUBBOCK_COUNTY_WCID_1	L	PARKHILL_SMITH_&_COPPER;UNKNOWN	N	RE	IEK	RSK	RS	2012H	1600	76	76	76	76	27520	8280	4200	8280	200	236	NA	Y	10/11/16	5	Y	TCEQ	U	138	V3;S2;U1	0	0	0	0	NA	NA	NA
6479	MC_LELLAN	1964	ENGLEWOOD_Num1,_DAD_CLARK_GULCH	NA	NA	CO01153	-105.022777	39.570833	NA	ARAPAHOE	DAD_CLARK_GULCH	LITTLETON	0	CITY_OF_ENGLEWOOD	L	W.W._WHEELER;W.W._WHEELER;W.W._WHEELER;W.W._WHEELER	N	RE	HEK	RSK	S	1969F;1982S;2002S	1940	111	125	110	125	22300	9700	6200	9700	217	9	H	Y	4/25/17	1	Y	DWR	U	102	1V	822000	0	0	0	NA	NA	NA
6497	LONG_POND	1922	WTR_SUPPLY_&_STORAGE_Num5,_EQUALIZATION_LA	NA	NA	CO01174	-105.052775	40.618556	NA	LARIMER	DRY_CREEK-TR	FORT_COLLINS	2	WATER_SUPPLY_&_STORAGE_CO.	P	NA	N	RE	X	U	IR	NA	850	34	33	32	34	65	4750	3500	4750	225	1	H	Y	6/21/18	1	Y	DWR	U	3	NA	94778	0	0	0	NA	NA	NA
80572	RUNNING_WATER_DRAW_WS_SCS_SITE_3_DAM	1979	NA	0	NA	TX04715	-102.52896	34.40272	NA	PARMER	RUNNING_WATER_DRAW	PLAINVIEW	NA	PARMER_COUNTY_SWCD;PARMER_COUNTY;	L	USDA_NRCS	N	RE	FCK	SK	CI	NA	3250	55	55	55	55	11387	18499	4427	18499	233	123.9	NA	Y	5/17/17	5	Y	TCEQ	U	808	S2;U2	411260	0	0	0	USDA_NRCS	USDA_NRCS	USDA_NRCS
7128	WESTERLY_CREEK	1991	NA	NA	NA	CO02708	-104.88389	39.716669	NA	DENVER	WESTERLY_CREEK	DENVER	1	URBAN_DRAINAGE_AND_FLOOD_CONTROL_DISTRICT	L	NA	N	RE	X	U	C	NA	9100	45	51	45	51	70000	9300	4150	9300	256	9	H	Y	5/28/15	3	Y	DWR	U	400	NA	0	0	0	0	NA	NA	NA
54164	OLIVER_DAM	1910	NA	NA	NA	NE00749	-103.8105447	41.22355346	SWS36T15R57W	KIMBALL	LODGEPOLE_CREEK	KIMBALL	9	SOUTH_PLATTE_NATURAL_RESOURCES_DISTRICT	L	HWS_CONSULTING_GROUP_INC.	N	RE	HEK	SK	I	1980	5800	48	48	48	48	22107	8428	2678	8428	264	1375	H	Y	6/7/17	1	Y	NE_DNR	NA	0	NA	300000	0	0	0	NA	NA	NA
5991	FLOODWATER_RET_B-3	1979	NA	0	NA	CO00512	-104.99222	40.799999	S27,T.10N,R.68W,_6TH_PM	LARIMER	COAL_CREEK	WELLINGTON	NA	NORTH_POUDRE_IRR._CO.	P	USDA_NRCS	N	RE	X	U	C	NA	3000	50	55	50	55	17000	6015	3839	6015	272	60	H	Y	9/21/16	3	Y	DWR	N	400	NA	99468	0	0	0	USDA_NRCS	USDA_NRCS	USDA_NRCS
6810	WILLIAMS-MCCREERY	1910	SAN_ARROYO,_ROSENER	NA	NA	CO01994	-103.882603	40.05365	NA	MORGAN	SAN_ARROYO_CREEK	FORT_MORGAN	12	COLORADO_STATE_LAND_BOARD,_NORTH_CENTRAL_DST	S	J.E._YOUNGQUIST	N	RE	X	U	IS	NA	3800	51	51	48	51	51990	23500	1924	23500	298	69	L	NR	11/9/12	6	Y	DWR	U	1852	NONE	56938	0	0	0	NA	NA	NA
6482	BLACK_HOLLOW	1918	NA	NA	NA	CO01157	-104.870676	40.611145	NA	WELD	BLACK_HOLLOW_CREEK	SEVERANCE	7	WATER_SUPPLY_&_STORAGE_CO.	P	NA	N	RE	X	U	I	NA	1260	40	42	39	42	38200	9300	8058	9300	371	21	H	Y	7/11/17	1	Y	DWR	U	1820	NA	14294	0	0	0	NA	NA	NA
79514	BIVINS_LAKE_DAM	1926	NA	NA	NA	TX03584	-102.02694	35.036851	NA	RANDALL	PALO_DURO_CREEK	CANYON	6	CITY_OF_AMARILLO	L	WYNKOOP_KIERSTED;FREESE_AND_NICHOLS	N	RE	IEK	SZ	O	2015H	1600	47.25	47.25	47.25	47.25	81520	11203	5131	11203	379	140	NA	Y	10/29/15	5	Y	TCEQ	U	650	V5;U1	0	0	0	0	NA	NA	NA
6457	PROSPECT	1914	NA	NA	NA	CO01106	-104.508576	40.017759	NA	WELD	LOST_CREEK-TR	ROGGEN	11	HENRYLYN_IRRIGATION_DISTRICT	P	NA	N	RE	X	U	I	1999:_SPILLWAY_ENLARGEMENT_&_BERM	5301	44	45	44	45	14700	9299	6368	9299	398	9	S	Y	9/8/16	2	Y	DWR	U	250	NA	75068	0	0	0	NA	NA	NA
6826	NORTH_POUDRE_Num_5	1905	BEE_LAKE	NA	NA	CO02018	-105.037882	40.687209	NA	LARIMER	CACHE_LA_POUDRE_RIVER-TR	FORT_COLLINS	6	NORTH_POUDRE_IRR._CO.	P	UNKNOWN;SMITH_GEOTECHNICAL;SMITH_GEOTECHNICAL	N	RE	HEK	RSK	I	1995H;1999H	2060	41	41	41	41	12500	9839	7704	9839	442	8	H	Y	7/28/17	1	Y	DWR	U	385	S1	45074	0	0	0	NA	NA	NA
6599	FLOODWATER_RET_B-2	1982	NA	0	NA	CO01406	-105.07222	40.821669	S24,T.10N,R.69W,_6TH_PM	LARIMER	BOXELDER_CREEK	WELLINGTON	NA	NORTH_POUDRE_IRR._CO.	P	USDA_NRCS	N	RE	X	U	C	NA	5420	56	66	56	66	17822	11040	6470	11040	457	111	H	Y	9/21/16	3	Y	DWR	N	178	NA	53759	0	0	0	USDA_NRCS	USDA_NRCS	USDA_NRCS
79669	RITA_BLANCA_CREEK_RESERVOIR_DAM	1940	NA	NA	NA	TX03746	-102.49631	36.025286	NA	HARTLEY	RITA_BLANCA_CREEK	NA	0	CITY_OF_DALHART	L	USDA_BUR_OF_AGRI_ECON;UNKNOWN	N	RE	XK	UZ	R	1946S	2200	75	75	75	75	2	13600	11507	13600	498	1062	NA	Y	10/24/13	5	Y	TCEQ	U	800	U2;S1	0	0	0	0	NA	NA	NA
6666	LONE_TREE	1882	HOME_SUPPLY_RES.	NA	NA	CO01734	-105.11599	40.347644	NA	LARIMER	BIG_THOMPSON_RIVER-OS	JOHNSTOWN	11	CONSOLIDATED_HOME_SUPPLY_DITCH_&_RES._CO	P	NA	N	RE	X	U	FIR	2001_(MOST_RECENT)	5265	29	29	25	29	14280	10973	9268	10973	503	5	S	Y	6/22/17	2	Y	DWR	U	900	2-24"_X_36"	79124	0	0	0	NA	NA	NA
5784	LEGGETT_&_HILLCREST	1917	NA	NA	NA	CO00232	-105.208536	40.025542	NA	BOULDER	SOUTH_BOULDER_CREEK-TR	BOULDER	0	XCEL_ENERGY	P	NA	N	RE	X	U	IS	NA	2460	28	28	28	28	6752	15950	11234	15950	537	1	H	Y	7/19/17	1	Y	DWR	U	108	NA	63910	0	0	0	NA	NA	NA
5799	VALMONT_A	1962	LEGGETT-1,_HILLCREST	NA	NA	CO00256	-105.18389	40.029999	NA	BOULDER	BOULDER_CREEK-TR	BOULDER	0	XCEL_ENERGY	P	NA	N	RE	X	U	IS	NA	3614	67	80	58	80	6752	15950	11234	15950	537	1	H	Y	7/19/17	1	Y	DWR	U	108	NA	45377	0	0	0	NA	NA	NA
6260	NORTH_POUDRE_Num_6	1905	NA	NA	NA	CO00841	-105.026774	40.669267	NA	LARIMER	CACHE_LA_POUDRE_RIVER-TR	FORT_COLLINS	5	NORTH_POUDRE_IRR._CO.	P	NA	N	RE	X	U	I	NA	2584	42	42	42	42	15500	14514	10969	14514	541	10	H	Y	7/28/17	1	Y	DWR	U	350	NA	55738	0	0	0	NA	NA	NA
6488	DOUGLAS	1901	NA	NA	NA	CO01163	-105.087077	40.703867	NA	LARIMER	DRY_CREEK	FORT_COLLINS	8	WINDSOR_RESERVOIR_&_CANAL_COMPANY,_INC.	P	NA	N	RE	X	U	FI	NA	2800	39	47	47	47	39750	11700	9364	11700	565	46	H	Y	4/12/18	1	Y	DWR	U	642	NA	8860	0	0	0	NA	NA	NA
6268	CACHE_LA_POUDRE	1977	TIMNATH_RESERVOIR_Num2_DAM	NA	NA	CO00851	-104.959188	40.540859	NA	LARIMER	CACHE_LA_POUDRE_RIVER-TR	TIMNATH	1	CACHE_LA_POUDRE_RESERVOIR_CO.	P	NA	N	RE	X	U	IR	NA	3100	43	60	43	60	34441	16200	10070	16200	612	20	H	Y	8/23/17	1	Y	DWR	N	833	NA	26400	0	0	0	NA	NA	NA
5770	BOULDER_-_NORTH	1955	NA	NA	NA	CO00215	-105.21222	40.078329	NA	BOULDER	DRY_CREEK	BOULDER	1	CITY_OF_BOULDER	L	NA	N	RE	X	U	IRS	NA	2652	44	51	45	51	25500	17700	13300	17700	684	14	H	Y	11/21/17	1	Y	DWR	U	1644	NA	84000	0	0	0	NA	NA	NA
7194	BOULDER_-_SOUTH	1955	NA	NA	NA	CO02819	-105.213333	40.075832	NA	BOULDER	LITTLE_DRY_CREEK	BOULDER	1	CITY_OF_BOULDER	L	NA	N	RE	X	U	IRS	NA	3198	45	59	44	59	25500	17700	13300	17700	684	14	H	Y	11/21/17	1	Y	DWR	U	1644	NA	0	0	0	0	NA	NA	NA
5601	HORSE_CREEK	1910	NA	NA	NA	CO00012	-104.576486	40.007909	NA	WELD	HORSE_CREEK	KUNER	25	HENRYLYN_IRRIGATION_DISTRICT	P	NA	N	RE	X	U	I	1981:_REPAIR	4800	39	39	28	39	49700	29739	15537	29739	712	26	H	Y	8/18/17	1	Y	DWR	U	340	60-INCH	60894	0	0	0	NA	NA	NA
6531	UNION	1902	CALKINS_LAKE	NA	NA	CO01219	-105.044637	40.172713	NA	WELD	ST_VRAIN_CREEK-TR	PLATTEVILLE	11	UNION_DITCH_COMPANY	P	NA	N	RE	X	U	FIR	1977	1200	33	33	28	33	14925	16250	12715	16250	717	6	S	Y	7/7/17	2	Y	DWR	U	900	2-_18"_X_45"	17113	0	0	0	NA	NA	NA
54487	LAKE_ALICE_NO_1	1912	NA	NA	NA	NE01072	-103.629	41.9893	E2SE4S08,_T23N,_R54W	SCOTTS_BLUFF	INTERSTATE_CANAL	SCOTTSBLUFF	13	RECLAMATION	F	RECLAMATION	N	RE	HEZ	SZ	I	1998_S	3100	44	44	28	44	4890	15287	11034	15287	752	20	H	Y	9/7/17	1	Y	NE_DNR	U	100	NA	241000	0	0	0	DOI_BR	NA	NA
5696	COBB_LAKE	1953	NA	NA	NA	CO00129	-104.972889	40.651943	NA	LARIMER	CACHE_LA_POUDRE_RIVER-OS	WINDSOR	12	WINDSOR_RESERVOIR_&_CANAL_COMPANY,_INC.	P	NA	N	RE	X	U	I	NA	1000	58	58	43	58	9110	28200	22300	28200	765	2	H	Y	6/8/18	1	Y	DWR	U	130	NA	73041	0	0	0	NA	NA	NA
6490	FOSSIL_CREEK	1903	NA	NA	NA	CO01165	-104.993891	40.491669	NA	LARIMER	FOSSIL_CREEK	WINDSOR	3	NORTH_POUDRE_IRR._CO.	P	NA	N	RE	X	U	I	NA	6650	42	63	45	63	88100	16000	11100	16000	810	28	H	Y	11/22/17	1	Y	DWR	U	1400	NA	1522	0	0	0	NA	NA	NA
7129	SENAC	1990	AURORA_DAM	NA	NA	CO02709	-104.66556	39.619999	NA	ARAPAHOE	SENAC_CREEK	AURORA	10	CITY_OF_AURORA	L	NA	N	RE	X	U	RS	NA	8400	131	163	122	163	9000	40400	32400	40400	820	4	H	Y	10/12/17	1	Y	DWR	U	70	NA	0	0	0	0	NA	NA	NA
6270	WINDSOR	1978	BIG_WINDSOR	NA	NA	CO00853	-104.870555	40.531665	NA	WELD	CACHE_LA_POUDRE_RIVER-TR	WINDSOR	3	WINDSOR_RESERVOIR_&_CANAL_COMPANY,_INC.	P	NA	N	RE	X	U	FI	NA	7400	43	43	43	43	4940	21100	17538	21100	842	5	H	Y	4/19/18	1	Y	DWR	U	150	NA	15000	0	0	0	NA	NA	NA
6560	CHERRY_CREEK_DAM	1953	CHERRY_CREEK_LAKE	NA	NA	CO01280	-104.8583	39.648331	NA	ARAPAHOE	CHERRY_CREEK	DENVER	1	CENWO	F	CENWO	N	RE	IEK	RSK	CR	NA	14300	NA	189	140	189	28600	134470	13960	134470	852	385	H	Y	7/29/15	5	Y	DWR	U	67	UNCONTROLLED,_VERTICAL_LIFT	13000000	0	0	0	CE	CE	CE
80196	MACKENZIE_DAM	1974	NA	NA	NA	TX04316	-101.438621	34.544713	NA	BRISCOE	TULE_CREEK	NA	0	NA	X	FREESE_AND_NICHOLS	N	RE	IEK	SK	RS	NA	2700	180	180	180	180	2	69249	46077	69249	896	188	NA	N	10/22/13	5	Y	TCEQ	U	820	S4;U2;O1	0	0	0	0	NA	NA	NA
82226	SULPHUR_SPRINGS_DRAW_DAM	1993	NA	NA	NA	TX06482	-101.748888	32.321667	NA	MARTIN	SULPHUR_SPRINGS_DRAW	BIG_SPRING	18	COLORADO_RIVER_MUNICIPAL_WATER_DISTRICT	L	FREESE_AND_NICHOLS	N	RE	IEK	SK	OT	NA	4787	33	33	33	33	210870	20692	7997	20692	970	258	NA	Y	10/30/12	5	Y	TCEQ	U	3046	U2;V2	667000	0	0	0	NA	NA	NA
76094	UMBARGER_DAM	1938	NA	NA	NA	TX00026	-102.0999985	34.92333603	N/A	RANDALL	TIERRA_BLANCA_CREEK	CANYON	10.5	US_FISH_AND_WILDLIFE_SERVICE	F	1993_MODIFICATIONS_DESIGNED_BY_GEI_CONSULTANTS,_INC.	N	RE	HEK	SK	F	1993H,_2009M	947	43.29999924	43.29999924	43.29999924	43.29999924	207000	78920	6164	78920	970	755	H	Y	6/20/17	6	Y	TCEQ	U	947	S	215000	0	0	0	USDA_NRCS	USDA_NRCS	USDA_NRCS
5668	LOWER_LATHAM	1900	NA	NA	NA	CO00095	-104.634197	40.355935	NA	WELD	BEEBE_DRAW	KERSEY	5	LOWER_LATHAM_RESERVOIR_CO.	P	NA	N	RE	X	U	I	1985:_HDPE_OUTLET_LINER	10712	23	27	27	27	15300	11250	5740	11250	987	169	S	Y	9/15/16	2	Y	DWR	U	360	NA	12200	0	0	0	NA	NA	NA
54491	MINATARE	1914	NA	NA	NA	NE01075	-103.4932	41.9181	SW4S32,_T23N,_R53W	SCOTTS_BLUFF	SUPPLY_CANAL	BAXTER	5	RECLAMATION	F	RECLAMATION	N	RE	HEZ	SZ	I	NA	3760	114	114	60	114	700	62190	58795	62190	1147	8	H	Y	9/6/17	1	Y	NE_DNR	U	100	NA	696000	0	0	0	DOI_BR	NA	NA
6561	CHATFIELD_DAM	1973	CHATFIELD_LAKE	NA	NA	CO01281	-105.0583	39.558331	NA	DOUGLAS	SOUTH_PLATTE_RIVER	DENVER	8	CENWO	F	CENWO	N	RE	IEK	RSK	CRI	NA	13136	NA	148	124	148	188000	355000	20000	355000	1150	3018	H	Y	7/25/18	5	Y	DWR	U	500	UNCONTROLLED,_VERTICAL_LIFT	17255100	0	0	0	CE	CE	CE
5672	STANDLEY_LAKE	1913	NA	NA	NA	CO00101	-105.11056	39.866669	NA	JEFFERSON	BIG_DRY_CREEK	WESTMINSTER	0	FARMERS_RESERVOIR_AND_IRRIGATION_COMPANY	P	NA	N	RE	X	U	IS	NA	5900	113	123	113	123	54600	54740	43344	54740	1222	15	H	Y	8/25/17	1	Y	DWR	U	320	V2	69867	0	0	0	NA	NA	NA
89860	HAWK_SPRINGS	1925	ENL OF 1307R	NA	NA	WY00003	-104.1961	41.71833333	9	GOSHEN	HORSE CREEK	HAWK SPRINGS	8	HORSE CREEK CONSERVATION DISTRICT	P	NA	N	RE	HEK	SZ	I	1985	2400	64	58	50	64	2447	24500	16735	24500	1328	21.1	S	N	9/18/17	5	Y	SEO	U	66	O1	1512	0	0	0	NA	NA	NA
6706	JULESBURG_Num4	1910	BIG_JUMBO	NA	NA	CO01797	-102.632108	40.938897	NA	SEDGWICK	SOUTH_PLATTE_RIVER-TR	SEDGWICK	7	JULESBURG_IRRIGATION_DISTRICT	P	NA	N	RE	X	U	I	NA	2400	33	34	33	34	1400	38600	27186	38600	1578	6	H	Y	12/7/17	1	Y	DWR	U	600	NA	48824	0	0	0	NA	NA	NA
7162	JULESBURG_Num3	1910	NA	NA	NA	CO02782	-102.643012	40.920872	NA	SEDGWICK	COTTONWOOD_CREEK-TR	DORSEY	3	JULESBURG_IRRIGATION_DISTRICT	P	NA	N	RE	X	U	IR	NA	2070	43	43	43	43	2572	38600	27919	38600	1578	6	H	Y	12/7/17	1	Y	DWR	U	1	NA	0	0	0	0	NA	NA	NA
7159	JULESBURG_Num1	1910	NA	NA	NA	CO02779	-102.664367	40.920748	NA	LOGAN	COTTONWOOD_CREEK-TR	DORSEY	0	JULESBURG_IRRIGATION_DISTRICT	P	NA	N	RE	X	U	IR	NA	2730	23	23	23	23	2592	38600	23202	38600	1578	6	H	Y	12/7/17	1	Y	DWR	U	1	NA	0	0	0	0	NA	NA	NA
7160	JULESBURG_Num1A	1910	NA	NA	NA	CO02780	-102.656332	40.919613	NA	LOGAN	COTTONWOOD_CREEK-TR	DORSEY	0	JULESBURG_IRRIGATION_DISTRICT	P	NA	N	RE	X	U	IR	NA	735	18	18	18	18	2592	38600	16817	38600	1578	6	H	Y	12/7/17	1	Y	DWR	U	1	NA	0	0	0	0	NA	NA	NA
7161	JULESBURG_Num2	1910	NA	NA	NA	CO02781	-102.649239	40.921738	NA	SEDGWICK	COTTONWOOD_CREEK-TR	DORSEY	3	JULESBURG_IRRIGATION_DISTRICT	P	NA	N	RE	X	U	IR	NA	1840	67	67	67	67	2592	38600	28178	38600	1578	6	H	Y	12/7/17	1	Y	DWR	U	1	NA	0	0	0	0	NA	NA	NA
58236	RUNNING_WATER_DRAW_SITE_1_DAM	1975	RUNNING_WATER_DRAW_DAM;_NED_HAUK_DAM	0	NA	NM00422	-103.1495	34.518	T3N_R36E_S3	CURRY	RUNNING_WATER_DRAW	BOVINA,_TX	NA	CENTRAL_CURRY_SOIL_&_WATER_CONSERVATION_DISTRICT	L	USDA_NRCS	N	RE	Z	U	CS	NA	3208	65	78	65	78	39798	25150	2170	25150	1581	128	H	N	4/21/15	3	Y	OFFICE_OF_THE_STATE_ENGINEER	U	0	SLIDE	0	0	0	0	USDA_NRCS	USDA_NRCS	USDA_NRCS
54483	BOX_BUTTE	1945	NA	NA	NA	NE01069	-103.0774	42.4544	S28,_T29N,_R49W	DAWES	NIOBRARA_RIVER	DUNLAP	10	RECLAMATION	F	RECLAMATION	N	RE	HEK	SK	CI	NA	5508	87	87	52	87	25500	47800	31060	47800	1600	1260	H	Y	11/1/16	1	Y	NE_DNR	U	590	NA	1422000	0	0	0	DOI_BR	NA	NA
5720	BOYD_LAKE	1900	NA	NA	NA	CO00157	-105.02451	40.420683	NA	LARIMER	BIG_THOMPSON_RIVER-OS	LOVELAND	0	GREELEY-LOVELAND_IRRIGATION_COMPANY	P	NA	N	RE	X	U	FIRS	NA	10729	40	40	40	40	42700	59981	48871	59981	1747	17	H	Y	7/3/17	1	Y	DWR	U	1298	NA	0	0	0	0	NA	NA	NA
6759	BARR_LAKE	1893	NA	NA	NA	CO01888	-104.746215	39.954112	NA	ADAMS	BEEBE_DRAW	HUDSON	9	FARMERS_RESERVOIR_AND_IRRIGATION_COMPANY	P	NA	N	RE	X	U	I	NA	7150	43	43	36	43	1466	47000	30057	47000	1830	14	H	Y	9/26/17	1	Y	DWR	U	163	48"_HYDRAULIC	86211	0	0	0	NA	NA	NA
6570	BONNY	1951	NA	NA	NA	CO01300	-102.1739	39.6253	S15,_T5S,_R43W_OF_6PM	YUMA	SOUTH_REPUBLICAN_RIVER	HALE	1	RECLAMATION	F	NA	N	RE	NA	NA	CIR	1994_SOH	9200	130	158	119	158	73300	348390	41342	348390	2000	1820	H	Y	10/20/16	1	Y	DWR	C	138	NA	8853000	0	0	0	DOI_BR	NA	NA
5604	JACKSON_LAKE	1900	NA	NA	NA	CO00016	-104.077877	40.372856	NA	MORGAN	SOUTH_PLATTE_RIVER-TR	GOODRICH	2	JACKSON_LAKE_RESERVOIR_CO.	P	NA	N	RE	X	U	IR	2001,_SOIL-CEMENT_FACE,_W.W.WHEELER_&_ASSOC.	13000	39	39	30	39	10224	60800	27256	60800	2427	15	H	Y	6/15/17	1	Y	DWR	U	3	NA	11000	0	0	0	NA	NA	NA
6760	MILTON_LAKE	1911	NA	NA	NA	CO01899	-104.637747	40.238474	NA	WELD	BEEBE_SEEP_CANAL	KERSEY	11	FARMERS_RESERVOIR_AND_IRRIGATION_COMPANY	P	NA	N	RE	X	U	I	2003	6099	50	55	47	55	22770	44650	21695	44650	2660	120	H	Y	10/5/17	1	Y	DWR	U	591	2	65772	0	0	0	NA	NA	NA
5599	EMPIRE_(OUTLET_EMBANKMENT)	1905	NEW_EMPIRE_RESERVOIR	NA	NA	CO00009	-104.188745	40.273171	NA	WELD	SOUTH_PLATTE_RIVER-OS	ORCHARD	5	BIJOU_IRRIGATION_CO.	P	NA	N	RE	X	U	FIR	NA	2300	35	37	33	37	1180	50900	37710	50900	2842	11	H	Y	6/26/18	1	Y	DWR	U	55	NA	20100	0	0	0	NA	NA	NA
5900	POINT_OF_ROCKS	1948	NORTH_STERLING	NA	NA	CO00384	-103.266328	40.785222	NA	LOGAN	CEDAR_CREEK	ILIFF	9	NORTH_STERLING_IRRIGATION_DISTRICT	P	P.J.PRESTON,J.C.HAYES,E.H.JONES,R.J.WRIGHT,RIPPLE&HOWE,R.J.TIPTON	N	RE	X	U	I	NA	5080	60	86	86	86	8000	113600	74590	113600	2880	370	H	Y	4/5/17	1	Y	DWR	U	635	NA	17413	0	0	0	NA	NA	NA
81812	NATURAL_DAM	1957	NA	NA	NA	TX06028	-101.624822	32.217551	NA	HOWARD	SULPHUR_SPRINGS_DRAW_OF_BEALS_CREEK	BIG_SPRING	6	COLORADO_RIVER_MUNICIPAL_WATER_DISTRICT	L	FREESE_AND_NICHOLS;FREESE_AND_NICHOLS;FREESE_AND_NICHOLS	N	RE	HEK	RSK	CP	1989O;1986O	1750	47	47	46	47	101600	207265	54560	207265	3710	485	NA	Y	10/30/12	5	Y	TCEQ	U	500	U2	452100	0	0	0	NA	NA	NA
90739	SEMINOE	1938	NA	NA	NA	WY01297	-105.0608333	42.1559	NWNE 8, T25N, R84W	CARBON	NORTH PLATTE RIVER	RED BUTTES	64	RECLAMATION	F	RECLAMATION	N	CNVA	HEK	RK	HIR	NA	530	295	295	206	295	48500	1017279	1017279	1017279	20291	7210	H	Y	8/18/17	1	Y	SEO	C	42	V2;O3	210000	0	0	0	DOI BR	NA	NA
90738	PATHFINDER	1909	NA	NA	NA	WY01296	-104.075	42.46802	NWSW24, T29N, R84W	NATRONA	NORTH PLATTE RIVER	CASPER	45	RECLAMATION	F	NA	N	MSVA	HCK	RK	HI	NA	432	214	214	200	214	50310	1016500	1016500	1016500	22014	14600	H	Y	9/22/17	1	Y	SEO	U	583	U	65700	0	0	0	DOI BR	NA	NA
54462	KINGSLEY	1941	NA	NA	NA	NE01048	-101.6667	41.2367	NA	KEITH	NORTH_PLATTE_RIVER	NORTH_PLATTE	47	CENTRAL_NEBRASKA_PUBLIC_POWER_&_IRRIGATION_DISTRICT	U	NA	N	RE	IEK	SK	HI	NA	17840	162	NA	NA	162	153000	1900600	1594000	1900600	30500	NA	H	Y	5/23/17	1	Y	NE_DNR	C	28	S12;	25000000	0	0	0	NA	NA	NA
91146	DIAMOND_SPRINGS RESERVOIR	1994	DIAMOND SPRING	NA	NA	WY02105	-104.5805556	42.478957	NENW 19, T29N R97W	FREMONT	SILVER CREEK	SWEETWATER STATION	17	NA	X	USDA NRCS	N	RE	HEZ	UZ	P	NA	525	22.8	NA	22	22.8	60	58	37	58	NA	1	L	NR	NA	5	Y	SEO	U	30	X	9600	0	0	0	NA	NA	NA
82880	SALADO_CREEK_WS_NRCS_SITE_15R_DAM	2004	NA	0	NA	TX07211	-98.450661	29.550251	NA	BEXAR	LORENCE_CREEK_AND_MUD_CREEK	SAN_ANTONIO	NA	SAN_ANTONIO_RIVER_AUTHORITY;ALAMO_SWCD;CITY_OF_SAN_ANTONIO;	L	USDA_NRCS	N	RE	X	U	C	NA	6615	49	53	49	53	72441	8741	3380	8741	0.4	16.72	NA	Y	8/4/15	5	Y	TCEQ	U	629	U3	390674	0	0	0	NA	NA	NA
83290	LAKE_RR2_DAM	1955	NA	NA	NA	TX09472	-96.722628	33.215557	NA	COLLIN	TR-WILSON_CREEK	MCKINNEY	3	STONEBRIDGE_RANCH_COMMUNITY_ASSN_INC	P	PETSCHE_&_ASSOCIATES;PETSCHE_&_ASSOCIATES	N	RE	IEK	U	R	2005S	356	21	26.7	21	26.7	1	12.16	3	12.16	0.8	0.056	NA	Y	8/9/17	5	Y	TCEQ	U	28	U1	21280	0	0	0	NA	NA	NA
76499	RICHLAND_CREEK_WS_SCS_SITE_45_DAM	1961	NA	0	NA	TX00440	-96.913649	32.056763	NA	HILL	TR-RICHLAND_CREEK	NONE	NA	HILL_COUNTY_BLACKLAND_SWCD;HILL_COUNTY;	L	USDA_NRCS	N	RE	X	U	C	NA	1369	32	32	32	32	2	414	95	414	0.8	15.8	NA	NR	NA	0	Y	TCEQ	U	111	U2;S1	57500	0	0	0	USDA_NRCS	USDA_NRCS	USDA_NRCS
83315	DENMAN_PARK_DAM	NA	NA	NA	NA	TX09589	-98.55841	29.510263	NA	BEXAR	TR-SAN_ANTONIO	SAN_ANTONIO	0	CITY_OF_SAN_ANTONIO	L	FREESE_AND_NICHOLS	N	RE	XZ	UZ	O	2016H	490	20	20	20	20	90	19.1	12.4	19.1	1.5	0.011	NA	Y	3/8/18	5	Y	TCEQ	U	19	U1	0	0	0	0	NA	NA	NA
83345	BLUEBONNET_HILLS_POND_5	NA	NA	NA	NA	TX09671	-96.301372	30.158957	NA	WASHINGTON	NA	NA	0	BLUEBONNET_HILLS_SUBDIVISION	P	NA	N	RE	X	U	O	NA	450	14.2	14.2	14.2	14.2	1	11.4	9	11.4	1.75	NA	NA	NR	5/6/14	0	N	TCEQ	U	12	U1	0	0	0	0	NA	NA	NA
83334	GOLDEN_LAKE_DAM	NA	NA	NA	NA	TX09646	-97.00099	32.580222	NA	DALLAS	TRIBUTARY_OF_MOUNTAIN_CREEK	NA	0	NA	X	FOOSE_ENGINEERING_INC.	N	RE	X	U	O	2016H	350	22.7	23	23	23	1	11.5	9.6	11.5	1.8	0.078	NA	Y	5/3/17	5	Y	TCEQ	U	14	U1	0	0	0	0	NA	NA	NA
83292	BEULAH_DAM	NA	NA	SPENCE_THOMAS_DAM;SPENCER_-_THOMAS_DAM;SPENCER_-_THOMAS_DAM	NA	TX09494	-96.918408	32.532812	NA	ELLIS	TR-POWERS_BRANCH	NA	0	STEVE_HAWKS	P	NO_DATA_FOR_ORIGINAL_DESIGNER	N	RE	X	U	R	NA	320	20.3	20.3	20.3	20.3	4	18.6	17	18.6	2.2	0.15	NA	Y	5/20/09	0	N	TCEQ	U	1	U1	0	0	0	0	NA	NA	NA
83228	STONEBRIDGE_LAKE_C_DAM	1998	NA	NA	NA	TX09210	-96.701045	33.185721	NA	COLLIN	TR-WILSON_CREEK	MCKINNEY	5	STONEBRIDGE_COUNTRY_CLUB	P	HUITT-ZOLLARS_INC;HUITT-ZOLLARS_INC	N	RE	HEK	SK	CIR	1998S	585	22	22	22	22	88	19.79	11	19.79	2.5	0.08	NA	Y	11/29/16	5	Y	TCEQ	U	131	U2;V1	0	0	0	0	NA	NA	NA
83068	FISCHER_PARK_NO_2_DAM	NA	NA	NA	NA	TX07411	-98.107673	29.677227	NA	COMAL	OFF-CHANNEL	NEW_BRAUNFELS	0	CITY_OF_NEW_BRAUNFELS	L	UNITECH_CONSULTING_ENGINEERS	N	RE	X	U	O	2015H	780	20	20	20	20	2	42.4	35.8	42.4	3	0.01	NA	N	7/12/16	5	Y	TCEQ	U	161	U2	0	0	0	0	NA	NA	NA
82612	LAUREL_CREEK_DAM	1931	NA	NA	NA	TX06892	-96.638092	33.631332	NA	GRAYSON	LAUREL_CREEK	SHERMAN	0	LAUREL_CREEK_HOME_OWNERS_ASSOCIATION_INC	P	NO_DATA_FOR_ORIGINAL_DESIGNER	N	RE	X	U	R	NA	650	25.3	25.3	25.3	25.3	188	57	43	57	3.2	0.14	NA	Y	1/28/16	2	Y	TCEQ	U	8	U1	0	0	0	0	NA	NA	NA
83232	ELDORADO_DETENTION_BASIN_E_DAM	1987	NA	NA	NA	TX09243	-96.648369	33.170383	NA	COLLIN	SHADY_CREEK	NA	0	YORKTOWN_DEVELOPMENT_LTD;VILLAGE_CREEK_OF_ELDORADO_HOME_OWNERS_ASSOCIATION;	P	ANDERSON_ENGINEERS_AND__KINLEY-HORN_&_ASSOC	N	CNRE	XK	UZ	C	NA	350	13.1	NA	13.1	13.1	2	33	8.75	33	3.5	0.36	NA	N	4/9/15	5	Y	TCEQ	U	39	U4	0	0	0	0	NA	NA	NA
83348	DAISY_FARMS_POND_DAM_1	NA	NA	NA	NA	TX09681	-95.591025	33.579445	NA	LAMAR	UNNAMED_TRIBUTARY_AUDS_CREEK	NA	0	DAISY_FARMS_LLC	P	NA	N	RE	X	U	O	NA	750	14	14	14	14	1	38	29	38	3.7	0.03	NA	NR	NA	0	N	TCEQ	U	25	U1	0	0	0	0	NA	NA	NA
83359	DALLAS_NATIONAL_GOLF_CLUB_DAM	NA	NA	NA	NA	TX09707	-96.91075	32.742017	NA	DALLAS	NA	NA	0	DALLAS_NATIONAL_GOLF_CLUB_INC	P	NA	N	OT	X	U	O	NA	510	20	20	20	20	1	80	32.5	80	4.02	NA	NA	N	4/18/16	5	Y	TCEQ	U	64	U1	0	0	0	0	NA	NA	NA
83330	CITY_LAKE_DAM	1940	NA	NA	NA	TX09635	-96.601793	32.761562	NA	DALLAS	UNNAMED_TRIBUTARY_OF_S._MESQUITE_CREEK	NA	0	CITY_OF_MESQUITE	L	UNKNOWN	N	RE	X	U	O	NA	410	11.2	11.2	11.2	11.2	151	31.3	15.9	31.3	4.4	0.2	NA	Y	5/4/17	5	Y	TCEQ	U	9	U1;V1	0	0	0	0	NA	NA	NA
83335	FOUNTAIN_VIEW_DAM	NA	NA	NA	NA	TX09647	-97.008867	32.579498	NA	DALLAS	TRIBUTARY_TO_OF_MOUNTAIN_CREEK	NA	0	THE_FOUNTAINS_OF_LAKE_RIDGE_PROPERTY_OWNERS_ASSOCIATION	P	NA	N	RE	X	U	O	NA	350	17	19	19	19	1	38	31.6	38	5	NA	NA	Y	5/3/17	5	Y	TCEQ	U	15	U1	0	0	0	0	NA	NA	NA
81776	PEARSON_LAKE_DAM	1980	NA	NA	NA	TX05992	-97.426252	30.512927	NA	WILLIAMSON	TR-BATTLEGROUND_CREEK	NONE	NA	CECIL_DELANCY;WARREN_DRONEBARGER;	P	USDA_NRCS	N	RE	EZ	SZ	OR	NA	566	23	23	23	23	2	101	51	101	5.7	1.1	NA	NR	4/5/13	0	Y	TCEQ	U	72	U2	9792	0	0	0	NA	USDA_NRCS	NA
82965	LAKE_CAVENDER_DAM	2009	NA	NA	NA	TX07300	-96.5339	33.526657	NA	GRAYSON	NA	NA	0	SHANE_CAVENDER	P	UNKNOWN	N	RE	X	U	O	NA	2800	14.7	NA	NA	14.7	88	72.6	58.8	72.6	6	0.029	NA	Y	10/20/09	0	N	TCEQ	U	12	U1	0	0	0	0	NA	NA	NA
83109	WASHINGTON_ON_THE_BRAZOS_STATE_HISTORIC_SITE_DAM	NA	NA	NA	NA	TX07456	-96.157339	30.329798	NA	WASHINGTON	TR_-_BRAZOS_RIVER	NA	0	TEXAS_PARKS_AND_WILDLIFE_DEPARTMENT	S	NA	N	RE	X	U	O	NA	450	9	9	9	9	1	70	24	70	6.25	0.655	NA	NR	NA	0	Y	TCEQ	U	1	U1	3000	0	0	0	NA	NA	NA
76177	TRI-LAKES_ESTATES_DAM_1	1969	NA	TRI-LAKES_ESTATES_DAMS	NA	TX00113	-95.739973	30.354356	NA	MONTGOMERY	TR-LAKE_CREEK	NA	0	TRI_LAKE_ESTATES_PROPERTY_OWNERS_ASSOCIATION_INC	P	UNKNOWN	N	RE	X	U	R	NA	550	21	21	21	21	2	55	42	55	6.3	0.15	NA	Y	4/4/18	5	Y	TCEQ	U	65	U2	0	0	0	0	NA	NA	NA
80333	TEHUACANA_CREEK_WS_SCS_GSS_5_1	1977	NA	0	NA	TX04468	-97.039992	31.886008	NA	HILL	BROOKEEN_CREEK	NONE	NA	HILL_COUNTY;HILL_COUNTY-BLACKLAND_SWCD;	L	USDA_NRCS	N	RE	X	U	COP	NA	1570	17	17	17	17	2	129	21	129	7	1.44	NA	NR	NA	0	Y	TCEQ	U	110	U2	20660	0	0	0	USDA_NRCS	USDA_NRCS	USDA_NRCS
81111	VIAL_LAKE_DAM	1965	NA	NA	NA	TX05301	-96.813515	33.173445	NA	COLLIN	TR-PANTHER_CREEK	NA	0	CITY_OF_FRISCO_PARKS_AND_RECREATION_DEPARTMENT	L	USDA_NRCS	N	RE	X	U	O	NA	654	21	21	21	21	2	63	51	63	7.5	NA	NA	Y	6/13/18	2	Y	TCEQ	U	47	U2	13301	0	0	0	NA	NA	NA
82948	SCES_RECLAIMED_WATER_DAM	2009	NA	NA	NA	TX07283	-96.959586	31.475087	NA	MCLENNAN	N/A_(RECLAIMED_WATER)	RIESEL	2	DYNEGY_SANDY_CREEK_SERVICES	P	FREESE_AND_NICHOLS,_INC.	N	RE	X	U	O	NA	1678	39.5	35.5	39.5	39.5	55	165.2	139	165.2	8.3	0.023	NA	Y	5/3/11	5	N	TCEQ	C	4	O1	291300	0	0	0	NA	NA	NA
83350	DAISY_FARMS_POND_DAM_5	NA	NA	NA	NA	TX09685	-95.583901	33.545779	NA	LAMAR	UNNAMED_TRIBUTARY_AUDS_CREEK	NA	0	DAISY_FARMS_LLC	P	NA	N	RE	X	U	O	NA	800	12	12	12	12	2	50	43	50	8.5	0.16	NA	NR	NA	0	N	NA	U	27	U2	0	0	0	0	NA	NA	NA
81806	DAISY_FARMS_POND_DAM_4	1986	NA	SKEEN_DAM	NA	TX06022	-95.560418	33.555955	NA	LAMAR	TR-AUDS_CREEK	NA	0	DAISY_FARMS_LLC	P	USDA_NRCS	N	RE	X	U	O	NA	825	21	21	21	21	1	73	31	73	8.6	0.09	NA	NR	NA	0	N	TCEQ	U	4	U1	16927	0	0	0	NA	NA	NA
80688	SEIS_LAGOS_NO_5_DAM	1968	NA	NA	NA	TX04845	-96.561567	33.077281	NA	COLLIN	TR-WHITE_ROCK_CREEK	NA	0	SEIS_LAGOS_COMMUNITY_SERVICES_ASSOCIATES_INC	P	NO_DATA_FOR_ORIGINAL_DESIGNER	N	RE	X	U	I	NA	600	25	25	25	25	1	88	43	88	9.1	0.07	NA	Y	4/8/15	5	Y	TCEQ	U	40	U1	0	0	0	0	NA	NA	NA
77145	PILOT_GROVE_CREEK_WS_SCS_SITE_75_DAM	1965	NA	0	NA	TX01103	-96.333915	33.216558	NA	COLLIN	HICKORY_CREEK	NONE	NA	COLLIN_COUNTY_SWCD;COLLIN_COUNTY;	L	USDA_NRCS	N	RE	X	U	CPR	NA	1245	47	47	47	47	2	617	40	617	9.2	1.3	NA	N	3/29/16	5	Y	TCEQ	U	83	U2;S1	96070	0	0	0	USDA_NRCS	USDA_NRCS	USDA_NRCS
83024	MCDOWELL_LAKE_DAM	2000	NA	NA	NA	TX07361	-95.883102	33.520937000000004	NA	FANNIN	NA	NA	0	JEFF_MCDOWELL	P	OWNER	N	OT	X	U	O	NA	800	18	18	18	18	4	76	58	76	10.5	NA	NA	NR	9/12/11	5	N	TCEQ	U	1	U1	0	0	0	0	NA	NA	NA
76865	CEDAR_CREEK_WS_SCS_SITE_4_DAM	1971	NA	0	NA	TX00815	-96.393825	32.892002	NA	ROCKWALL	TR-BRUSHY_CREEK	NONE	NA	KAUFMAN_VAN_ZANDT_ROCKWALL_SWCD;ROCKWALL_COUNTY;	L	USDA_NRCS	N	RE	X	U	CPR	NA	1900	25	25	25	25	2	303	46	303	10.5	0.42	NA	N	8/28/15	5	Y	TCEQ	U	49	U2;S1	46280	0	0	0	USDA_NRCS	USDA_NRCS	USDA_NRCS
81374	SPIRIT_OF_THE_WEST_LAKE_DAM	1965	NA	CALDWELL_LAKE_DAM	NA	TX05566	-96.924391	33.465332	NA	GRAYSON	TR-BUCK_CREEK	NA	0	RECOVERY_ROAD_PROPERTIES_LLC	P	NO_DATA_FOR_ORIGINAL_DESIGNER	N	RE	X	U	P	NA	742	18	18	18	18	1	142	43	142	11	NA	NA	N	10/18/17	5	Y	TCEQ	U	20	U1;V1	0	0	0	0	NA	NA	NA
82386	JOHNSON_POOLING_DAM	1986	NA	NA	NA	TX06663	-96.315295	33.364052	NA	FANNIN	TR-BEAR_CREEK	LEONARD	NA	JOHNSON_POOLING_AGR	P	USDA_NRCS	N	RE	X	U	OP	NA	714	27	28	27	28	3	153	93	153	12	66	NA	N	1/11/18	5	Y	TCEQ	U	55	U3	0	0	0	0	NA	USDA_NRCS	NA
76868	CEDAR_CREEK_WS_SCS_SITE_7_DAM	1971	NA	0	NA	TX00818	-96.394992	32.872342	NA	ROCKWALL	TR-BRUSHY_CREEK	NONE	NA	KAUFMAN_VAN_ZANDT_ROCKWALL_SWCD;ROCKWALL_COUNTY;	L	USDA_NRCS	N	RE	X	U	CPR	NA	1560	24	24	24	24	1	251	45	251	12	0.43	NA	N	8/28/15	5	Y	TCEQ	U	60	S1;U1	37010	0	0	0	USDA_NRCS	USDA_NRCS	USDA_NRCS
78613	RICHLAND_CREEK_WS_SCS_SITE_111_DAM	1970	NA	0	NA	TX02638	-96.684022	31.89395	NA	NAVARRO	TR-BATTLE_CREEK	NONE	NA	NAVARRO_SWCD;NAVARRO_COUNTY;	L	USDA_NRCS	N	RE	X	U	C	2005O	1024	30	30	30	30	2	281	61	281	12	0.44	NA	NR	NA	0	Y	TCEQ	U	55	U2;S1	45640	0	0	0	USDA_NRCS	USDA_NRCS	USDA_NRCS
76491	RICHLAND_CREEK_WS_SCS_SITE_66_DAM	1964	NA	0	NA	TX00432	-96.890333	31.9827	NA	HILL	TR-WHITE_ROCK_CREEK	NONE	NA	HILL_COUNTY_BLACKLAND_SWCD;HILL_COUNTY;	L	USDA_NRCS	N	RE	X	U	C	NA	870	24	24	24	24	2	284	71	284	12	0.44	NA	NR	NA	0	Y	TCEQ	U	63	U2;S1	30660	0	0	0	USDA_NRCS	USDA_NRCS	USDA_NRCS
80569	RICHLAND_CREEK_WS_SCS_SITE_65_DAM	1977	NA	0	NA	TX04712	-96.939887	31.984777	NA	HILL	TR-PECAN_CREEK	NONE	NA	HILL_COUNTY_BLACKLAND_SWCD;HILL_COUNTY;	L	USDA_NRCS	N	RE	X	U	C	NA	816	33	33	33	33	2	440	76	440	12	0.86	NA	NR	NA	0	Y	TCEQ	U	76	U2;S1	47436	0	0	0	USDA_NRCS	USDA_NRCS	USDA_NRCS
76503	RICHLAND_CREEK_WS_SCS_SITE_61_DAM	1965	NA	0	NA	TX00444	-97.018515	32.038328	NA	HILL	TR-PECAN_CREEK	NONE	NA	HILL_COUNTY_BLACKLAND_SWCD;HILL_COUNTY;	L	USDA_NRCS	N	RE	X	U	C	NA	2053	38	38	38	38	2	461	56	461	12	1.02	NA	N	7/28/16	5	Y	TCEQ	U	76	U2;S1	73280	0	0	0	USDA_NRCS	USDA_NRCS	USDA_NRCS
80338	RICHLAND_CREEK_WS_SCS_SITE_92A_DAM	1977	NA	0	NA	TX04473	-96.879811	31.817013	NA	HILL	TR-COTTONWOOD_CREEK	NONE	NA	HILL_COUNTY;HILL_COUNTY_BLACKLAND_SWCD;	L	USDA_NRCS	N	RE	X	U	C	NA	1665	30	30	30	30	2	734	44	734	12	1.63	NA	NR	NA	0	Y	TCEQ	U	104	U2;S1	58460	0	0	0	USDA_NRCS	USDA_NRCS	USDA_NRCS
76864	CEDAR_CREEK_WS_SCS_SITE_3_DAM	1971	NA	0	NA	TX00814	-96.394522	32.897765	NA	ROCKWALL	TR-BRUSHY_CREEK	NONE	NA	KAUFMAN_VAN_ZANDT_ROCKWALL_SWCD;ROCKWALL_COUNTY;	L	USDA_NRCS	N	RE	X	U	CPR	NA	1675	29	29	29	29	2	396	63	396	13	0.63	NA	N	8/27/15	5	Y	TCEQ	U	64	U2;S1	43480	0	0	0	USDA_NRCS	USDA_NRCS	USDA_NRCS
76863	CEDAR_CREEK_WS_SCS_SITE_2_DAM	1971	NA	0	NA	TX00813	-96.394762	32.905477	NA	ROCKWALL	TR-BRUSHY_CREEK	NONE	NA	KAUFMAN_VAN_ZANDT_ROCKWALL_SWCD;ROCKWALL_COUNTY;	L	USDA_NRCS	N	RE	X	U	CPR	NA	2050	25	25	25	25	2	418	50	418	13	0.57	NA	N	8/27/15	5	Y	TCEQ	U	54	U2;S1	51760	0	0	0	USDA_NRCS	USDA_NRCS	USDA_NRCS
82438	RICHLAND_CREEK_WS_SCS_SITE_92B	1986	NA	0	NA	TX06715	-96.925958	31.85442	NA	HILL	TR-COTTONWOOD_CREEK	NONE	NA	HILL_COUNTY_BLACKLAND_SWCD;HILL_COUNTY;	L	USDA_NRCS	N	RE	X	U	FP	NA	1107	26	26	26	26	2	450	58	450	13	1.11	NA	NR	NA	0	Y	TCEQ	U	54	U2;S1	53690	0	0	0	USDA_NRCS	USDA_NRCS	USDA_NRCS
76857	UPPER_EAST_FK_LATERALS_WS_SCS_SITE_3F_DAM	1959	CRENSHAW_LAKE	0	NA	TX00807	-96.404505	32.954518	NA	ROCKWALL	TR-CAMP_CREEK	NONE	NA	KAUFMAN_VAN_ZANDT_ROCKWALL_SWCD;ROCKWALL_COUNTY;	L	USDA_NRCS	N	RE	X	U	CPR	NA	1216	34	34	34	34	1	524	72	524	13	0.82	NA	NR	5/29/13	0	Y	TCEQ	U	45	S1;U1	0	0	0	0	USDA_NRCS	USDA_NRCS	USDA_NRCS
77147	TATUM_DAM	1920	NA	NA	NA	TX01105	-96.352177	33.174452	NA	COLLIN	GROVES_CREEK	NA	0	SARAH_GALLAGHER	P	NO_DATA_FOR_ORIGINAL_DESIGNER	N	RE	X	U	R	NA	650	25	25	25	25	1	320	100	320	13.2	NA	NA	N	4/8/15	5	Y	TCEQ	U	2	U1;V1	0	0	0	0	NA	NA	NA
76496	RICHLAND_CREEK_WS_SCS_SITE_49_DAM	1961	NA	0	NA	TX00437	-96.856322	32.003612	NA	HILL	TR-RICHLAND_CREEK	NONE	NA	HILL_COUNTY_BLACKLAND_SWCD;HILL_COUNTY;	L	USDA_NRCS	N	RE	X	U	C	NA	1259	19	19	19	19	2	329	70	329	13.3	0.52	NA	NR	NA	0	Y	TCEQ	U	74	U2;S1	46130	0	0	0	USDA_NRCS	USDA_NRCS	USDA_NRCS
81485	BARTH_LAKE_DAM	1973	NA	NA	NA	TX05683	-97.681743	29.908213	NA	CALDWELL	TR-PLUM_CREEK	NA	0	ELSIE_BARTH	P	NO_DATA_FOR_ORIGINAL_DESIGNER	N	RE	X	U	P	NA	700	19	19	19	19	1	144	60	144	14	0.4	NA	N	7/31/14	5	Y	TCEQ	U	70	U1	0	0	0	0	NA	NA	NA
76862	CEDAR_CREEK_WS_SCS_SITE_1B_DAM	1971	NA	0	NA	TX00812	-96.395522	32.914452	NA	ROCKWALL	TR-BRUSHY_CREEK	NONE	NA	KAUFMAN_VAN_ZANDT_ROCKWALL_SWCD;ROCKWALL_COUNTY;	L	USDA_NRCS	N	RE	X	U	CPR	NA	1915	22	22	22	22	2	329	46	329	14	0.54	NA	N	8/27/15	5	Y	TCEQ	U	54	U2;S1	42500	0	0	0	USDA_NRCS	USDA_NRCS	USDA_NRCS
77174	LITTLE_ELM_AND_LATERALS_WS_SCS_SITE_9_DAM	1971	NA	0	NA	TX01133	-96.782416	33.386326	NA	COLLIN	TR-CLARKS_BRANCH	NONE	NA	COLLIN_COUNTY_SWCD;COLLIN_COUNTY;	L	USDA_NRCS	N	RE	X	U	CPR	NA	1180	24	24	24	24	2	340	62	340	14	0.58	NA	N	3/30/16	5	Y	TCEQ	U	68	U2;S1	32470	0	0	0	USDA_NRCS	USDA_NRCS	USDA_NRCS
80140	SISTER_GROVE_CREEK_WS_SCS_SITE_7_DAM	1952	NA	0	NA	TX04257	-96.525498	33.366307	NA	COLLIN	TR-SISTER_GROVE_CREEK	NONE	NA	COLLIN_COUNTY_SWCD;COLLIN_COUNTY;	L	USDA_NRCS	N	RE	X	U	CPR	NA	1460	38	38	38	38	2	817	114	817	15	1.53	NA	N	3/29/16	5	Y	TCEQ	U	160	U2;S1	0	0	0	0	USDA_NRCS	USDA_NRCS	USDA_NRCS
76860	UPPER_EAST_FK_LATERALS_WS_SCS_SITE_3C_DAM	1959	NA	0	NA	TX00810	-96.411647	32.969597	NA	ROCKWALL	TR-CAMP_CREEK	NONE	NA	KAUFMAN_VAN_ZANDT_ROCKWALL_SWCD;ROCKWALL_COUNTY;	L	USDA_NRCS	N	RE	X	U	CPR	NA	1049	28	28	28	28	2	483	70	483	15.4	0.88	NA	N	6/6/16	5	Y	TCEQ	U	108	U2;S1	0	0	0	0	USDA_NRCS	USDA_NRCS	USDA_NRCS
77305	CHAMBERS_CREEK_WS_SCS_SITE_3_DAM	1957	NA	0	NA	TX01265	-96.979877	32.4907	NA	ELLIS	WAXAHACHIE_CREEK	SARDIS	NA	ELLIS_PRAIRIE_SWCD;ELLIS_COUNTY;	L	USDA_NRCS	N	RE	X	U	CD	NA	1257	32	32	32	32	2	790	89.6	790	16	1.39	NA	Y	8/5/14	5	Y	TCEQ	U	51	U2;S1	46514	0	0	0	USDA_NRCS	USDA_NRCS	USDA_NRCS
82459	CEDAR_CREEK_WS_SCS_SITE_122A_DAM	1989	NA	0	NA	TX06736	-96.187177	32.522228	NA	KAUFMAN	TR-WALNUT_CREEK	KEMP	NA	KAUFMAN_VAN_ZANDT_ROCKWALL_SWCD;KAUFMAN_COUNTY;	L	USDA_NRCS	N	RE	X	U	C	NA	1565	23	23	23	23	2	850	44	850	16	1.91	NA	Y	5/4/17	5	Y	TCEQ	U	58	U2;S1	0	0	0	0	USDA_NRCS	USDA_NRCS	USDA_NRCS
77890	CUMMINS_CREEK_WS_SCS_SITE_17_DAM	1960	NA	0	NA	TX01880	-96.686572	30.014021	NA	FAYETTE	TR-CUMMINS_CREEK	NONE	NA	LEE-FAYETTE_COUNTIES_CUMMINS_CREEK_WCID_1;FAYETTE_COUNTY;FAYETTE_SWCD;	L	USDA_NRCS	N	RE	X	U	C	NA	1557	38	38	38	38	2	950	108	950	16	1.59	NA	NR	NA	0	Y	TCEQ	U	108	U2;S1	83298	0	0	0	USDA_NRCS	USDA_NRCS	USDA_NRCS
77375	LOWER_BRUSHY_CREEK_WS_SCS_SITE_2_DAM	1960	NA	0	NA	TX01335	-97.338756	30.620378	NA	WILLIAMSON	TR-TURKEY_CREEK	NONE	NA	TAYLOR_SWCD;LOWER_BRUSHY_CREEK_WCID;	L	USDA_NRCS	N	RE	X	U	CP	2017O	1100	26	26	26	26	2	710	130	710	16.3	1.1	NA	N	4/26/17	5	Y	TCEQ	U	101	U2;S1	83658	0	0	0	USDA_NRCS	USDA_NRCS	USDA_NRCS
80120	RICHLAND_CREEK_WS_SCS_SITE_90_DAM	1974	NA	0	NA	TX04233	-96.85711	31.885376	NA	HILL	TR-LITTLE_COTTONWOOD_CREEK	NONE	NA	HILL_COUNTY_BLACKLAND_SWCD;HILL_COUNTY;	L	USDA_NRCS	N	RE	X	U	C	NA	980	25	25	25	25	2	429	67	429	16.5	0.83	NA	NR	NA	0	Y	TCEQ	U	64	U2;S1	46664	0	0	0	USDA_NRCS	USDA_NRCS	USDA_NRCS
76543	PILOT_GROVE_CREEK_WS_SCS_SITE_61_DAM	1970	NA	0	NA	TX00486	-96.260916	33.326185	NA	HUNT	TR-ARNOLD_CREEK	NONE	NA	UPPER_SABINE_SWCD;HUNT_COUNTY;	L	USDA_NRCS	N	RE	X	U	C	NA	1330	32	32	32	32	2	544	89	544	17	0.96	NA	N	3/7/18	5	Y	TCEQ	U	56	U2;S1	47190	0	0	0	USDA_NRCS	USDA_NRCS	USDA_NRCS
77173	LITTLE_ELM_AND_LATERALS_WS_SCS_SITE_8B_DAM	1971	NA	0	NA	TX01132	-96.756097	33.399968	NA	COLLIN	CLARKS_BRANCH	NONE	NA	COLLIN_COUNTY_SWCD;COLLIN_COUNTY;	L	USDA_NRCS	N	RE	X	U	CPR	NA	2980	24	24	24	24	2	676	75	676	17	1.25	NA	N	3/30/16	5	Y	TCEQ	U	108	U2;S1	79280	0	0	0	USDA_NRCS	USDA_NRCS	USDA_NRCS
81600	CEDAR_CREEK_WS_SCS_SITE_43A_DAM	1982	NA	0	NA	TX05806	-96.305462	32.618801	NA	KAUFMAN	TR-KINGS_CREEK	KAUFMAN	NA	KAUFMAN_COUNTY;KAUFMAN_VAN_ZANDT_ROCKWALL_SWCD;	L	USDA_NRCS	N	RE	XK	UZ	CPR	NA	2205	23	23	23	23	316	776	59	776	17	1.75	NA	Y	11/18/10	0	Y	TCEQ	U	52	U2;V1	92990	0	0	0	USDA_NRCS	USDA_NRCS	USDA_NRCS
81748	LANDA_PARK_LAKE_DAM	NA	NA	NA	NA	TX05963	-98.134377	29.711377	NA	COMAL	COMAL_RIVER	NEW_BRAUNFELS	1	CITY_OF_NEW_BRAUNFELS	L	NO_DATA_FOR_ORIGINAL_DESIGNER;FREESE_AND_NICHOLS,_INC;FREESE_AND_NICHOLS,_INC	N	RE	XK	UZ	R	2013S;2008S	350	9	9	9	9	1	67	11	67	18	17	NA	Y	7/12/16	5	Y	TCEQ	U	50	S2;U1	0	0	0	0	NA	NA	NA
77209	EAST_FORK_ABOVE_LAVON_WS_SCS_SITE_30_DAM	1965	NA	0	NA	TX01168	-96.645877	33.38816	NA	COLLIN	TR-EAST_FORK_TRINITY_RIVER	NONE	NA	COLLIN_COUNTY_SWCD;COLLIN_COUNTY;	L	USDA_NRCS	N	RE	X	U	C	NA	1690	35	35	35	35	2	458	103	458	18	0.92	NA	Y	2/9/17	5	Y	TCEQ	U	106	U2	61030	0	0	0	USDA_NRCS	USDA_NRCS	USDA_NRCS
77134	UPPER_EAST_FK_LATERALS_WS_SCS_SITE_3B_DAM	1958	NA	0	NA	TX01091	-96.412372	32.985207	NA	COLLIN	TR-CAMP_CREEK	NONE	NA	COLLIN_COUNTY_SWCD;COLLIN_COUNTY;	L	USDA_NRCS	N	RE	X	U	CPR	NA	1145	34	34	34	34	2	692	104	692	18	1.22	NA	N	3/6/17	5	Y	TCEQ	U	85	U2	0	0	0	0	USDA_NRCS	USDA_NRCS	USDA_NRCS
78623	RICHLAND_CREEK_WS_SCS_SITE_129_DAM	1961	NA	0	NA	TX02649	-96.591422	31.968962	NA	NAVARRO	TR-MELTON_BRANCH	NONE	NA	NAVARRO_SWCD;NAVARRO_COUNTY;	L	USDA_NRCS	N	RE	X	U	C	NA	1282	22	22	22	22	2	926	51	926	18.5	1.79	NA	NR	NA	0	Y	TCEQ	U	105	U2;S1	0	0	0	0	USDA_NRCS	USDA_NRCS	USDA_NRCS
77287	CHAMBERS_CREEK_WS_SCS_SITE_109_DAM	1959	NA	0	NA	TX01247	-96.769615	32.228895	NA	ELLIS	TR-BIG_ONION_CREEK	NONE	NA	ELLIS_PRAIRIE_SWCD;ELLIS_COUNTY;	L	USDA_NRCS	N	RE	X	U	CD	2010S;1971S	1150	26	26	26	26	2	632	108	632	19	0.88	NA	NR	NA	0	Y	TCEQ	U	84	U2;S1	52774	0	0	0	USDA_NRCS	USDA_NRCS	USDA_NRCS
78604	RICHLAND_CREEK_WS_SCS_SITE_107A_DAM	1970	NA	0	NA	TX02629	-96.714691	31.865525	NA	NAVARRO	TR-BATTLE_CREEK	NONE	NA	NAVARRO_SWCD;NAVARRO_COUNTY;	L	USDA_NRCS	N	RE	X	U	C	NA	1265	31	31	31	31	2	886	96	886	19	1.61	NA	NR	NA	0	Y	TCEQ	U	115	U2;S1	59710	0	0	0	USDA_NRCS	USDA_NRCS	USDA_NRCS
77313	CHAMBERS_CREEK_WS_SCS_SITE_12_DAM	1959	NA	0	NA	TX01273	-96.901941	32.416698	NA	ELLIS	LONE_ELM_BRANCH	WAXAHACHIE	NA	ELLIS_PRAIRIE_SWCD;ELLIS_COUNTY;	L	USDA_NRCS	N	RE	XK	RSK	C	2011O	1469	35	35	35	35	2	920	135	920	19	1.5	NA	Y	8/5/14	5	Y	TCEQ	U	54	U2;V1	49106	0	0	0	USDA_NRCS	USDA_NRCS	USDA_NRCS
79325	PORTER_LAKE_DAM	1914	NA	NA	NA	TX03373	-96.257097	32.778108	NA	KAUFMAN	TR-KINGS_CREEK	TERRELL	2	PORTER_FARMS	P	NO_DATA_FOR_ORIGINAL_DESIGNER;UNKNOWN;NOT_ENGINEERED;_RICHARD_DOSS_(CONTRACTOR)	N	RE	IEK	RSK	P	2008H;1952S	1220	16.25	16.25	16.25	16.25	3	196	117	196	20	0.38	NA	Y	7/28/17	5	Y	TCEQ	CU	471	U2;O1;V1	33200	0	0	0	NA	NA	NA
81574	RICHLAND_CREEK_WS_SCS_SITE_70_DAM	1981	NA	0	NA	TX05774	-96.934955	31.949762	NA	HILL	TR-BYNUM_CREEK	NONE	NA	HILL_COUNTY_BLACKLAND_SWCD;HILL_COUNTY_COMMISSIONERS_COURT;	L	USDA_NRCS	N	RE	XK	UZ	C	NA	950	33	33	33	33	194	535	113	535	21	0.88	NA	Y	2/25/11	5	Y	TCEQ	U	62	U2;S1	59500	0	0	0	USDA_NRCS	USDA_NRCS	USDA_NRCS
76544	PILOT_GROVE_CREEK_WS_SCS_SITE_60_DAM	1970	NA	0	NA	TX00487	-96.250808	33.331092	NA	HUNT	TR-ARNOLD_CREEK	NONE	NA	UPPER_SABINE_SWCD;HUNT_COUNTY;	L	USDA_NRCS	N	RE	X	U	C	NA	1900	34	34	34	34	2	537	124	537	21	1.13	NA	N	3/6/18	5	Y	TCEQ	U	87	U2;S1	73700	0	0	0	USDA_NRCS	USDA_NRCS	USDA_NRCS
80450	RICHLAND_CREEK_WS_SCS_SITE_136REV_DAM	1977	NA	0	NA	TX04588	-96.602993	32.025686	NA	NAVARRO	TR-RUSH_CREEK	RICHLAND	NA	NAVARRO_SWCD;NAVARRO_COUNTY;	L	USDA_NRCS	N	RE	X	U	C	NA	1636	34	34	34	34	2	753	96	753	21	1.4	NA	NR	NA	0	Y	TCEQ	U	108	U2;S1	90580	0	0	0	USDA_NRCS	USDA_NRCS	USDA_NRCS
77616	AQUARENA_DAM	1849	NA	NA	NA	TX01588	-97.934317	29.889772	NA	HAYS	SAN_MARCOS_RIVER	SAN_MARCOS	1	TEXAS_STATE_UNIVERSITY	S	NO_DATA_FOR_ORIGINAL_DESIGNER	N	ERTC	ICK	RSK	R	NA	350	7	7	7	7	2	160	132	160	21.65	49.3	NA	Y	4/11/13	2	Y	TCEQ	U	58	U2	0	0	0	0	NA	NA	NA
82963	NORTHWEST_PARK_DAM	1984	NA	NA	NA	TX07298	-97.744748	30.347813	NA	TRAVIS	NA	NA	0	CITY_OF_AUSTIN	L	NO_DATA_FOR_ORIGINAL_DESIGNER	N	RE	X	U	O	NA	2000	20	22	22	22	1	225	0	225	22	4.3	NA	Y	3/28/12	5	Y	TCEQ	U	300	U1	0	0	0	0	NA	NA	NA
78550	RICE_LAKE_DAM	1960	NA	NA	NA	TX02575	-96.489097	32.240657	NA	NAVARRO	RICE_BRANCH	NA	0	KATHERINE_EVANS	P	NO_DATA_FOR_ORIGINAL_DESIGNER	N	RE	X	U	PR	NA	950	20	20	20	20	2	544	197	544	22	NA	NA	N	11/5/15	2	Y	TCEQ	U	5	U3	0	0	0	0	NA	NA	NA
78369	ELM_CREEK_FARM_LAKE_NO_1_DAM	1962	NA	NA	NA	TX02382	-96.997787	30.881937	NA	MILAM	TR-BIG_ELM_CREEK	NA	0	BURNIE_SCHUMPERT;JAMES_D_WILBURN;	P	UNKNOWN	N	RE	X	U	IP	NA	2490	30	31	30	31	1	302	240	302	23	0.55	NA	NR	1/5/17	0	N	TCEQ	U	90	S1;U1	0	0	0	0	NA	NA	NA
76867	CEDAR_CREEK_WS_SCS_SITE_6_DAM	1971	NA	0	NA	TX00817	-96.392812	32.877707	NA	ROCKWALL	TR-BRUSHY_CREEK	NONE	NA	KAUFMAN_VAN_ZANDT_ROCKWALL_SWCD;ROCKWALL_COUNTY;	L	USDA_NRCS	N	RE	X	U	CPR	NA	2290	26	26	26	26	2	442	71	442	23	0.69	NA	N	8/28/15	5	Y	TCEQ	U	61	U2;S1	56073	0	0	0	USDA_NRCS	USDA_NRCS	USDA_NRCS
77161	EAST_FORK_ABOVE_LAVON_WS_SCS_SITE_1B_DAM	1957	NA	0	NA	TX01119	-96.748945	33.222497	NA	COLLIN	RUTHERFORD_BRANCH	MCKINNEY	NA	COLLIN_COUNTY_SWCD;COLLIN_COUNTY;	L	USDA_NRCS	N	RE	X	U	CIPR	NA	1645	40	40	40	40	2	990	157	990	23	2.05	NA	N	6/16/16	5	Y	TCEQ	U	155	U2;S1	137521	0	0	0	USDA_NRCS	USDA_NRCS	USDA_NRCS
78088	SISTER_GROVE_CREEK_WS_SCS_SITE_19_DAM	1958	NA	0	NA	TX02098	-96.592437	33.497455	NA	GRAYSON	TR-SISTER_GROVE_CREEK	NONE	NA	UPPER_ELM_RED_SWCD;GRAYSON_COUNTY;	L	USDA_NRCS	N	RE	X	U	C	NA	1525	43	43	43	43	2	955	177	955	23.6	1.63	NA	Y	3/25/16	5	Y	TCEQ	U	124	U2;S1	88097	0	0	0	USDA_NRCS	USDA_NRCS	USDA_NRCS
77285	CHAMBERS_CREEK_WS_SCS_SITE_107_DAM	1960	NA	0	NA	TX01245	-96.799147	32.243296	NA	ELLIS	TR-BIG_ONION_CREEK	NONE	NA	ELLIS_PRAIRIE_SWCD;ELLIS_COUNTY;	L	USDA_NRCS	N	RE	X	U	CD	NA	1610	30	30	30	30	31	1065	176	1065	24	1.88	NA	Y	3/21/12	2	Y	TCEQ	U	179	U2;S1	62744	0	0	0	USDA_NRCS	USDA_NRCS	USDA_NRCS
78100	EAST_FORK_ABOVE_LAVON_WS_SCS_SITE_26_DAM	1964	NA	0	NA	TX02110	-96.69014	33.42772	NA	GRAYSON	TR-STANLEY_CREEK	NONE	NA	UPPER_ELM_RED_SWCD;GRAYSON_COUNTY;	L	USDA_NRCS	N	RE	X	U	C	2017S	1550	46	46	46	46	3	2052	199	2052	24	3.81	NA	NR	NA	0	Y	TCEQ	U	156	U3;S1	112240	0	0	0	USDA_NRCS	USDA_NRCS	USDA_NRCS
77172	EAST_FORK_ABOVE_LAVON_WS_SCS_SITE_1DA_DAM	1964	NA	0	NA	TX01131	-96.751403	33.251823	NA	COLLIN	GENTLE_CREEK	MCKINNEY	NA	COLLIN_COUNTY_SWCD;COLLIN_COUNTY;	L	USDA_NRCS	N	RE	X	U	CPR	NA	1428	42	42	42	42	2	803	154	803	24.5	1.55	NA	N	6/15/16	5	Y	TCEQ	U	106	U2;S1	87100	0	0	0	USDA_NRCS	USDA_NRCS	USDA_NRCS
81592	AQUILLA_HACKBERRY_CK_WS_SCS_SITE_21A_DAM	1982	NA	0	NA	TX05793	-97.07569	32.071587	NA	HILL	TR-LITTLE_HACKBERRY_CREEK	NONE	NA	AQUILLA_HACKBERRY_CREEK_CD;HILL_COUNTY_COMMISSIONERS_COURT;HILL_COUNTY-BLACKLAND_SWCD;	L	USDA_NRCS	N	RE	XK	UZ	CP	NA	1700	34	34	34	34	2	780	137	780	25	1.8	NA	Y	7/28/16	5	Y	TCEQ	U	62	U2;S1	184060	0	0	0	USDA_NRCS	USDA_NRCS	USDA_NRCS
77182	EAST_FORK_ABOVE_LAVON_WS_SCS_SITE_47_DAM	1960	NA	0	NA	TX01141	-96.586672	33.321607	NA	COLLIN	THROCKMORTON_CREEK	NONE	NA	COLLIN_COUNTY_SWCD;COLLIN_COUNTY;	L	USDA_NRCS	N	RE	X	U	CPR	NA	2972	49	49	49	49	2	1774	200	1774	25.6	3.36	NA	N	6/21/16	5	Y	TCEQ	U	116	U2;S1	85205	0	0	0	USDA_NRCS	USDA_NRCS	USDA_NRCS
76881	COLUMBIAN_CLUB_LAKE_DAM	1905	NA	NA	NA	TX00834	-96.871605	32.9666	NA	DALLAS	TR-HUTTON_BRANCH	CARROLLTON	0.1	COLUMBIAN_COUNTRY_CLUB_OF_DALLAS	P	NO_DATA_FOR_ORIGINAL_DESIGNER;NO_DATA;OBRIEN_ENGINEERING_INC.	N	RE	XK	UZ	IR	2017H;1970S	1000	24.3	24.3	24.3	24.3	3	345	125	345	26	2.7	NA	Y	5/3/17	5	Y	TCEQ	U	395	U3	0	0	0	0	NA	NA	NA
76744	WORTHAM_LAKE_NO_1_DAM	1952	NA	NA	NA	TX00691	-96.425353	31.794145	NA	FREESTONE	JACKSON_BRANCH	NA	0	CITY_OF_WORTHAM	L	USDA_NRCS;USDA_NRCS;VELVIN_AND_WEEKS	N	RE	X	U	R	2012S;2011O	1090	19	19	19	19	3	379.6	200	379.6	26.3	1.6	NA	Y	11/29/17	5	Y	TCEQ	U	171	U3	0	0	0	0	NA	NA	NA
77149	ROWLETT_CREEK_WS_SCS_SITE_5_DAM	1956	NA	0	NA	TX01107	-96.563435	33.020646	NA	COLLIN	TR-MUDDY_CREEK	NONE	NA	COLLIN_COUNTY;COLLIN_COUNTY_SWCD;	L	USDA_NRCS	N	RE	X	U	CPR	NA	1575	27	27	27	27	2	1317	110	1317	26.6	1.73	NA	Y	5/20/14	5	Y	TCEQ	U	101	U2;S1	44090	0	0	0	USDA_NRCS	USDA_NRCS	USDA_NRCS
78605	RICHLAND_CREEK_WS_SCS_SITE_107B_DAM	1986	LAKE_DAWSON	0	NA	TX02630	-96.706063	31.875167	NA	NAVARRO	TR-BATTLE_CREEK	NONE	NA	NAVARRO_CO_SWCD;NAVARRO_COUNTY;	L	USDA_NRCS	N	RE	X	U	FP	2010O	1120	29	35	29	35	2	595	186	595	27	1.16	NA	NR	11/29/10	0	Y	TCEQ	U	43	U2;S1	30312	0	0	0	USDA_NRCS	USDA_NRCS	USDA_NRCS
77637	YORK_CREEK_WS_SCS_SITE_7_DAM	1962	NA	0	NA	TX01609	-97.961702	29.75665	NA	GUADALUPE	TR-YORK_CREEK	NONE	NA	YORK_CREEK_IMPROVEMENT_DISTRICT;COMAL-GUADALUPE_SWCD;	L	USDA_NRCS	N	RE	X	U	CD	NA	1535	38	38	38	38	2	994	200	994	27	2.21	NA	Y	4/12/16	5	Y	TCEQ	U	162	U2;S1	0	0	0	0	USDA_NRCS	USDA_NRCS	USDA_NRCS
77190	EAST_FORK_ABOVE_LAVON_WS_SCS_SITE_8E_DAM	1957	NA	0	NA	TX01149	-96.697585	33.349816	NA	COLLIN	TR-HONEY_CREEK	MCKINNEY	NA	COLLIN_COUNTY_SWCD;COLLIN_COUNTY;	L	USDA_NRCS	N	RE	X	U	CPR	NA	1591	43	43	43	43	2	1180	178	1180	27	1.93	NA	N	6/22/16	5	Y	TCEQ	U	155	U2;S1	94676	0	0	0	USDA_NRCS	USDA_NRCS	USDA_NRCS
77309	CHAMBERS_CREEK_WS_SCS_SITE_7_DAM	1958	NA	0	NA	TX01269	-96.950888	32.448282	NA	ELLIS	TR-WAXAHACHIE_CREEK	SARDIS	NA	ELLIS_PRAIRIE_SWCD;ELLIS_COUNTY;	L	USDA_NRCS	N	RE	XK	UZ	C	NA	1600	50	50	50	50	2	1181	203	1181	27	2.4	NA	Y	8/6/14	5	Y	TCEQ	U	101	U2;S1	104100	0	0	0	USDA_NRCS	USDA_NRCS	USDA_NRCS
78611	RICHLAND_CREEK_WS_SCS_SITE_113_DAM	1970	NA	0	NA	TX02636	-96.665313	31.906852	NA	NAVARRO	TR-BATTLE_CREEK	NONE	NA	NAVARRO_SWCD;NAVARRO_COUNTY;	L	USDA_NRCS	N	RE	X	U	C	NA	2660	26	26	26	26	2	638	168	638	30	1.28	NA	NR	NA	0	Y	TCEQ	U	128	U2;S1	84400	0	0	0	USDA_NRCS	USDA_NRCS	USDA_NRCS
77189	EAST_FORK_ABOVE_LAVON_WS_SCS_SITE_8D_DAM	1957	NA	0	NA	TX01148	-96.701523	33.365245	NA	COLLIN	TR-HONEY_CREEK	MCKINNEY	NA	COLLIN_COUNTY_SWCD;COLLIN_COUNTY;	L	USDA_NRCS	N	RE	X	U	CPR	NA	1496	30	30	30	30	2	959	154	959	30	1.46	NA	N	6/22/16	5	Y	TCEQ	U	105	U2;S1	65163	0	0	0	USDA_NRCS	USDA_NRCS	USDA_NRCS
77322	WAXAHACHIE_COUNTRY_CLUB_LAKE_DAM	1923	NA	NA	NA	TX01282	-96.865967	32.407287	NA	ELLIS	TR-NORTH_FORK_WAXAHACHIE_CREEK	WAXAHACHIE	1	WAXAHACHIE_COUNTRY_CLUB	P	NO_DATA_FOR_ORIGINAL_DESIGNER	N	RE	XK	UZ	IR	NA	725	37.4	37.4	37.4	37.4	2	388	240	388	31	0.2	NA	Y	8/4/14	5	Y	TCEQ	U	190	U2	0	0	0	0	NA	NA	NA
77156	EAST_FORK_ABOVE_LAVON_WS_SCS_SITE_3B_DAM	1958	NA	EAST_FORK_ABOVE_LAVON_WS_SCS_SITE_38_DAM	NA	TX01114	-96.702903	33.197282	NA	COLLIN	TR-WILSON_CREEK	MCKINNEY	NA	COLLIN_COUNTY_SWCD;COLLIN_COUNTY;CITY_OF_MCKINNEY;	L	USDA_NRCS	N	RE	XEZ	RSK	CI	2017S;1988O	1200	55	55	55	55	2	1400	458	1400	31.8	2.68	NA	Y	8/22/13	5	Y	TCEQ	U	206	U2;V1	161785	0	0	0	USDA_NRCS	USDA_NRCS	USDA_NRCS
76861	CEDAR_CREEK_WS_SCS_SITE_1A_DAM	1971	NA	0	NA	TX00811	-96.390212	32.914585	NA	ROCKWALL	BRUSHY_CREEK	NONE	NA	KAUFMAN_VAN_ZANDT_ROCKWALL_SWCD;ROCKWALL_COUNTY;	L	USDA_NRCS	N	RE	X	U	CPR	NA	2125	27	27	27	27	59	942	99	942	32	1.72	NA	Y	8/27/15	5	Y	TCEQ	U	112	U2	53009	0	0	0	USDA_NRCS	USDA_NRCS	USDA_NRCS
81572	PILOT_GROVE_CREEK_WS_SCS_SITE_51_DAM	1982	NA	0	NA	TX05772	-96.271846	33.384187	NA	FANNIN	LEE_CREEK	NONE	NA	FANNIN_COUNTY_SWCD;FANNIN_COUNTY;	L	USDA_NRCS	N	RE	HEK	SZ	C	NA	1455	33	33	33	33	317	1020	172	1020	32	2.15	NA	N	11/18/15	5	Y	TCEQ	U	102	U2;S1	79430	0	0	0	USDA_NRCS	USDA_NRCS	USDA_NRCS
82311	ELM_CREEK_WS_SCS_SITE_1_DAM	1984	NA	0	NA	TX06588	-97.311635	31.240385	NA	BELL	BIG_ELM_CREEK	NONE	NA	CENTRAL_TEXAS_SWCD;BELL_COUNTY;ELM_CREEK_WATERSHED_AUTHORITY;	L	USDA_NRCS	N	RE	XK	UZ	C	NA	4220	65	74	65	74	33165	18300	1867	18300	32	21.12	NA	Y	7/11/16	5	Y	TCEQ	U	454	U2;S1	0	0	0	0	USDA_NRCS	USDA_NRCS	USDA_NRCS
77301	CHAMBERS_CREEK_WS_SCS_SITE_56_DAM	1969	NA	0	NA	TX01261	-96.97531	32.327205	NA	ELLIS	OAK_BRANCH	NONE	NA	ELLIS_PRAIRIE_SWCD;ELLIS_COUNTY;	L	USDA_NRCS	N	RE	X	U	C	NA	1694	54	54	54	54	0.2	2573	200	2573	33	5.69	NA	Y	1/31/18	5	Y	TCEQ	U	170	U2;S1	222390	0	0	0	USDA_NRCS	USDA_NRCS	USDA_NRCS
77188	EAST_FORK_ABOVE_LAVON_WS_SCS_SITE_8C_DAM	1956	NA	0	NA	TX01147	-96.725657	33.365565	NA	COLLIN	TR-HONEY_CREEK	NONE	NA	COLLIN_COUNTY_SWCD;COLLIN_COUNTY;	L	USDA_NRCS	N	RE	X	U	CPR	NA	1771	39	39	39	39	2	1317	190	1317	33.4	2.1	NA	N	6/22/16	5	Y	TCEQ	U	105	U2;S1	69457	0	0	0	USDA_NRCS	USDA_NRCS	USDA_NRCS
76545	PILOT_GROVE_CREEK_WS_SCS_SITE_59_DAM	1970	NA	0	NA	TX00488	-96.242005	33.339264	NA	HUNT	ARNOLD_CREEK	NONE	NA	UPPER_SABINE_SWCD;HUNT_COUNTY;	L	USDA_NRCS	N	RE	X	U	C	NA	2280	35	35	35	35	2	1422	132	1422	33.4	2.97	NA	N	3/6/18	5	Y	TCEQ	U	162	U2;S1	99660	0	0	0	USDA_NRCS	USDA_NRCS	USDA_NRCS
77914	CUMMINS_CREEK_WS_SCS_SITE_30_DAM	1969	NA	0	NA	TX01904	-96.634113	29.916925	NA	FAYETTE	POOL_BRANCH	NONE	NA	LEE-FAYETTE_COUNTIES_CUMMINS_CREEK_WCID_1;FAYETTE_COUNTY;FAYETTE_SWCD;	L	USDA_NRCS	N	RE	X	U	C	NA	2725	42	42	42	42	2	3202	198	3202	33.7	5.99	NA	NR	NA	0	Y	TCEQ	U	380	U2;S1	180570	0	0	0	USDA_NRCS	USDA_NRCS	USDA_NRCS
76542	PILOT_GROVE_CREEK_WS_SCS_SITE_62_DAM	1971	NA	0	NA	TX00485	-96.254634	33.317476	NA	HUNT	TR-ARNOLD_CREEK	NONE	NA	UPPER_SABINE_SWCD;HUNT_COUNTY;	L	USDA_NRCS	N	RE	X	U	C	2010S;2002S	1950	31	31	31	31	2	1584	101	1584	34	2.63	NA	N	3/7/18	5	Y	TCEQ	U	74	U2;S1	101530	0	0	0	USDA_NRCS	USDA_NRCS	USDA_NRCS
77187	EAST_FORK_ABOVE_LAVON_WS_SCS_SITE_8A_DAM	1969	NA	0	NA	TX01146	-96.706595	33.330355	NA	COLLIN	HAW_BRANCH	MCKINNEY	NA	COLLIN_COUNTY_SWCD;COLLIN_COUNTY;	L	USDA_NRCS	N	RE	X	U	CPR	NA	1688	44	44	44	44	0.2	1795	195	1795	35	3.71	NA	Y	2/7/18	5	Y	TCEQ	U	130	U2;S1	104010	0	0	0	USDA_NRCS	USDA_NRCS	USDA_NRCS
78609	RICHLAND_CREEK_WS_SCS_SITE_110_DAM	1970	NA	0	NA	TX02634	-96.690128	31.891381	NA	NAVARRO	TR-BATTLE_CREEK	NONE	NA	NAVARRO_SWCD;NAVARRO_COUNTY;	L	USDA_NRCS	N	RE	X	U	C	NA	1967	30	30	30	30	2	791	191	791	36.5	1.31	NA	NR	NA	0	Y	TCEQ	U	55	U2;S1	98895	0	0	0	USDA_NRCS	USDA_NRCS	USDA_NRCS
80607	RICHLAND_CREEK_WS_SCS_SITE_91A_DAM	1979	NA	0	NA	TX04754	-96.866256	31.873188	NA	HILL	LITTLE_COTTONWOOD_CREEK	NONE	NA	HILL_COUNTY_BLACKLAND_SWCD;HILL_COUNTY;	L	USDA_NRCS	N	RE	X	U	C	NA	1331	32	32	32	32	2	1474	164	1474	37	2.95	NA	NR	NA	0	Y	TCEQ	U	134	U2;S1	87160	0	0	0	USDA_NRCS	USDA_NRCS	USDA_NRCS
77493	CALAVERAS_CREEK_WS_SCS_SITE_6_DAM	1957	NA	0	NA	TX01459	-98.292591	29.38056	NA	BEXAR	CHUPADERAS_CREEK	NONE	NA	SAN_ANTONIO_RIVER_AUTHORITY;ALAMO_SWCD;	L	USDA_NRCS	N	RE	XK	UZ	C	2011	2463	43.2	44	43	44	44239	3262	200	3262	37	7	NA	Y	2/14/16	5	Y	TCEQ	U	503	U3;S1	53480	0	0	0	USDA_NRCS	USDA_NRCS	USDA_NRCS
80010	TEHUACANA_CREEK_WS_SCS_SITE_8_DAM	1964	NA	0	NA	TX04118	-96.998793	31.74259	NA	MCLENNAN	MOOSE_CREEK	NONE	NA	MCLENNAN_COUNTY;MCLENNAN_COUNTY_SWCD;MCLENNAN_HILL_COUNTIES_TEHUACANA_CREEK_WCID_1;	L	USDA_NRCS	N	RE	X	U	CP	NA	5210	28	28	28	28	2	1528	200	1528	37.9	3.11	NA	NR	NA	0	Y	TCEQ	U	210	U2;S1	95750	0	0	0	USDA_NRCS	USDA_NRCS	USDA_NRCS
80582	TEN_MILE_CREEK_WS_SCS_SITE_10_DAM	1959	NA	0	NA	TX04725	-96.606517	32.549487	NA	DALLAS	TR-OLD_TENMILE_CREEK	WALNUT_SPRINGS	NA	HIGHPOINT_SWCD;DALWORTH_SWCD;	L	USDA_NRCS	N	RE	XK	UZ	C	NA	1325	29	29	29	29	2	1508	184	1508	40	2.37	NA	Y	6/14/16	5	Y	TCEQ	U	180	U2;S1	0	0	0	0	USDA_NRCS	USDA_NRCS	USDA_NRCS
79365	PLUM_CREEK_WS_SCS_SITE_18_DAM	1964	NA	0	NA	TX03426	-97.698776	29.978353	NA	CALDWELL	WITHERS_HOLLOW	NIEDERWALD	NA	PLUM_CREEK_CONSERVATION_DISTRICT;CALDWELL_TRAVIS_SWCD;	L	USDA_NRCS	N	RE	XZ	RSK	C	NA	2290	35	35	35	35	2	1700	198	1700	40	2.53	NA	Y	7/31/14	5	Y	TCEQ	U	142	U2;S1	104710	0	0	0	USDA_NRCS	USDA_NRCS	USDA_NRCS
83021	PERFECTION_LAKE_DAM	1981	NA	NA	NA	TX07358	-95.740698	30.370717	NA	MONTGOMERY	TRIB_OF_LAKE_CREEK	NA	0	PERFECTION_RANCH_PROPERTY_OWNERS_ASSOCIATION	P	UNKNOWN	N	RE	X	U	O	NA	840	24.4	NA	23.6	24.4	1	482	258	482	43	1.4	NA	N	10/14/15	5	Y	TCEQ	U	65	U1	0	0	0	0	NA	NA	NA
82441	TEHUACANA_CREEK_WS_SCS_SITE_2A_DAM	1979	NA	0	NA	TX06718	-96.958332	31.803332	NA	HILL	MESQUITE_CREEK	NONE	NA	HILL_COUNTY;HILL_COUNTY-BLACKLAND_SWCD;	L	USDA_NRCS	N	RE	X	U	C	NA	1618	32	32	32	32	2	2016	336	2016	44	4.35	NA	NR	NA	0	Y	TCEQ	U	204	U2;S1	110492	0	0	0	USDA_NRCS	USDA_NRCS	USDA_NRCS
77389	UPPER_BRUSHY_CREEK_WS_SCS_SITE_11_DAM	1967	NA	0	NA	TX01350	-97.678737	30.541357	NA	WILLIAMSON	CHANDLER_BRANCH	ROUND_ROCK	NA	TAYLOR_SWCD;UPPER_BRUSHY_CREEK_WCID;	L	USDA_NRCS	N	RE	XK	RSZ	CP	2005H;2005O	2600	41	41	41	41	39619	5844	81.6	5844	45	8.16	NA	Y	11/20/17	5	Y	TCEQ	U	403	U2;S1	171070	0	0	0	USDA_NRCS	USDA_NRCS	USDA_NRCS
77631	YORK_CREEK_WS_SCS_SITE_11_DAM	1962	NA	0	NA	TX01603	-97.918453	29.709332	NA	GUADALUPE	TR-YORK_CREEK	NONE	NA	YORK_CREEK_IMPROVEMENT_DISTRICT;COMAL-GUADALUPE_SWCD;	L	USDA_NRCS	N	RE	XZ	UZ	CDPR	NA	3267	35	35	35	35	2	2491	198	2491	45.1	5.07	NA	Y	12/12/16	5	Y	TCEQ	U	303	U2;S1	238170	0	0	0	USDA_NRCS	USDA_NRCS	USDA_NRCS
77393	UPPER_BRUSHY_CREEK_WS_SCS_SITE_16_DAM	1963	NA	0	NA	TX01354	-97.629382	30.56717	NA	WILLIAMSON	MCNUTT_CREEK	NONE	NA	UPPER_BRUSHY_CREEK_WCID;TAYLOR_SWCD;	L	USDA_NRCS	N	RE	XK	RSZ	CP	2009H	2550	48	48	48	48	19040	4868	165	4868	46	5.63	NA	Y	2/3/15	5	Y	TCEQ	U	202	U2;V1	167210	0	0	0	USDA_NRCS	USDA_NRCS	USDA_NRCS
79986	CASTLEMAN_CREEK_WS_SCS_SITE_1_DAM	1970	NA	0	NA	TX04091	-97.129687	31.431672	NA	MCLENNAN	CASTLEMAN_CREEK	NONE	NA	CASTLEMAN_CREEK_WATERSHED_ASSOCIATION;MCLENNAN_COUNTY_SWCD;MCLENNAN_COUNTY;	L	USDA_NRCS	N	RE	IEK	SK	C	2011S	4700	52	52	52	52	9944	8538	200	8538	46	12.5	NA	Y	7/22/14	5	Y	TCEQ	U	312	U2;S1	337770	0	0	0	USDA_NRCS	USDA_NRCS	USDA_NRCS
76467	CANOE_LAKE_DAM	1905	NA	NA	NA	TX00408	-96.136262	33.568727	NA	FANNIN	TR-BOIS_D_ARC_CREEK	NA	0	WARE_REVOCABLE_LIVING_TRUST	P	NONE	N	RE	XK	UZ	R	NA	1100	25	25	25	25	2	683	245	683	50	0.35	NA	Y	8/18/15	5	Y	TCEQ	U	101	U2	0	0	0	0	NA	NA	NA
78587	RICHLAND_CREEK_WS_SCS_SITE_100A_DAM	1972	NA	0	NA	TX02612	-96.835002	32.022712	NA	NAVARRO	TR-HACKBERRY_CREEK	NONE	NA	NAVARRO_SWCD;NAVARRO_COUNTY;	L	USDA_NRCS	N	RE	X	U	C	1991O	1613	31	31	31	31	2	2466	200	2466	50	4.28	NA	NR	NA	0	Y	TCEQ	U	138	U2;S1	74870	0	0	0	USDA_NRCS	USDA_NRCS	USDA_NRCS
77324	CHAMBERS_CREEK_WS_SCS_SITE_126_DAM	1965	NA	0	NA	TX01284	-96.534308	32.256637	NA	ELLIS	TR-CUMMINS_CREEK	NONE	NA	ELLIS_PRAIRIE_SWCD;ELLIS_COUNTY;	L	USDA_NRCS	N	RE	X	U	CD	NA	2680	34	34	34	34	2	3451	199	3451	50	5.39	NA	Y	5/24/10	5	Y	TCEQ	U	146	U2	85430	0	0	0	USDA_NRCS	USDA_NRCS	USDA_NRCS
79362	PLUM_CREEK_WS_SCS_SITE_14_DAM	1968	NA	0	NA	TX03423	-97.742952	29.952436	NA	CALDWELL	BRUSHY_CREEK	NONE	NA	PLUM_CREEK_CONSERVATION_DISTRICT;CALDWELL_TRAVIS_SWCD;	L	USDA_NRCS	N	RE	XK	UZ	C	1993O	3640	46	46	46	46	14851	8715	193	8715	50	15.11	NA	Y	3/15/17	5	Y	TCEQ	U	404	U3;S1	331411	0	0	0	USDA_NRCS	USDA_NRCS	USDA_NRCS
76873	ROWLETT_CREEK_WS_SCS_SITE_10_DAM	1955	NA	0	NA	TX00823	-96.562702	32.960053	NA	DALLAS	LONG_BRANCH	NONE	NA	DALWORTH_SWCD	L	USDA_NRCS	N	RE	X	U	CI	NA	1725	34	34	34	34	3	2500	200	2500	50.1	4.18	NA	Y	6/15/16	5	Y	TCEQ	U	281	U3;S1	45040	0	0	0	USDA_NRCS	USDA_NRCS	USDA_NRCS
77498	MARTINEZ_CREEK_WS_SCS_SITE_6A_DAM	1966	NA	0	NA	TX01464	-98.290302	29.478447	NA	BEXAR	SALITRILLO_CREEK	NONE	NA	SAN_ANTONIO_RIVER_AUTHORITY;ALAMO_SWCD;	L	USDA_NRCS	N	RE	HEK	RSK	C	2010O	1552	36.2	44.2	36.7	44.2	50896	6938	74	6938	52.8	16.7	NA	Y	8/4/15	5	Y	TCEQ	U	810	U4;S1	165180	0	0	0	USDA_NRCS	USDA_NRCS	USDA_NRCS
78599	RICHLAND_CREEK_WS_SCS_SITE_31_DAM	1963	NA	0	NA	TX02624	-96.567615	31.870462	NA	NAVARRO	BOARD_CREEK	NONE	NA	NAVARRO_SWCD;NAVARRO_COUNTY;	L	USDA_NRCS	N	RE	X	U	I	2010O	4493	35	35	35	35	2	5838	200	5838	56	10.98	NA	NR	8/19/10	0	Y	TCEQ	U	192	U2;S1	233510	0	0	0	USDA_NRCS	USDA_NRCS	USDA_NRCS
79357	LOWER_PLUM_CREEK_WS_SCS_SITE_34_DAM	1965	NA	0	NA	TX03418	-97.756477	29.865917	NA	CALDWELL	DRY_BRANCH	NONE	NA	CALDWELL_TRAVIS_SWCD;PLUM_CREEK_CONSERVATION_DISTRICT;	L	USDA_NRCS	N	RE	HEK	SK	C	NA	3106	41	41	41	41	22240	4741	694	4741	60	7.6	NA	Y	4/19/18	0	Y	TCEQ	U	364	U2;S1	139060	0	0	0	USDA_NRCS	USDA_NRCS	USDA_NRCS
77283	CHAMBERS_CREEK_WS_SCS_SITE_97_DAM	1960	NA	0	NA	TX01243	-96.998206	32.182426	NA	ELLIS	MILL_CREEK	MILFORD	NA	ELLIS_PRAIRIE_SWCD;ELLIS_COUNTY;	L	USDA_NRCS	N	RE	HEK	RSK	C	NA	2740	36	36	36	36	1.1	5093	200	5093	62	10.8	NA	Y	5/2/17	5	Y	TCEQ	U	118	U2;S1	272529	0	0	0	USDA_NRCS	USDA_NRCS	USDA_NRCS
79317	UPPER_EAST_FK_LATERALS_WS_SCS_SITE_11_DAM	1964	NA	0	NA	TX03365	-96.47174	32.678847	NA	KAUFMAN	MUSTANG_CREEK	NONE	NA	KAUFMAN_VAN_ZANDT_ROCKWALL_SWCD	L	USDA_NRCS	N	RE	XK	RSZ	CPR	NA	2379	35	35	35	35	21832	6518	190	6518	62.8	12.67	NA	Y	5/4/17	5	Y	TCEQ	U	65	U2;S1	183880	0	0	0	USDA_NRCS	USDA_NRCS	USDA_NRCS
77282	CHAMBERS_CREEK_WS_SCS_SITE_98_DAM	1960	NA	0	NA	TX01242	-96.964562	32.14929	NA	ELLIS	MILL_CREEK	MILFORD	NA	ELLIS_PRAIRIE_SWCD;ELLIS_COUNTY;	L	USDA_NRCS	N	RE	IEK	SK	CD	NA	1975	50	50	50	50	2	3973	375	3973	63	18.5	NA	Y	12/13/17	5	Y	TCEQ	U	162	U2;S1	272529	0	0	0	USDA_NRCS	USDA_NRCS	USDA_NRCS
78593	GRAYS_CREEK_WS_SCS_SITE_1_DAM	1954	NA	0	NA	TX02618	-96.477471	32.276662	NA	NAVARRO	GRAYS_CREEK	NONE	NA	NAVARRO_SWCD;NAVARRO_COUNTY;	L	USDA_NRCS	N	RE	X	RSK	C	1993S;1959H	2350	26	26	26	26	2	3635	319	3635	68.7	5.54	NA	NR	NA	0	Y	TCEQ	U	210	U2;S1	95000	0	0	0	USDA_NRCS	USDA_NRCS	USDA_NRCS
82188	ROBINSON_OFF-CHANNEL_RESERVOIRS_1A_AND_1B	1992	NA	NA	NA	TX06422	-97.094355	31.495142	NA	MCLENNAN	OFF_CH-BRAZOS_RIVER	NA	0	CITY_OF_ROBINSON	L	WALLACE,_WINKLER_AND_RICE_INC	N	RE	XK	UZ	S	NA	NA	24	24	24	24	1	1710	1529	1710	88	NA	NA	Y	6/16/16	5	Y	TCEQ	U	9	U1	0	0	0	0	NA	NA	NA
77349	MOUNTAIN_CREEK_WS_SCS_SITE_10_DAM	1956	NA	0	NA	TX01309	-97.042138	32.497973	NA	ELLIS	NEWTON_BRANCH	NONE	NA	ELLIS_COUNTY;DALWORTH_SWCD;	L	USDA_NRCS	N	RE	HEK	RSK	CR	2016	2613	46	46	46	46	26730	6910.7	200	6910.7	88.5	9.17	NA	Y	11/3/16	1	Y	TCEQ	U	315	U2;S1	196257	0	0	0	USDA_NRCS	USDA_NRCS	USDA_NRCS
78586	RICHLAND_CREEK_WS_SCS_SITE_98A_DAM	1972	NA	0	NA	TX02611	-96.844012	32.018513	NA	NAVARRO	HACKBERRY_CREEK	NONE	NA	NAVARRO_SWCD;NAVARRO_COUNTY;	L	USDA_NRCS	N	RE	X	U	C	NA	1800	36	36	36	36	2	4391	200	4391	126	7.35	NA	NR	NA	0	Y	TCEQ	U	266	U2;S1	94170	0	0	0	USDA_NRCS	USDA_NRCS	USDA_NRCS
77639	YORK_CREEK_WS_SCS_SITE_13_DAM	1964	NA	0	NA	TX01611	-97.924092	29.820756	NA	GUADALUPE	COTTONWOOD_CREEK	NONE	NA	YORK_CREEK_IMPROVEMENT_DISTRICT;COMAL-GUADALUPE_SWCD;	L	USDA_NRCS	N	RE	IEK	RSK	CDPR	NA	2250	33	33	33	33	30232	5045	652	5045	126	9.7	NA	Y	12/12/16	5	Y	TCEQ	U	378	U2;S1	154760	0	0	0	USDA_NRCS	USDA_NRCS	USDA_NRCS
77148	ROWLETT_CREEK_WS_SCS_SITE_4_DAM	1956	NA	0	NA	TX01106	-96.576582	33.017062	NA	COLLIN	MUDDY_CREEK	NONE	NA	COLLIN_COUNTY_SWCD;COLLIN_COUNTY;	L	USDA_NRCS	N	RE	XK	UZ	CPR	NA	4100	43	43	43	43	3	6500	200	6500	140	11.39	NA	Y	5/20/14	5	Y	TCEQ	U	357	U3;S1	156672	0	0	0	USDA_NRCS	USDA_NRCS	USDA_NRCS
77605	PLUM_CREEK_WS_SCS_SITE_6_DAM	1967	NA	0	NA	TX01576	-97.822853	30.002207	NA	HAYS	PORTER_CREEK	UHLAND	NA	PLUM_CREEK_CONSERVATION_DISTRICT;HAYS_COUNTY_SWCD;	L	USDA_NRCS	N	RE	HEK	RSK	C	NA	3340	36	36	36	36	25641	5663	199	5663	142	8.4	NA	Y	4/19/18	0	Y	TCEQ	U	358	U2;V1	198841	0	0	0	USDA_NRCS	USDA_NRCS	USDA_NRCS
77186	SISTER_GROVE_CREEK_WS_SCS_SITE_9_DAM	1953	NA	0	NA	TX01145	-96.512265	33.319503	NA	COLLIN	TR-SISTER_GROVE_CREEK	NONE	NA	COLLIN_COUNTY_SWCD;COLLIN_COUNTY;	L	USDA_NRCS	N	RE	X	U	CPR	NA	2000	50	50	50	50	2	3000	200	3000	168	5.02	NA	N	3/29/16	5	Y	TCEQ	U	260	U2;S1	149344	0	0	0	USDA_NRCS	USDA_NRCS	USDA_NRCS
80580	TEHUACANA_CREEK_WS_SCS_SITE_9_DAM	1975	NA	0	NA	TX04723	-97.03883	31.800807	NA	MCLENNAN	COTTONWOOD_CREEK	LEROY	NA	MCLENNAN_COUNTY;MCLENNAN_COUNTY_SWCD;MCLENNAN_HILL_COUNTIES_TEHUACANA_CREEK_WCID_1;	L	USDA_NRCS	N	RE	XK	UZ	CP	NA	3520	48	48	48	48	15968	8244	200	8244	190	14.05	NA	NR	NA	0	Y	TCEQ	U	250	U2	236630	0	0	0	USDA_NRCS	USDA_NRCS	USDA_NRCS
77628	LAKE_PLACID_DAM	1932	NA	NA	NA	TX01600	-97.999636	29.548446	NA	GUADALUPE	GUADALUPE_RIVER	SEGUIN	1	GUADALUPE-BLANCO_RIVER_AUTHORITY	S	NO_DATA_FOR_ORIGINAL_DESIGNER;DEVLIN_ENG_CO_AMARILLO	N	PGRE	HEK	UZ	HR	2008S	2057	46.8	46.8	46.8	46.8	2	5650	750	5650	248	37.75	NA	Y	6/13/18	5	Y	TCEQ	CU	325	O1;U1	0	0	0	0	NA	NA	NA
79302	CEDAR_CREEK_WS_SCS_SITE_60_DAM	1955	NEW_KAUFMAN_CITY_LAKE	0	NA	TX03350	-96.25951	32.58461	NA	KAUFMAN	BIG_COTTONWOOD_CREEK	NONE	NA	KAUFMAN_VAN_ZANDT_ROCKWALL_SWCD;CITY_OF_KAUFMAN;	L	USDA_NRCS	N	RE	HEK	SK	CPR	NA	6100	35	35	35	35	15425	6681	1834	6681	330.3	8.32	NA	Y	6/14/16	2	Y	TCEQ	CU	202	O1;S1;U1	224700	0	0	0	USDA_NRCS	USDA_NRCS	USDA_NRCS
77629	LAKE_MCQUEENEY_DAM	1928	NA	NA	NA	TX01601	-98.040702	29.594357	NA	GUADALUPE	GUADALUPE_RIVER	MCQUEENEY	1	GUADALUPE-BLANCO_RIVER_AUTHORITY	S	FARGO_ENGR_COMPANY	N	RE	XZ	UZ	HR	NA	1555	42	42	42	42	2	6170	2999	6170	396	1697	NA	Y	6/13/18	5	Y	TCEQ	CU	855	O1;U1	0	0	0	0	NA	NA	NA
77630	LAKE_DUNLAP_DAM	1928	NA	NA	NA	TX01602	-98.066285	29.653992	NA	GUADALUPE	GUADALUPE_RIVER	MCQUEENEY	4	GUADALUPE-BLANCO_RIVER_AUTHORITY	S	FARGO_ENGINEERING_CO	N	RE	XZ	UZ	HR	NA	1800	41	41	41	41	2	14330	5900	14330	410	1676	NA	Y	6/13/18	5	Y	TCEQ	CU	779	O1;U1	0	0	0	0	NA	NA	NA
77131	LONGHORN_DAM	1960	NA	NA	NA	TX01088	-97.713491	30.250345	NA	TRAVIS	COLORADO_RIVER	AUSTIN	0	CITY_OF_AUSTIN	L	BROWN_AND_ROOT_INC	N	PGRE	XK	RSK	OR	NA	1240	65	65	65	65	859400	6850	3520	6850	480	0.42	NA	Y	10/20/15	5	Y	TCEQ	CU	2950	V3;O2;U1	0	0	0	0	NA	NA	NA
77081	MARLIN_NEW_CITY_LAKE_DAM	1948	NA	NA	NA	TX01038	-96.859557	31.334745	NA	FALLS	BIG_SANDY_CREEK	NA	0	CITY_OF_MARLIN	L	HRF_HELLAND;HENNINGTON_DURHAM_&_RICHARD_INC.;HRF_HELLAND	N	RE	HEK	RSZ	S	1988S;1983S	2000	50	50	50	50	38000	7221	3135	7221	485	22.3	NA	Y	6/15/16	2	Y	TCEQ	U	750	V3;U2	533300	0	0	0	NA	NA	NA
82095	BIG_CREEK_DAM	1987	NA	NA	NA	TX06314	-95.69409	33.392371	NA	DELTA	BIG_CREEK	NA	0	CITY_OF_COOPER	L	HAYTER_ENGINEERING_INC;HAYTER_ENGINEERING_INC;HAYTER_ENGINEERING_INC	N	RE	HEK	RSZ	S	2001S;1995S	4350	38	38	38	38	34863	13296	4625	13296	512.8	11.92	NA	Y	11/8/17	5	Y	TCEQ	U	807	V3;U2	0	0	0	0	NA	NA	NA
79961	LAKE_CREEK_DAM	1953	NA	LAKE_CREEK_STEAM_ELECTRIC_STATION_DAM	NA	TX04066	-96.98518	31.454328	NA	MCLENNAN	MANOS_CREEK	NA	0	LUMINANT_POWER_COMPANY_LLC	P	EBASCO_SERVICES_INC;FREESE_&_NICHOLS_INC	N	RE	HEK	SK	O	2009O	1760	53	53	53	53	42000	11700	8500	11700	550	14	NA	Y	7/18/17	5	Y	TCEQ	CU	595	O1;U1	198000	0	0	0	NA	NA	NA
78543	LAKE_HALBERT_DAM	1921	NA	NA	NA	TX02568	-96.405752	32.076361	NA	NAVARRO	ELM_CREEK	CORSICANA	3	CITY_OF_CORSICANA	L	NO_DATA_FOR_ORIGINAL_DESIGNER;CITY_OF_CORSICANA;VELVIN_&_WEEKS	N	RE	XK	UZ	S	2017S;1994O	3300	49	49	49	49	2	14400	7357	14400	649	12	NA	Y	3/3/18	5	Y	TCEQ	U	260	U2;V1	0	0	0	0	NA	NA	NA
77295	SOUTH_PRONG_DAM	1956	NA	NA	NA	TX01255	-96.802885	32.337715	NA	ELLIS	SOUTH_PRONG_WAXAHACHIE_CREEK	NA	0	ELLIS_COUNTY_WCID_1	L	FORREST_AND_COTTON;FORREST_AND_COTTON	N	RE	IEK	SK	S	1995S	4100	62	62	62	62	105443	22764	13500	22764	690	29	NA	Y	6/27/12	5	Y	TCEQ	U	1600	U2	0	0	0	0	NA	NA	NA
77097	FORT_PARKER_STATE_PARK_LAKE_DAM	1939	NA	NA	NA	TX01054	-96.528052	31.588617	NA	LIMESTONE	NAVASOTA_RIVER	NA	0	TEXAS_PARKS_AND_WILDLIFE_DEPARTMENT	S	NATL_PKS_BD-TEX_PKS_BD	N	PG	IEK	RSK	IR	NA	1283	64	64	64	64	74657	21274	3100	21274	700	239	NA	Y	5/4/16	5	Y	TCEQ	U	503	U2;S1	0	0	0	0	NA	NA	NA
79293	CEDAR_CREEK_WS_SCS_SITE_87A_DAM	1955	NEW_TERRELL_CITY_LAKE	0	NA	TX03341	-96.172176	32.727528	NA	KAUFMAN	MUDDY_CEDAR_CREEK	ELMO	NA	CITY_OF_TERRELL;KAUFMAN_VAN_ZANDT_ROCKWALL_SWCD;	L	USDA_NRCS	N	RE	IEK	SZ	CPR	1969H	4800	43	43	43	43	23228	20147	8712	20147	840	14.33	NA	Y	6/15/16	0	Y	TCEQ	U	558	U3	20870	0	0	0	USDA_NRCS	USDA_NRCS	USDA_NRCS
77104	BISTONE_DAM	1961	NA	NA	NA	TX01061	-96.579235	31.643938	NA	LIMESTONE	NAVASOTA_RIVER	NA	0	BISTONE_MWS_DISTRICT	L	KOCH_FOWLER_&_GRAFE_INC	N	RE	X	U	ORS	NA	1645	50	50	50	50	161456	45000	4687	45000	1009	198	NA	Y	6/24/14	0	Y	TCEQ	U	520	U1	0	0	0	0	NA	NA	NA
76887	WHITE_ROCK_DAM	1911	NA	NA	NA	TX00840	-96.725052	32.815227	NA	DALLAS	WHITE_ROCK_CREEK	DALLAS	0	CITY_OF_DALLAS	L	FORREST_AND_COTTON;FORREST_AND_COTTON;HALFF_&_ASSOCIATES	N	RE	XK	UZ	RS	2008S;1978O	2100	47	47	47	47	114600	39400	9004	39400	1119	99	NA	Y	10/21/15	5	Y	TCEQ	U	450	U1	333680	0	0	0	NA	NA	NA
77132	DECKER_CREEK_DAM	1967	NA	NA	NA	TX01089	-97.597073	30.28545	NA	TRAVIS	DECKER_CREEK	NA	0	CITY_OF_AUSTIN	L	BROWN_AND_ROOT_INC	N	RE	IMK	RSZ	OR	NA	6390	75	83	75	83	34467	45200	33940	45200	1269	9.3	NA	Y	8/6/14	5	Y	TCEQ	C	90	O1	0	0	0	0	NA	NA	NA
77469	VICTOR_BRAUNIG_DAM	1963	NA	NA	NA	TX01432	-98.364467	29.246092	NA	BEXAR	ARROYO_SECO	NA	0	CITY_PUBLIC_SERVICE_ENERGY	L	BROWN_AND_ROOT_INC	N	RE	HEK	SZ	HOR	NA	9638	76	80	76	80	16944	32324	26500	32324	1350	9.4	NA	Y	3/7/18	5	Y	TCEQ	C	74	T2;O1;U1	1800000	0	0	0	NA	NA	NA
80004	TRADINGHOUSE_DAM	1968	NA	TRADINGHOUSE_STEAM_ELECTRIC_STATION_DAM	NA	TX04110	-96.97951	31.54871	NA	MCLENNAN	TRADINGHOUSE_CREEK	NA	0	LUMINANT_POWER_COMPANY_LLC	P	FORREST_AND_COTTON	N	RE	IEK	SK	O	NA	7600	60	60	60	60	83239	59000	37814	59000	2012	39	NA	Y	7/18/17	5	Y	TCEQ	CU	1588	O1;S1;U1	0	0	0	0	NA	NA	NA
80257	CEDAR_CREEK_DAM	1977	NA	LCRA_CEDAR_CREEK_DAM	NA	TX04380	-96.733866	29.914918	NA	FAYETTE	CEDAR_CREEK	NA	0	LOWER_COLORADO_RIVER_AUTHORITY	L	S_J_GROVES	N	RE	FEK	UZ	O	NA	10500	102	124	97	124	2170	102000	71400	102000	2400	6.1	NA	Y	2/24/16	5	Y	TCEQ	U	8	S3;U1	0	0	0	0	NA	NA	NA
76877	MOUNTAIN_CREEK_DAM	1936	NA	NA	NA	TX00827	-96.943747	32.732562	NA	DALLAS	MOUNTAIN_CREEK	DALLAS	0	EXELON_POWER	P	PHOENIX_ENGINEER_CORP;FREESE_&_NICHOLS_INC	N	RE	HEK	SZ	O	1999M	8200	47	47	47	47	128502	64372	24280	64372	2880	295	NA	Y	4/27/17	5	Y	TCEQ	C	249	O1;V1	0	0	0	0	NA	NA	NA
77483	CALAVERAS_CREEK_DAM	1969	NA	NA	NA	TX01448	-98.305356	29.278505	NA	BEXAR	CALAVERAS_CREEK	NA	0	CITY_PUBLIC_SERVICE_BOARD	L	BLACK_AND_VEATCH	N	RE	IEK	SK	HO	NA	5920	79	86	71	86	129914	97441	60484	97441	3391	65	NA	Y	3/7/18	0	Y	TCEQ	C	220	O1;S1;V1	0	0	0	0	NA	NA	NA
76066	BARDWELL_LAKE	1965	NA	NA	NA	TX00001	-96.633331	32.26667	NA	ELLIS	WAXAHACHIE_CREEK	CORSICANA	17	CESWF	F	CESWF	N	RE	HEK	RSK	CSRF	NA	15400	82	82	78	82	102944	317483	54866	317483	3570	178	H	Y	3/30/16	5	N	NA	U	350	UNCONTROLLED	3549100	0	0	0	CE	CE	CE
83163	GRANGER_DAM_AND_LAKE	1979	GRANGER_LAKE	LANEPORT_RESERVOIR	NA	TX08005	-97.316673	30.703329	NA	WILLIAMSON	SAN_GABRIEL_RIVER	LANEPORT	2	CESWF	F	CESWF	N	RE	EIK	RSK	SCRF	NA	15240	115	115	114	115	342330	650000	65500	650000	4400	475	H	Y	5/12/17	5	N	NA	U	950	UNCONTROLLED	15687500	0	0	0	CE	CE	CE
76075	NAVARRO_MILLS_LAKE	1963	NA	NA	NA	TX00009	-96.699997	31.950001	NA	NAVARRO	RICHLAND_CREEK	RICHLAND	21	CESWF	F	CESWF	N	RE	EIK	RSK	CSRF	NA	7570	82	87	77	87	217797	323879	63300	323879	5070	320	H	Y	5/3/17	5	N	NA	C	240	NA	2315000	0	0	0	CE	CE	CE
83165	JOE_POOL_LAKE	1986	NA	LAKEVIEW_DAM	NA	TX08007	-96.966667	32.616669	NA	DALLAS	MOUNTAIN_CREEK	DALLAS	10	CESWF	F	CESWF	N	RE	EIK	RSK	CSRF	NA	22180	108	108	103	108	11900	642500	176900	642500	7470	232	H	Y	6/8/18	5	N	NA	U	50	UNCONTROLLED	12700000	0	0	0	CE	CE	CE
83170	JIM_CHAPMAN_LAKE	1991	NA	COOPER_LAKE	NA	TX08012	-95.633331	33.333328	NA	HOPKINS	SULPHUR_RIVER	TALCO	44	CESWF	F	CESWF	N	RE	EIK	RSK	CSRF	NA	28072	79	95	74	95	134700	797300	310800	797300	19280	476	H	Y	11/20/13	5	N	NA	U	700	UNCONTROLLED	9500000	0	0	0	CE	CE	CE
76073	LAVON_LAKE	1952	LAVON_LAKE	NA	NA	TX00007	-96.48333	33.033329	NA	COLLIN	EAST_FORK_OF_TRINITY_RIVER	ROCKWALL	4	CESWF	F	CESWF	N	RE	EHK	RSK	CSRF	NA	19493	81	81	76	81	357700	1020500	456500	1020500	21400	770	H	Y	4/12/17	5	N	NA	C	480	NA	5990655	0	0	0	CE	CE	CE
76884	ROCKWALL-FORNEY_DAM	1969	NA	ROCKWALL_FORNEY_DAM	NA	TX00837	-96.506667	32.801667	NA	KAUFMAN	EAST_FORK_TRINITY_RIVER	SEAGOVILLE	10	CITY_OF_DALLAS	L	JONES_&_BOYD,_INC;FORREST_&_COTTON_INC	N	RE	HEK	SK	S	1996S	12500	68	68	57	68	375000	575040	452040	575040	22745	1071	NA	Y	10/20/15	5	Y	TCEQ	C	560	S3;O1	5700000	0	0	0	NA	NA	NA
76074	LEWISVILLE_LAKE	1955	NA	GARZA_LITTLE_ELM_DAM	NA	TX00008	-97.01667	33.066669	NA	DENTON	ELM_FORK_OF_THE_TRINITY_RIVER	LEWISVILLE	3	CESWF	F	CESWF	N	RE	EHK	SK	CSRFH	NA	32328	130	135	118	135	216800	1804300	618400	1804300	23280	1660	H	Y	8/18/14	5	N	NA	U	560	UNCONTROLLED	14422000	0	0	0	CE	CE	CE
82961	TROTWOOD_DAM	1984	NA	THOMPKINS_DAM;THOMPKINS_DAM	NA	TX07296	-97.663305	30.384306	NA	TRAVIS	UNNAMED_TRIB_WALNUT_CREEK	AUSTIN	0	CITY_OF_AUSTIN	L	WATERSHED_RESOURCES_ASSOCIATES,_INC.	N	RE	X	U	O	NA	225	24.5	24.5	24.5	24.5	2	15	0	15	NA	0.28	NA	Y	2/15/18	2	Y	TCEQ	U	39	U2	0	0	0	0	NA	NA	NA
83003	THANNAS_DAM	NA	NA	THANNA_DAM	NA	TX07338	-97.755876	30.175583	NA	TRAVIS	NA	NA	0	CITY_OF_AUSTIN	L	NA	N	RE	X	U	O	NA	NA	17.3	17.3	17.3	17.3	2	50	0	50	NA	NA	NA	Y	5/14/13	5	Y	TCEQ	U	23	U2	0	0	0	0	NA	NA	NA
83004	THOME_VALLEY_DAM	NA	NA	NA	NA	TX07339	-97.614433	30.170676	NA	TRAVIS	NA	NA	0	CITY_OF_AUSTIN	L	NA	N	RE	X	U	O	NA	1400	6.5	6.5	6.5	6.5	2	64.1	16.1	64.1	NA	NA	NA	Y	4/24/13	5	Y	TCEQ	U	82	U2	0	0	0	0	NA	NA	NA
82958	NORTH_MOPAC_DAM	1960	NA	NA	NA	TX07293	-97.73442	30.38342	NA	TRAVIS	NA	NA	0	CITY_OF_AUSTIN	L	NO_DATA_FOR_ORIGINAL_DESIGNER	N	RE	X	U	O	NA	1500	7	NA	NA	7	111	98.2	0	98.2	NA	6	NA	Y	4/16/13	5	Y	TCEQ	U	204	U2	0	0	0	0	NA	NA	NA
83073	PICADILLY_DAM	1987	NA	NA	NA	TX07417	-97.656698	30.467722	NA	TRAVIS	GILLELAND_CREEK	PFLUGERVILLE	1	CITY_OF_AUSTIN	L	NO_DATA_FOR_ORIGINAL_DESIGNER	Y	RE	X	U	O	NA	500	11.2	11.2	11.2	11.2	2	100	0	100	NA	NA	NA	Y	2/15/18	2	Y	TCEQ	U	190	U2	0	0	0	0	NA	NA	NA
77098	LAKE_GROESBECK_DAM	1921	NA	NA	NA	TX01055	-96.520396	31.574211	NA	LIMESTONE	NAVASOTA_RIVER	NA	0	CITY_OF_GROESBECK	L	WHITCOMB_&_SALSEN;KSA_ENGINEERS	N	CN	X	U	S	2011O	75	12	12	12	12	1	130	130	130	NA	NA	NA	NR	2/26/13	0	Y	TCEQ	U	75	U1	0	0	0	0	NA	NA	NA
83072	SPRINGBROOK_PARK_DAM	1987	NA	NA	NA	TX07416	-97.65972	30.471432	NA	TRAVIS	GILLELAND_CREEK	PFLUGERVILLE	1	CITY_OF_AUSTIN	L	UNKNOWN	N	RE	X	U	O	NA	400	13.2	13.2	13.2	13.2	3	224	0	224	NA	1.85	NA	Y	2/15/18	2	Y	TCEQ	U	430	U3	0	0	0	0	NA	NA	NA
80149	LAKE_JUNE_DAM	1949	NA	NA	NA	TX04266	-96.662977	32.742127	NA	DALLAS	PRAIRIE_CREEK	DALLAS	0	BRUTON_TERRACE_LAKE_ASSOCIATION	P	NO_DATA_FOR_ORIGINAL_DESIGNER	N	RE	X	U	R	NA	388	17	17	17	17	3	337	67	337	NA	NA	NA	NR	9/22/15	0	Y	TCEQ	U	140	U3	0	0	0	0	NA	NA	NA
80343	PILOT_GROVE_CREEK_WS_SCS_SITE_64A_DAM	1977	NA	0	NA	TX04478	-96.24913	33.294812	NA	HUNT	TR-ELM_CREEK	NONE	NA	UPPER_SABINE_SWCD;HUNT_COUNTY;	L	USDA_NRCS	N	RE	X	U	C	NA	1050	28	28	28	28	2	350	39	350	NA	0.83	NA	N	3/6/18	5	Y	TCEQ	U	52	U2;S1	36920	0	0	0	USDA_NRCS	USDA_NRCS	USDA_NRCS
83108	CLARK_SOUTHWEST_DAM	NA	NA	NA	NA	TX07455	-96.826974	33.395145	NA	COLLIN	NA	NA	0	RL_TRUST	P	NA	N	OT	X	U	O	NA	1050	20.6	20.6	20.6	20.6	2	378	141	378	NA	NA	NA	N	2/4/14	5	Y	TCEQ	U	67	U2	0	0	0	0	NA	NA	NA
83106	CLARK_MIDDLE_SOUTH_DAM	NA	NA	NA	NA	TX07453	-96.819371	33.391046	NA	COLLIN	NA	NA	0	RL_TRUST	P	NA	N	OT	X	U	O	NA	1550	25	25	25	25	2	388	192	388	NA	NA	NA	N	2/4/15	5	Y	TCEQ	U	54	U2	0	0	0	0	NA	NA	NA
83107	CLARK_NORTHWEST_DAM	NA	NA	NA	NA	TX07454	-96.825245	33.397	NA	COLLIN	NA	NA	0	RL_TRUST	P	NA	N	RE	X	U	O	NA	1200	20.6	20.6	20.6	20.6	1	414	166	414	NA	NA	NA	N	2/4/15	5	Y	TCEQ	U	40	U1	0	0	0	0	NA	NA	NA
83135	LAVON_BLUFF_DAM	NA	NA	NA	NA	TX07483	-96.400569	33.013193	NA	COLLIN	NA	NA	0	LAKE_MARY_INVESTMENTS_AND_PROPERTIES_LLC	P	NA	N	OT	X	U	O	NA	1090	18	18	18	18	2	430	260	430	NA	NA	NA	N	8/24/16	2	Y	TCEQ	U	104	U2	0	0	0	0	NA	NA	NA
81679	CALIFORNIA_CROSSING_DAM	1912	NA	NA	NA	TX05891	-96.923678	32.868883	NA	DALLAS	ELM_FORK_TRINITY_RIVER	NA	0	CITY_OF_DALLAS	L	NO_DATA_FOR_ORIGINAL_DESIGNER	N	CN	X	U	RS	NA	170	16.3	28.3	16.3	28.3	1	517	517	517	NA	NA	NA	NR	11/5/08	0	Y	TCEQ	U	110	U1	0	0	0	0	NA	NA	NA
82752	NEW_FRASIER_DAM	1965	NA	NA	NA	TX07058	-96.8897	32.841527	NA	DALLAS	ELM_FORK_OF_TRINITY	NA	0	CITY_OF_DALLAS	L	NO_DATA_FOR_ORIGINAL_DESIGNER	N	PG	X	U	S	NA	216	18	27	16	27	1	651	651	651	NA	NA	NA	NR	10/23/08	0	Y	TCEQ	U	192	U1	0	0	0	0	NA	NA	NA
76547	WOLFE_CITY_RESERVOIR_NO_1	1926	NA	NA	NA	TX00490	-96.055072	33.371901	NA	HUNT	TURKEY_CREEK	NA	0	CITY_OF_WOLFE_CITY	L	UNKNOWN;HOMER_A_HUNTER;HAYTER_ENGINEERING_INC	N	RE	XK	UZ	S	2009S;1957S	1730	20	20	20	20	1	670	425	670	NA	330	NA	N	12/16/15	2	Y	TCEQ	U	50	U1	425	0	0	0	NA	NA	NA
76852	UPPER_EAST_FK_LATERALS_WS_SCS_SITE_5A_DAM	1955	RAINBOW_LAKE	0	NA	TX00802	-96.461282	32.875355	NA	ROCKWALL	BROCKWAY_BRANCH	NONE	NA	KAUFMAN_VAN_ZANDT_ROCKWALL_SWCD;ROCKWALL_COUNTY;	L	USDA_NRCS	N	RE	X	U	CPR	NA	1934	39	39	39	39	2	890	131	890	NA	1.33	NA	N	6/6/16	5	Y	TCEQ	U	109	U2;S1	0	0	0	0	USDA_NRCS	USDA_NRCS	USDA_NRCS
81680	CARROLLTON_DAM	1912	NA	LADENBURGER_LOWER_LAKE_NO_2	NA	TX05892	-96.944441	32.966068	NA	DALLAS	ELM_FORK_TRINITY_RIVER	NA	0	CITY_OF_DALLAS	L	NO_DATA_FOR_ORIGINAL_DESIGNER	N	PG	X	U	RS	NA	366	23.7	29	24	29	1	998	998	998	NA	NA	NA	NR	11/5/08	0	Y	TCEQ	U	120	U1	0	0	0	0	NA	NA	NA
76853	UPPER_EAST_FK_LATERALS_WS_SCS_SITE_5B_DAM	1955	NA	0	NA	TX00803	-96.455732	32.881485	NA	ROCKWALL	BUFFALO_CREEK	NONE	NA	KAUFMAN_VAN_ZANDT_ROCKWALL_SWCD;ROCKWALL_COUNTY;	L	USDA_NRCS	N	RE	XK	UZ	CPR	NA	1850	34	34	34	34	2	2820	199	2820	NA	4.81	NA	N	6/6/16	5	Y	TCEQ	U	306	U2;S1	0	0	0	0	USDA_NRCS	USDA_NRCS	USDA_NRCS
79996	LAKE_BRAZOS_DAM	1970	NA	NA	NA	TX04101	-97.097012	31.550961	NA	MCLENNAN	BRAZOS_RIVER	WACO	0	CITY_OF_WACO	L	FORREST_AND_COTTON_AND__YOUNG_BROS_INC;FORREST_AND_COTTON_AND__YOUNG_BROS_INC;FREESE_AND_NICHOLS	N	RE	HEK	UZ	R	2008S;1988O	650	35	35	35	35	100000	10000	3537	10000	NA	NA	NA	Y	10/25/07	0	Y	TCEQ	U	523	O4;U2	0	0	0	0	NA	NA	NA
80193	OLMOS_DAM	1926	NA	NA	NA	TX04313	-98.474142	29.473497	NA	BEXAR	OLMOS_CREEK	SAN_ANTONIO	0	CITY_OF_SAN_ANTONIO	L	NO_DATA_FOR_ORIGINAL_DESIGNER;FREESE_&_NICHOLS	N	PG	XK	RSK	C	2012S	1941	58	58	58	58	74326	21970	15551	21970	NA	32.4	NA	Y	3/8/18	5	Y	TCEQ	C	1151	S6;O1;U1	0	0	0	0	NA	NA	NA
7328	FLORENCE_NORTH_RES_NO_1	NA	MINNEQUA_RESERVOIR_NO._2_(NORTH_CELL)	MINNEQUA_RESERVOIR_NO._2	NA	CO02980	-105.137614	38.38939	NA	FREMONT	OAK_CREEK-OS	FLORENCE,_CO	0	CITY_OF_FLORENCE	L	NA	N	RE	X	SZ	S	NA	960	17	17	17	17	12	30	25	30	2	NA	S	Y	8/15/17	2	Y	DWR	U	2	IN-LINE_VALVES	0	0	0	0	NA	NA	NA
83031	SNYDER_TERMINAL_STORAGE_RESERVOIR	1954	NA	NA	NA	TX07368	-101.004881	32.706951	NA	SCURRY	UNNAMED_TRIBUTARY_OF_BLUFF_CREEK	COLORADO_CITY	24	COLORADO_RIVER_MUNICIPAL_WATER_DISTRICT	L	FREESE_AND_NICHOLS	N	RE	X	U	O	NA	1110	25.3	25.3	25.3	25.3	68	35.7	31	35.7	2	0.003	NA	Y	9/25/12	5	Y	TCEQ	U	8	U1	206000	0	0	0	NA	NA	NA
7053	PARK_CENTER_L_&_W_Num3	1895	UPPER_PARK_CENTER_RES.,_PARK_CENTER_RES	NA	NA	CO02456	-105.21556	38.488329	NA	FREMONT	FOURMILE_CREEK-OS	FLORENCE	7	CANON_HEIGHTS_IRR_&_RESERVOIR_CO.	P	NA	N	RE	X	U	IPR	NA	820	34	34	34	34	168	36	26	36	2	NA	L	NR	9/26/13	6	Y	DWR	U	6	NA	0	0	0	0	NA	NA	NA
7048	KETTLE_LAKE_Num2	1967	NA	NA	NA	CO02445	-104.812061	38.961595	NA	EL_PASO	KETTLE_CREEK-OS	COLORADO_SPRINGS	4	USAF_ACADEMY	F	SKIDMORE,_OWINGS,_AND_MERRILL	N	RE	XZ	RSK	R	NA	1080	25	NA	25	25	25	50	33	50	2	0.023	L	NR	9/29/16	5	Y	DWR	U	0	V1;_U	195000	0	0	0	DOD_USAF	DOD_USAF	DOD_USAF
7329	FLORENCE_NORTH_RES_NO_2	1992	MINNEQUA_RESERVOIR_NO._2	MINNEQUA_RESERVOIR_NO._2	NA	CO02981	-105.13806	38.387499	NA	FREMONT	OAK_CREEK-OS	FLORENCE	0	CITY_OF_FLORENCE	L	OCC_INC,_NORMAN_T._NG-A-QUI_(PE_20044)	N	RE	HK	SK	S	2013	1129	25	25	25	25	12	34	27	34	3	NA	S	Y	8/15/17	2	Y	DWR	U	2	D/S_BUTTERYFLY	0	0	0	0	NA	NA	NA
83339	BORGER_REGULATING_RESERVOIR_EMBANKMENT	1966	NA	NA	NA	TX09652	-101.39606	35.646552	NA	HUTCHINSON	OFF-CHANNEL	BORGER	1.45	CANADIAN_RIVER_MUNICIPAL_WATER_AUTHORITY_CORPORATION	L	US_BUREAU_OF_RECLAMATION	N	OT	X	U	O	NA	1380	17.2	17.2	17.2	17.2	24.1	46.2	35.4	46.2	3.5	NA	NA	Y	10/23/13	5	Y	TCEQ	U	5	U1	0	0	0	0	NA	NA	NA
7049	KETTLE_LAKE_Num3	1967	NA	NA	NA	CO02446	-104.811161	38.964031	NA	EL_PASO	KETTLE_CREEK-OS	COLORADO_SPRINGS	4	USAF_ACADEMY	F	SKIDMORE,_OWINGS,_AND_MERRILL	N	RE	XZ	RSK	R	NA	475	15	NA	15	15	22	88	54	88	3.5	0.09	L	NR	9/29/16	5	Y	DWR	U	0	V1;_U	15800	0	0	0	DOD_USAF	DOD_USAF	DOD_USAF
67034	SEABOARD_LAGOON_N_3	NA	NA	NA	NA	OK30449	-101.440254	36.713482	21	TEXAS	BEAVER_CREEK	GUYMON	2	SEABOARD_FARMS_INC	P	BRIAN_MULINIX	NA	NA	IEK	SK	O	NA	1620	25	28	22	25	8	63.3	56.3	63.3	3.67	NA	L	NR	NA	5	Y	OWRB	C	560	NA	0	0	0	0	NA	NA	NA
5938	PIKEVIEW	1952	NA	NA	NA	CO00440	-104.82167	38.895829	NA	EL_PASO	MONUMENT_CREEK-OS	COLORADO_SPRINGS	0	COLORADO_SPRINGS_UTILITIES	L	NA	N	RE	X	U	I	NA	1500	28	27	27	28	19	58	38	58	4	NA	L	NR	4/28/16	6	Y	DWR	U	2	16-INCH	0	0	0	0	NA	NA	NA
6803	HIGHLINE	1938	MESA_RECOVERY_BASIN	NA	NA	CO01973	-104.86222	38.871669	NA	EL_PASO	MONUMENT_CREEK-TR	COLORADO_SPRINGS	2	COLORADO_SPRINGS_UTILITIES	L	NA	N	RE	HEZ	SZ	S	NA	750	38	38	38	38	77	91	55	91	4	NA	H	Y	4/19/18	1	Y	DWR	U	3	V	10250	0	0	0	NA	NA	NA
6804	OWENS_Num2	1901	NA	NA	NA	CO01980	-105.05056	37.533329	NA	HUERFANO	CUCHARAS_RIVER-TR	WALSENBURG	16	BESSIE_MOORE	P	NA	N	RE	X	U	IP	NA	390	15	15	15	15	90	120	18	120	4	NA	L	NR	11/18/93	0	Y	DWR	N	12	NA	0	0	0	0	NA	NA	NA
66976	ROSE_BLUNK_POND_Num_1	NA	NA	NA	NA	OK30357	-99.14694588	36.93283722	4	WOODS	MOCCASIN_CREEK	FREEDOM	12	ROSE_BLUNK	P	NRCS	NA	NA	NA	NA	O	NA	564	31	35	26	35	0.8	80	36	80	4.4	0.49	L	NR	NA	5	Y	OWRB	C	1	NA	0	0	0	0	NA	NA	NA
6937	PARK_CENTER_L_&_W_Num10	1895	LOWER_LONE_TREE	NA	NA	CO02204	-105.22056	38.489999	NA	FREMONT	FOURMILE_CREEK-OS	CANON_CITY	2	CANON_HEIGHTS_IRR_&_RESERVOIR_CO.	P	NA	N	RE	X	U	IPR	NA	1190	17	17	17	17	176	74	38	74	8	NA	L	NR	9/26/13	6	Y	DWR	N	12	NA	0	0	0	0	NA	NA	NA
6925	LA_VETA_LAKE_NORTH	1882	NA	NA	NA	CO02186	-105.00389	37.493329	NA	HUERFANO	CUCHARAS_RIVER-OS	LA_VETA	0	TOWN_OF_LA_VETA	L	NA	N	RE	HEZ	SZ	RS	2013	993	19	20	15	20	35	112	82	112	8	NA	S	Y	7/28/16	2	Y	DWR	U	4	D/S_VALVE	0	0	0	0	NA	NA	NA
82530	RED_DEER_CREEK_WS_SCS_SITE_13_DAM	1993	NA	0	NA	TX06807	-100.62861	35.68583	NA	ROBERTS	TR-RED_DEER_CREEK	MIAMI	NA	ROBERTS_SWCD;ROBERTS_COUNTY;	L	USDA_NRCS	N	RE	XK	UZ	C	NA	2055	82	100	82	100	2	4150	230	4150	8	3.7	NA	Y	5/11/16	5	Y	TCEQ	U	50	U2;S1	0	0	0	0	USDA_NRCS	USDA_NRCS	USDA_NRCS
66785	BOB_DOWNS	2003	NA	NA	NA	OK30102	-99.96568716	34.94516201	32	HARMON	ELM_FORK_OF_RED_RIVER	VINSON	NA	BOB_DOWNS	P	USDA_NRCS	N	RE	HEK	SZ	O	NA	78	30.2	30.2	30.2	30.2	131	68.69	14.33	68.69	8.44	363	L	NR	11/29/10	5	Y	OWRB	C	1	V:_1;	0	0	0	0	NA	USDA_NRCS	NA
7054	CANON_CITY_PRESEDIMENTATION_POND	1973	NA	NA	NA	CO02471	-105.25056	38.44167	NA	FREMONT	ARKANSAS_RIVER-OS	CANON_CITY	1	CITY_OF_CANON_CITY	L	NA	N	RE	X	U	S	NA	2340	24	24	24	24	3	153	135	153	9	NA	L	NR	6/14/12	6	Y	DWR	U	2	NA	0	0	0	0	NA	NA	NA
7330	FLORENCE_SOUTH_RES_NO_2	NA	SOUTH_CELL	NA	NA	CO02982	-105.1192	38.338342	NA	FREMONT	FIRST_ALKALI_CREEK-OS	FLORENCE	3	CITY_OF_FLORENCE	L	NA	N	RE	HEK	RSZ	S	1993,_2015,_2018	300	39	43	39	43	277	246	208	246	9	NA	H	Y	8/15/17	1	Y	DWR	U	5	U/S_&_D/S	0	0	0	0	NA	NA	NA
7055	TRUSTEES_PUEBLO_WW_Num1	1969	NA	NA	NA	CO02472	-104.64639	38.270829	NA	PUEBLO	ARKANSAS_RIVER-OS	PUEBLO	0	PUEBLO_BOARD_OF_WATER_WORKS	U	NA	N	RE	X	U	S	NA	800	12	12	12	12	233	50	40	50	10	NA	L	NR	7/2/10	6	Y	DWR	N	91	NA	0	0	0	0	NA	NA	NA
78497	UPPER_WASHITA_RIVER_WS_SCS_SITE_23A_DAM	1961	NA	0	NA	TX02516	-100.291606	35.6499	NA	HEMPHILL	TR-GAGEBY_CREEK	NONE	NA	HEMPHILL_COUNTY_SWCD;HEMPHILL_COUNTY;	L	USDA_NRCS	N	RE	X	U	C	NA	850	27	27	27	27	2	421	52	421	10.6	2.07	NA	Y	12/1/09	5	Y	TCEQ	CU	102	O1;U1	31129	0	0	0	USDA_NRCS	USDA_NRCS	USDA_NRCS
6802	GLEN_EYRIE_Num3	1901	MESA_RES._Num3	NA	NA	CO01972	-104.87056	38.891669	NA	EL_PASO	CAMP_CREEK-OS	COLORADO_SPRINGS	2	THE_NAVIGATORS	P	H.I._REID	N	RE	X	U	IS	2001	2500	36	41	25	41	11	205	154	205	11	NA	H	Y	3/20/18	1	Y	DWR	U	1	NA	0	0	0	0	NA	NA	NA
6566	JOHN_TOWNSEND	1885	TOWNSEND	NA	NA	CO01292	-104.8031583	38.68194535	5T16S266W	EL_PASO	SPRING_BRANCH_POND	FOUNTAIN	33	FORT_CARSON	F	NA	N	RE	X	U	PR	NA	470	46	46	60	60	285	303	220	303	11.7	NA	L	Y	8/8/16	4	Y	DWR	U	4	NA	0	0	0	0	DOD_USA	DOD_USA	DOD_USA
7326	CRYSTAL_LAKE	NA	NA	NA	NA	CO02978	-103.723249	38.060761	NA	OTERO	ARKANSAS	ROCKY_FORD	0	CITY_OF_ROCKY_FORD_ASSIST._CITY_MANAGER	L	NA	N	RE	X	SZ	R	1995	2000	18	18	14	18	95	161	109	161	12	NA	S	Y	6/30/17	2	Y	DWR	U	4	U/S_SLIDE	0	0	0	0	NA	NA	NA
78498	UPPER_WASHITA_RIVER_WS_SCS_SITE_23B_DAM	1961	NA	0	NA	TX02517	-100.291406	35.642945	NA	HEMPHILL	TR-GAGEBY_CREEK	NONE	NA	HEMPHILL_COUNTY_SWCD;HEMPHILL_COUNTY;	L	USDA_NRCS	N	RE	X	U	C	NA	830	26	26	26	26	2	522	58	522	12	2.33	NA	Y	7/26/11	5	Y	TCEQ	U	102	U2;S1	33082	0	0	0	USDA_NRCS	USDA_NRCS	USDA_NRCS
77414	DUCK_CREEK_WS_SCS_SITE_4_DAM	1967	NA	0	NA	TX01375	-100.931945	33.588201	NA	DICKENS	TR-COTTONWOOD_CREEK	NONE	NA	DICKENS_COUNTY_WCID_1;DICKENS_COUNTY;DUCK_CREEK_SWCD;	L	USDA_NRCS	N	RE	X	U	C	NA	1650	36	36	36	36	2	727	73	727	12	1.93	NA	Y	5/22/17	5	Y	TCEQ	U	106	U2;S1	86400	0	0	0	USDA_NRCS	USDA_NRCS	USDA_NRCS
81593	LAKEVIEW_WS_SCS_SITE_13_DAM	1982	NA	0	NA	TX05795	-100.710107	34.716252	NA	HALL	TR-OAKS_CREEK	LAKEVIEW	NA	HALL_CHILDRESS_SWCD;HALL_COUNTY;HALL-DONLEY_COUNTIES_WCID_1;	L	HTB,_INC.	N	RE	X	U	CP	NA	1900	33	33	33	33	2	481	91	481	14	1.4	NA	N	7/27/11	5	Y	TCEQ	U	52	U2	106335	0	0	0	USDA_NRCS	USDA_NRCS	USDA_NRCS
6010	GAGLIARDI,_MIKE	1919	MIKE_GAGLIARDI	NA	NA	CO00536	-104.40889	37.233329	NA	LAS_ANIMAS	PURGATOIRE_RIVER-TR	LAS_ANIMAS	67	RALPH_GAGLIARDI	P	NA	N	RE	X	U	I	NA	1350	18	18	18	18	49	155	75	155	20	NA	L	NR	11/14/91	0	Y	DWR	N	5	NA	0	0	0	0	NA	NA	NA
7187	STILLWATER	1999	NA	NA	NA	CO02811	-104.80778	39.153609	NA	DOUGLAS	ANTELOPE_CREEK	FRANKTOWN	20	CHARLIE_WHITESIDE	P	WOODWARD_CLYDE	N	RE	IEK	RSK	R	NA	1100	27	27	27	27	105	326	155	326	22	1	L	NR	10/8/13	6	Y	DWR	U	8	S1	72000	0	0	0	NA	NA	NA
6468	LA_VETA_LAKE_SOUTH	1901	NA	NA	NA	CO01135	-105.00389	37.49167	NA	HUERFANO	CUCHARAS_RIVER-OS	LAVETA	1	TOWN_OF_LA_VETA	L	NA	N	RE	X	U	RS	NA	800	10	10	10	10	100	213	110	213	23	NA	L	NR	7/28/16	6	Y	DWR	U	12	NA	0	0	0	0	NA	NA	NA
80331	LAKEVIEW_WS_SCS_SITE_7_DAM	1979	NA	0	NA	TX04466	-100.782837	34.721977	NA	HALL	LITTLE_JOHN_MANN_CREEK	NONE	NA	HALL_CHILDRESS_SWCD;HALL_COUNTY;HALL-DONLEY_COUNTIES_WCID_1;	L	USDA_NRCS	N	RE	XK	UZ	CPR	NA	2000	36	36	36	36	1	878	260	878	24	1.58	NA	NR	10/15/13	0	Y	TCEQ	U	0	S1;U1	0	0	0	0	USDA_NRCS	USDA_NRCS	USDA_NRCS
5992	WAHATOYA_LAKE	1901	NA	NA	NA	CO00513	-104.997219	37.50833	NA	HUERFANO	WAHATOYA_CREEK-OS	LA_VETA	0	CITY_OF_WALSENBURG	L	NA	N	RE	X	U	FRS	NA	2845	24	24	24	24	83	405	330	405	25	NA	H	Y	6/6/18	1	Y	DWR	U	3	NA	0	0	0	0	NA	NA	NA
79453	MOUNTAIN_CREEK_DAM	1950	NA	NA	NA	TX03520	-100.476717	31.899122	NA	COKE	MOUNTAIN_CREEK	ROBERT_LEE	1	UPPER_COLORADO_RIVER_AUTHORITY	L	PARKHILL_SMITH_&_COOPER	N	RE	HEK	RSK	S	NA	2550	42.6	42.6	42.6	42.6	77792	2150	949	2150	31	32	NA	Y	11/7/13	5	Y	TCEQ	U	500	V5;U1	0	0	0	0	NA	NA	NA
5971	COMANCHE	1972	NA	NA	NA	CO00487	-104.57722	38.201669	NA	PUEBLO	ST._CHARLES_RIVER-OS	PUEBLO	2	XCEL_ENERGY	U	STREANS_ROGER	N	RE	X	U	S	NA	4801	20	20	20	20	70	1148	853	1148	35	NA	L	NR	7/27/11	6	Y	DWR	N	4	NA	0	0	0	0	NA	NA	NA
82413	MCCLELLAN_CREEK_WS_SCS_SITE_6A_DAM	1987	NA	0	NA	TX06690	-100.829127	35.287366	NA	GRAY	NORTH_MCCLELLAN_CREEK	NONE	NA	GRAY_COUNTY_SWCD;GRAY_COUNTY;	L	USDA_NRCS	N	RE	X	U	C	NA	3150	49	61	49	61	18348	8527	2491	8527	43	28.13	NA	NR	NA	0	Y	TCEQ	U	300	U2	0	0	0	0	USDA_NRCS	USDA_NRCS	USDA_NRCS
6938	LAJOYA	1901	CHAPMAN,_JEFF_FARR,_J.B._FARR	NA	NA	CO02208	-104.73222	37.619999	NA	HUERFANO	WALSEN_ARROYO-OS	BOONE	60	T._I._WELCH_GRAIN_CO.	P	NA	N	RE	X	U	IP	NA	1560	18	18	18	18	16	273	238	273	46	2	L	NR	12/11/12	6	Y	DWR	U	9	UNKNOWN	0	0	0	0	NA	NA	NA
58081	HORSE_LAKE_DAM	1935	NA	NA	NA	NM00197	-105.207435	35.946515	T20N_R19E_S22	MORA	MORA_RIVER_-TR	WATROUS	22	LLANO_PARTNERS_LTD	P	NA	N	RE	Z	U	I	NA	2070	14	NA	NA	14	38	552	0	552	59	5.1	L	NR	11/13/14	5	Y	OFFICE_OF_THE_STATE_ENGINEER	U	0	NA	0	0	0	0	NA	NA	NA
6467	HOLITA	1901	NA	NA	NA	CO01134	-104.74222	37.659999	NA	HUERFANO	CUCHARAS_RIVER-TR	BOONE	45	BRETT_CORSENTINO,	P	NA	N	RE	HEZ	U	I	NA	1800	22	22	22	22	140	430	400	430	60	NA	L	NR	6/6/18	6	Y	DWR	N	150	NA	0	0	0	0	NA	NA	NA
6580	ST_CHARLES_MESA_Num2	1980	ST._CHAS._MESA_WTR_Num2	NA	NA	CO01323	-104.51056	38.223329	NA	PUEBLO	ST._CHARLES_RIVER-OS	PUEBLO	2	ST_CHARLES_MESA_WATER_DISTRICT	U	MORCAN_ENGINEERING_COMPANY	N	RE	X	SZ	S	2005	6475	35	44	37	44	112	2092	1792	2092	61	NA	L	NR	5/27/16	6	Y	DWR	U	4	D/S_VALVES	0	0	0	0	NA	NA	NA
77423	DUCK_CREEK_WS_SCS_SITE_1_DAM	1968	NA	0	NA	TX01384	-100.902173	33.643578	NA	DICKENS	DUCK_CREEK	NONE	NA	DICKENS_COUNTY_WCID_1;DICKENS_COUNTY;DUCK_CREEK_SWCD;	L	USDA_NRCS	N	RE	XK	UZ	CI	NA	3600	62	62	62	62	23112	10750	634	10750	79.4	20.49	NA	Y	4/4/16	5	Y	TCEQ	U	603	U2;S1	588560	0	0	0	USDA_NRCS	USDA_NRCS	USDA_NRCS
80712	LAKEVIEW_WS_SCS_SITE_14_DAM	1979	NA	0	NA	TX04870	-100.693813	34.723232	NA	HALL	OAKS_CREEK	LAKEVIEW	NA	HALL_CHILDRESS_SWCD;HALL_COUNTY;HALL-DONLEY_COUNTIES_WCID_1;	L	USDA_NRCS	N	RE	HEK	RSK	CPR	NA	2500	48	48	48	48	50180	5248	899	5248	103	19.4	NA	N	7/27/11	5	Y	TCEQ	U	353	S2;U2	410139	0	0	0	USDA_NRCS	USDA_NRCS	USDA_NRCS
79717	MOSS_CREEK_LAKE_DAM	1939	NA	NA	NA	TX03798	-101.31135	32.243592	NA	HOWARD	MOSS_CREEK_TRIBUTARY_OF_BEALS_CREEK	ROBERT_LEE	72	COLORADO_RIVER_MUNICIPAL_WATER_DISTRICT	L	FREESE_AND_NICHOLS_AND__ENDRESS	N	RE	XK	RSK	RS	NA	2450	67	67	55	67	16700	5700	4027	5700	146	21	NA	Y	10/29/12	0	Y	TCEQ	CU	603	U2;O1;V1	67500	0	0	0	NA	NA	NA
77421	DUCK_CREEK_WS_SCS_SITE_5_DAM	1969	NA	0	NA	TX01382	-100.9383	33.577756	NA	DICKENS	COTTONWOOD_CREEK	NONE	NA	DICKENS_COUNTY_WCID_1;DICKENS_COUNTY;DUCK_CREEK_SWCD;	L	USDA_NRCS	N	RE	X	U	FIPR	NA	2550	71	71	71	71	23202	7900	2249	7900	148	21.85	NA	NR	4/20/76	0	Y	TCEQ	U	400	U4	422608	0	0	0	USDA_NRCS	USDA_NRCS	USDA_NRCS
62764	ETLING_LAKE	1958	NA	ETLING_LAKE	NA	OK00551	-102.867037	36.848888	5	CIMARRON	SOUTH_CARRIZO_CREEK	NONE	0	DEPT_OF_WILDLIFE	S	N/A	NA	RE	HEZ	SZ	R	NA	725	59	59	50	59	32894	6491	1717	6491	159	44.69	L	NR	6/10/05	5	Y	OWRB	C	4	V:_1;	0	0	0	0	NA	NA	NA
62599	LLOYD_VINCENT	1961	VINCENT_LAKE	VINCENT_LAKE	NA	OK00358	-99.915367	36.056157	7	ELLIS	COON_CR	ROLL	12	DEPT_OF_WILDLIFE	S	N/A	NA	RE	HEZ	SZ	R	NA	1600	50	50	40	50	21590	9000	2579	9000	160	13.6	L	NR	12/14/10	5	Y	OWRB	C	4	V:_1;	0	0	0	0	NA	NA	NA
5951	BRUSH_HOLLOW	1922	NA	NA	NA	CO00458	-105.05389	38.458329	NA	FREMONT	BRUSH_HOLLOW_CREEK	PUEBLO	33	BEAVER_PARK_WATER,_INC.	P	H.P._MCKEAN	N	RE	IEZ	U	IR	1997	874	86	90	82	90	18753	5071	3933	5071	168	8	H	Y	1/10/17	1	Y	DWR	U	275	UPSTREAM_SLIDE	0	0	0	0	NA	NA	NA
58169	CLAYTON_DAM	1955	NA	NA	NA	NM00294	-103.2952	36.5761	T27N_R34E_S15	UNION	CIMARRON_RIVER-TR	DOWNSTREAM_RESIDENCE	1	NEW_MEXICO_DEPARTMENT_OF_GAME_AND_FISH	S	NA	N	RE	Z	U	R	NA	720	82	NA	NA	82	24700	6630	4080	6630	175	112	L	NR	9/4/14	5	Y	OFFICE_OF_THE_STATE_ENGINEER	U	150	NA	0	0	0	0	NA	NA	NA
6311	TELLER	1908	NA	NA	NA	CO00902	-104.8268223	38.44199024	13T12SR67W	PUEBLO	TURKEY_CREEK	PUEBLO	19	FORT_CARSON	F	NA	N	RE	X	U	CPR	1988	650	85	85	85	85	85000	5530	78	5530	183	78.3	H	Y	8/4/16	4	Y	DWR	U	70	NA	0	0	0	0	DOD_USA	DOD_USA	DOD_USA
78401	ASPERMONT_LAKE_DAM	1925	NA	NA	NA	TX02415	-100.225	33.10833	NA	STONEWALL	TONK_CREEK	NA	0	CITY_OF_ASPERMONT	L	NO_DATA_FOR_ORIGINAL_DESIGNER	N	RE	X	U	IR	NA	5235	20	20	20	20	65812	3648	1196	3648	217	10.28	NA	NR	4/11/86	0	Y	TCEQ	U	345	U2	0	0	0	0	NA	NA	NA
58196	MIAMI_LAKE_DAM_NO_2	1913	MIAMI_LAKE_DAM	NA	NA	NM00344	-104.8927	36.3461	T24N_R19E_S2	COLFAX	HECK_ARROYO-OS	SPRINGER	16	MIAMI_WATER_USERS_ASSOCIATION	P	NA	N	RE	Z	U	IS	1914,_2006,_2009	3880	50	65	49	65	40553	4140	2530	4140	220	20.8	H	N	6/20/17	1	Y	OFFICE_OF_THE_STATE_ENGINEER	U	1095	SLIDE	0	0	0	0	NA	NA	NA
6464	MARIA	1887	STEVENS	NA	NA	CO01125	-104.68056	37.683329	NA	HUERFANO	CUCHARAS_RIVER-OS	BOONE	42	MARIA_LAKES_GRAZING_ASSOCIATION	P	NA	N	RE	X	U	FI	NA	2170	20	20	20	20	118	3300	2101	3300	230	NA	L	NR	6/1/16	6	Y	DWR	N	4	D/S_BUTTERFLY	0	0	0	0	NA	NA	NA
79517	LAKE_TANGLEWOOD_DAM	1965	NA	NA	NA	TX03587	-101.770765	35.039541	NA	RANDALL	PRARIE_DOG_TOWN_FORK_RED_RIVER	NA	0	LAKE_TANGLEWOOD_INC	P	FRANK_G_HARRISON;FREESE_AND_NICHOLS;MASON-JOHNSTON_&_ASSOCIATES,_INC.;FRANK_G_HARRISON	N	RE	XEZ	RSK	CR	1996H;1982O;1976O	1500	83	85	83	85	291522	15850	4910	15850	258	832.7	NA	Y	10/28/15	5	Y	TCEQ	U	730	U2	0	0	0	0	NA	NA	NA
79551	LAKE_CHILDRESS_DAM	1922	NA	NA	NA	TX03621	-100.358917	34.471008	NA	CHILDRESS	H_K_CANYON	NA	0	CITY_OF_CHILDRESS	L	DAN_DAVIS;NONE_OR_UNKNOWN	N	RE	XK	UZ	R	1996H	3200	43	43	43	43	19979	6800	4725	6800	313	15	NA	N	11/6/13	5	Y	TCEQ	CU	321	O1;U1	0	0	0	0	NA	NA	NA
81736	RED_DRAW_DAM	1985	NA	NA	NA	TX05949	-101.375	32.23	NA	HOWARD	RED_DRAW_TRIBUTARY_OF_BEALS_CREEK	BIG_SPRING	5	COLORADO_RIVER_MUNICIPAL_WATER_DISTRICT	L	FREESE_AND_NICHOLS	N	RE	HEK	UZ	O	NA	1600	72	72	72	72	10000	11422	8538	11422	326	3	NA	Y	10/29/12	5	Y	TCEQ	U	450	U1	433640	0	0	0	NA	NA	NA
5982	HUERFANO_VALLEY	1888	NA	NA	NA	CO00499	-104.39389	38.146669	NA	PUEBLO	HUERFANO_RIVER-OS	FOWLER	18	TWO_RIVERS_WATER_COMPANY	P	NA	N	RE	X	U	I	1948	2700	19	21	16	21	40000	4074	2088	4074	331	6	L	NR	10/6/10	6	Y	DWR	N	1000	NA	0	0	0	0	NA	NA	NA
79455	KICKAPOO_CREEK_WS_SCS_SITE_2_DAM	1964	NA	0	NA	TX03522	-100.32961	31.915701	NA	COKE	WEST_KICKAPOO_CREEK	BRONTE	NA	COKE_COUNTY_SWCD;CITY_OF_BRONTE;COKE_COUNTY;COKE_COUNTY_KICKAPOO_WCID_1;	L	USDA_NRCS	N	RE	XK	UZ	CIP	NA	5400	46	46	46	46	79206	4472	188	4472	357.8	11.9	NA	Y	1/30/18	0	Y	TCEQ	U	400	U2	383720	0	0	0	USDA_NRCS	USDA_NRCS	USDA_NRCS
6584	RAMAH_DET_AND_REC	1964	RAMAH	0	NA	CO01347	-104.206388	39.096943	S15,T.11S,R.61W,_6TH_PM	EL_PASO	BIG_SANDY_CREEK	RAMAH	NA	DOUBLE_EL_SOIL_CONSERVATION_DIST.	L	USDA_NRCS	N	RE	X	U	CR	NA	6000	48	60	49	60	27000	7641	5388	7641	403	69	S	Y	10/19/16	2	Y	DWR	N	0	NA	0	0	0	0	USDA_NRCS	USDA_NRCS	USDA_NRCS
58217	SPRINGER_LAKE_DAM	1920	NA	NA	NA	NM00371	-104.64829	36.41637	T25N_R22E_S7	COLFAX	CIMARRON_RIVER_-_OS	SPRINGER	5	SPRINGER_DITCH_COMPANY	P	NA	N	RE	Z	U	IR	1985	4190	29	NA	NA	29	10660	8200	4100	8200	453	17	H	N	4/19/17	1	Y	OFFICE_OF_THE_STATE_ENGINEER	U	39	SLIDE	0	0	0	0	NA	NA	NA
5976	ST_CHARLES_Num3	1913	LAKE_CORWIN	NA	NA	CO00493	-104.65056	38.169999	NA	PUEBLO	SALT_CREEK	PUEBLO	2	EVRAZ_INC.	P	NA	N	RE	X	U	RS	1937,_1941	8736	53	53	53	53	30500	13940	8638	13940	633	22	H	Y	8/24/17	1	Y	DWR	U	658	NA	0	0	0	0	NA	NA	NA
6728	HOLBROOK	1890	LAKE_CANAL_Num1	NA	NA	CO01835	-103.60556	38.06	NA	OTERO	ARKANSAS_RIVER-OS	CHERAW	5	HOLBROOK_MUTUAL_IRR._CO.	P	NA	N	RE	X	U	IR	2005	3168	25	25	25	25	10110	10138	6258	10138	660	14	S	Y	6/30/17	2	Y	DWR	U	2355	U/S_SLIDE	0	0	0	0	NA	NA	NA
79552	BAYLOR_LAKE_DAM	1950	NA	NA	NA	TX03622	-100.371727	34.476662	NA	CHILDRESS	BAYLOR_CREEK	NA	0	CITY_OF_CHILDRESS	L	DAN_DAVIS;NONE_OR_UNKNOWN	N	RE	HEK	SK	R	1996H	3890	50	50	50	50	19979	15450	10400	15450	699	34.2	NA	N	11/6/13	5	Y	TCEQ	U	501	U2	0	0	0	0	NA	NA	NA
6730	CROOKED_ARROYO_DET_CA-2	1975	BEST_BET	0	NA	CO01837	-103.650555	37.931665	S26,T.24S,R.56W,_6TH_PM	OTERO	CROOKED_ARROYO	LA_JUNTA	NA	OTERO_COUNTY	L	USDA_NRCS	N	RE	HEK	RSZ	C	NA	4254	28	56	41	56	32000	24047	6998	24047	705	90	S	Y	7/8/15	3	Y	DWR	U	180	NONE	0	0	0	0	USDA_NRCS	USDA_NRCS	USDA_NRCS
58038	STUBBLEFIELD_DAM	1955	NA	HEBRON_RESERVOIR_VERMEJO_PROJECT	NA	NM00124	-104.6568	36.57488	T27N_R21E_S13	COLFAX	VERMEJO_RIVER_-_OS	MAXWELL	7	VERMEJO_CONSERVANCY_DISTRICT	P	BUREAU_OF_RECLAMATION	N	RE	Z	S	IO	1986	10119	43	59	NA	59	4000	16074	12200	16074	904	18	S	N	4/6/16	2	Y	OFFICE_OF_THE_STATE_ENGINEER	U	300	SLIDE	827000	0	0	0	NA	NA	NA
6474	CUCHARAS_Num5	1913	CUCHARAS_RESERVOIR	NA	NA	CO01146	-104.598293	37.748316	NA	HUERFANO	CUCHARAS_RIVER	FOWLER	37	TWO_RIVERS_WATER_&_FARMING_CO._CEO	P	NA	N	ER	X	U	I	2012	528	135	145	135	145	47500	64820	7414	64820	915	660	H	Y	2/23/18	1	Y	DWR	U	90	U/S_SLIDE_X_2	0	0	0	0	NA	NA	NA
58127	STORRIE_DAM	1921	NA	NA	NA	NM00245	-105.2281	35.6649	T17N_R16E_S34	SAN_MIGUEL	BONITO_ARROYO	LAS_VEGAS	3	STORRIE_PROJECT_WATER_USERS_ASSOCIATION	P	NA	N	RE	Z	U	IR	1975,_1996	1650	90	75	43	90	90205	32395	22702	32395	950	7	H	Y	5/31/17	1	Y	OFFICE_OF_THE_STATE_ENGINEER	U	700	NA	0	0	0	0	NA	NA	NA
7298	RUETER_HESS	2012	FRANK_JAEGER	NA	NA	CO02949	-104.929702890653	39.3296052830391	NA	DOUGLAS	NEWLIN_GULCH-OS	PARKER	0	PARKER_WATER_&_SANITATION_DISTRICT	L	RJH_CONSULTANTS	N	RE	E	R	S	NA	7675	196	196	188	196	25227	85176	75689	85176	1119	10	H	Y	5/23/18	1	Y	DWR	U	545	NA	1460000	0	0	0	NA	NA	NA
6188	TWO_BUTTES	1908	W.D._PURSE_RESERVOIR_NO._1	NA	NA	CO00759	-102.538103	37.635919	NA	BACA	TWO_BUTTE_CREEK	HOLLY	58	COLORADO_PARKS_&_WILDLIFE	S	NA	N	RE	X	U	FR	NA	1864	96	106	63	106	46200	40654	22165	40654	1182	470	H	Y	10/11/17	1	Y	DWR	U	300	3X3_SLIDE	0	0	0	0	NA	NA	NA
6462	LAKE_HENRY	1914	NA	NA	NA	CO01116	-103.71389	38.248329	NA	CROWLEY	HORSE_CREEK-OS	ORDWAY	3	LAKE_HENRY_RESERVOIR_CO.	P	NA	N	RE	X	U	FIR	NA	12920	18	24	16	24	16000	14914	9500	14914	1194	7	S	Y	7/21/17	2	Y	DWR	U	1109	NA	0	0	0	0	NA	NA	NA
78131	WHITE_RIVER_DAM	1963	NA	NA	NA	TX02143	-101.083447	33.458522	NA	CROSBY	WHITE_RIVER	NA	0	WHITE_RIVER_MWD	L	FREESE_AND_NICHOLS_AND__ENDRESS;FREESE_AND_NICHOLS;UNKNOWN	N	RE	IEK	SK	S	2009H;1973H	4400	80	85	80	85	121015	71590	44897	71590	1477	172	NA	Y	10/12/16	5	Y	TCEQ	U	1105	V3;O2;U2	0	0	0	0	NA	NA	NA
77719	CHAMPION_CREEK_DAM	1959	NA	NA	NA	TX01691	-100.858547	32.280546	NA	MITCHELL	CHAMPION_CREEK	NA	0	LUMINANT_POWER_COMPANY_LLC	P	FREESE_AND_NICHOLS	N	RE	IEK	U	OR	NA	6700	114	120	114	120	87290	90200	42500	90200	1560	164	NA	Y	11/2/16	5	Y	TCEQ	U	550	U2;V1	0	0	0	0	NA	NA	NA
82186	MITCHELL_COUNTY_RESERVOIR_DAM	1991	NA	NA	NA	TX06420	-101.105	32.24	NA	MITCHELL	TR-BEALS_CREEK	ROBERT_LEE	75	COLORADO_RIVER_MUNICIPAL_WATER_DISTRICT	L	FREESE_AND_NICHOLS	N	OTRE	IEK	SK	OT	NA	4850	70	93	69	93	19825	50241	32000	50241	1603	15.7	NA	Y	2/4/13	5	Y	TCEQ	U	205	U2	0	0	0	0	NA	NA	NA
77721	LAKE_COLORADO_CITY_DAM	1949	NA	NA	NA	TX01693	-100.918837	32.318752	NA	MITCHELL	MORGAN_CREEK	NA	0	LUMINANT_POWER_COMPANY_LLC	P	FREESE_AND_NICHOLS	N	RE	HEK	SK	OR	NA	4500	85	85	85	85	150001	93132	31484	93132	1610	337	NA	Y	8/1/17	5	Y	TCEQ	U	1220	U2	0	0	0	0	NA	NA	NA
6830	QUEEN	1896	NEESKAH_RESERVOIR	NA	NA	CO02026	-102.635555	38.271665	NA	KIOWA	ARKANSAS_RIVER-OS	LAMAR	13	AMITY_MUTUAL_IRR._CO.	P	UNKNOWN	N	RE	X	U	FIR	NA	1800	25	25	25	25	44000	32690	23040	32690	1930	20	S	Y	1/17/18	2	Y	DWR	N	0	NA	0	0	0	0	NA	NA	NA
79623	GREENBELT_DAM	1968	NA	NA	NA	TX03698	-100.894797	35.000831	NA	DONLEY	SALT_FORK_RED_RIVER	NA	0	GREENBELT_MUNICIPAL_&_INDUSTRIAL_WATER_AUTHORITY	L	FREESE_AND_NICHOLS_AND__ENDRESS	N	RE	IEK	SK	RS	NA	8300	111	111	111	111	190675	100500	59800	100500	2020	266	NA	Y	10/18/16	5	Y	TCEQ	U	2027	U2;V2	3666000	0	0	0	NA	NA	NA
82169	PALO_DURO_DAM	1991	NA	NA	NA	TX06400	-101.164122	36.36168	NA	HANSFORD	PALO_DURO_CREEK	NA	0	PALO_DURO_RIVER_AUTHORITY_OF_TEXAS	L	FREESE_AND_NICHOLS	N	RE	IEK	UZ	PRS	NA	3450	128	139	128	139	237501	278500	60900	278500	2410	614	NA	Y	10/23/13	5	Y	TCEQ	U	611	U2;V1	0	0	0	0	NA	NA	NA
6412	HORSE_CREEK	1900	TIMBER_LAKE	NA	NA	CO01046	-103.40722	38.189999	S12,T.22S,R.54W,_6TH_PM	OTERO	HORSE_CREEK-OS	LAS_ANIMAS	NA	FORT_LYON_CANAL_CO.	P	USDA_NRCS	N	RE	X	U	I	1971	10765	30	30	30	30	5500	43125	28746	43125	2626	54	S	Y	9/19/17	2	Y	DWR	U	325	UPSTREAM_SLUICE	0	0	0	0	NA	USDA_NRCS	NA
57983	CONCHAS_DAM	1940	CONCHAS_LAKE	NA	NA	NM00006	-104.19	35.403332	T14N,_R26E,_S23	SAN_MIGUEL	CANADIAN_RIVER/CONCHAS_RIVER	LOGAN	0	CESPA	F	CESPA	N	PGRE	C	R	CR	NA	19500	200	235	195	235	632000	709119	61532	709119	2694	7409	H	Y	5/5/15	5	N	NA	U	3300	VERTICAL_LIFT	755000	0	0	0	CE	CE	CE
58043	SUMNER	1936	ALAMAGORDO	NA	NA	NM00130	-104.3898	34.6074	NA	DE_BACA	PECOS_RIVER	FORT_SUMNER	20	RECLAMATION	F	NA	N	RE	A	RK	CI	NA	3084	164	164	143	164	206000	227683	63690	227683	2828	1960	H	Y	6/1/17	1	N	NA	C	635	NA	2250000	0	0	0	DOI_BR	NA	NA
82222	JOHN_T_MONTFORD_DAM	1994	NA	NA	NA	TX06464	-101.04209	33.061526	NA	GARZA	DOUBLE_MOUNTAIN_FORK_BRAZOS_R	NA	0	CITY_OF_LUBBOCK	L	FREESE_AND_NICHOLS;CITY_OF_LUBBOCK	N	RE	IEK	SZ	IRS	2012O	4150	141	141	137	141	363480	354500	115937	354500	2884	394	NA	Y	10/12/16	5	Y	TCEQ	U	1740	O7;U2	20155167	0	0	0	NA	NA	NA
81780	TRUSCOTT_BRINE_DAM	1983	TRUSCOTT_BRINE_DAM	NA	NA	TX05996	-99.83667	33.796669	NA	KING	SOUTH_FORK_WICHITA_RIVER	TRUSCOTT	3	CESWT	F	CESWT	N	RE	EIK	RSK	O	NA	16080	107	107	102	107	35400	116200	107000	116200	2980	26	H	Y	3/5/14	5	N	NA	U	1000	NONE	12751000	0	0	0	CE	CE	CE
6829	NEE-NOSHE	1896	NA	NA	NA	CO02024	-102.658888	38.321665	NA	KIOWA	ARKANSAS_RIVER-OS	LAMAR	16	AMITY_MUTUAL_IRR._CO.	P	NA	N	RE	X	U	FIR	2003	1600	25	25	25	25	4800	60618	60618	60618	3696	32	S	Y	8/21/17	2	Y	DWR	U	100	30"_SLUICE_GATE	0	0	0	0	NA	NA	NA
5994	ADOBE_CREEK	1904	BLUE_LAKE	NA	NA	CO00515	-103.280555	38.234999	S07,T.21S,R.52W,_6TH_PM	BENT	ADOBE_CREEK-OS	LAS_ANIMAS	NA	FORT_LYON_CANAL_CO.	P	USDA_NRCS	N	RE	X	U	IR	NA	7375	32	41	32	41	72000	85000	77339	85000	4105	53	H	Y	3/31/17	1	Y	DWR	U	1200	SLIDE_GATES	0	0	0	0	NA	USDA_NRCS	NA
5835	PUEBLO	1975	LAKE_PUEBLO	NA	NA	CO00299	-104.7253	38.2686	S36,_T20S,_R66W_OF_SIXTH_PM	PUEBLO	ARKANSAS_RIVER	PUEBLO	3	RECLAMATION	F	RECLAMATION	N	CBCN	NA	NA	CFIRS	2000_SF	10230	200	250	194	250	191500	489116	322949	489116	4646	4686	H	Y	10/16/17	1	Y	DWR	N	550	NA	0	0	0	0	DOI_BR	NA	NA
65480	OPTIMA_DAM	1978	OPTIMA_LAKE	NA	NA	OK20510	-101.1367	36.658329	NA	TEXAS	NORTH_CANADIAN_RIVER	BEAVER	32	CESWT	F	CESWT	N	RE	EIK	RSK	CSRO	NA	16875	120	120	113	120	359000	618500	129000	618500	5340	2341	H	Y	9/19/17	5	N	NA	U	1500	VERTICAL_LIFT	13183000	0	0	0	CE	CE	CE
58168	UTE_DAM	1963	NA	NA	NA	NM00293	-103.44496	35.34516	T13N_R33E_S16&21	QUAY	CANADIAN_RIVER	LOGAN	0.5	NEW_MEXICO_INTERSTATE_STREAM_COMMISSION	S	BECHTEL_CORPORATION,_BOR	N	RE	H	R	SIR	1984/2000	6570	132	132	107	132	705000	464240	222500	464240	7200	10550	H	Y	6/9/18	1	Y	OFFICE_OF_THE_STATE_ENGINEER	U	840	VALVE	0	0	0	0	NA	NA	NA
80030	LAKE_JB_THOMAS_DAM	1952	NA	LAKE_J_B_THOMAS_DAM	NA	TX04138	-101.135	32.58333	NA	SCURRY	COLORADO_RIVER	COLORADO_CITY	50	COLORADO_RIVER_MUNICIPAL_WATER_DISTRICT	L	FREESE_AND_NICHOLS;FREESE_AND_NICHOLS	N	RE	IEK	RSZ	RS	2007O	9200	105	105	100	105	161001	430600	200604	430600	7820	997	NA	Y	9/25/12	5	Y	TCEQ	U	1834	U3;V1	0	0	0	0	NA	NA	NA
6563	JOHN_MARTIN_DAM_-_FT_LYON_LEVEE	1943	JOHN_MARTIN_RESERVOIR	CADDOA_DAM	NA	CO01283	-103.1290278	38.07233333	T14N,_R49W,_S8	BENT	ARKANSAS	LAMAR	20	CESPA	F	NA	N	PGRE	NA	NA	C	NA	1024	118	118	105	118	639000	608245	345250	608245	11590	18130	H	Y	8/27/14	5	N	NA	C	1024	NA	12300000	0	0	0	CE	CE	CE
79450	ROBERT_LEE_DAM	1969	NA	NA	NA	TX03517	-100.516127	31.896285	NA	COKE	COLORADO_RIVER	ROBERT_LEE	1	COLORADO_RIVER_MUNICIPAL_WATER_DISTRICT	L	FREESE_AND_NICHOLS	N	RE	IEK	SK	RS	NA	18300	140	140	139	140	607000	1139200	517272	1139200	15100	4140	NA	Y	9/26/12	5	Y	TCEQ	CU	3201	L12;O1;U1	41082000	0	0	0	NA	NA	NA
58060	SANTA_ROSA_DAM	1979	SANTA_ROSA_LAKE	LOS_ESTEROS_DAM	NA	NM00158	-104.6883	35.028332	T9N,_R22E	GUADALUPE	PECOS_RIVER	SANTA_ROSA	8	CESPA	F	CESPA	N	REER	EIK	R	CIOR	NA	1900	214	214	208	214	353000	717000	200000	717000	16670	2434	H	Y	5/9/17	5	N	NA	U	1050	VERTICAL_LIFT	0	0	0	0	CE	CE	CE
76091	SANFORD	1965	NA	NA	NA	TX00023	-101.5525	35.7142	3501-314_NO_BLM_DATA	HUTCHINSON	CANADIAN_RIVER	CANADIAN	65	RECLAMATION	F	RECLAMATION	N	RE	X	RSK	R	NA	6380	228	228	192	228	61100	2434220	945400	2434220	30466	20220	H	Y	10/6/17	1	N	NA	U	94	O5;V2;X	15398000	0	0	0	DOI_BR	NA	NA
66947	MILLER_DAM	1998	NA	NA	NA	OK30267	-99.84654824	36.06366352	3	ELLIS	WEST_RED_BLUFF_CREEK	NA	0	EDDIE_AND_SUSAN_MILLER	P	N/A	NA	NA	NA	NA	I	NA	900	22	NA	NA	22	150	210	130	210	NA	13.1	L	NR	12/14/10	5	Y	OWRB	C	1	V:_1;	0	0	0	0	NA	NA	NA
78520	KENT_CREEK_WS_SCS_SITE_1_DAM	1964	NA	0	NA	TX02539	-101.083892	34.389041	NA	BRISCOE	KENT_CREEK	NONE	NA	CAP_ROCK_SWCD;KENT_CREEK_WCID;	L	USDA_NRCS	N	RE	X	U	I	NA	2728	43	43	43	43	281	620	235	620	NA	NA	NA	NR	10/1/13	0	Y	TCEQ	U	54	U2;S1	180400	0	0	0	USDA_NRCS	USDA_NRCS	USDA_NRCS
79457	KICKAPOO_CREEK_WS_SCS_SITE_5_DAM	1963	NA	0	NA	TX03524	-100.29841	31.959091	NA	COKE	MIDDLE_KICKAPOO_CREEK	BRONTE	NA	COKE_COUNTY_SWCD;CITY_OF_BRONTE;COKE_COUNTY;COKE_COUNTY_KICKAPOO_WCID_1;	L	USDA_NRCS	N	RE	XK	UZ	CP	NA	8600	41	41	41	41	50045	4386	200	4386	NA	NA	NA	Y	6/26/12	5	Y	TCEQ	U	440	U2;S1	390460	0	0	0	USDA_NRCS	USDA_NRCS	USDA_NRCS
78119	MCCLELLAN_DAM	1940	NA	NA	NA	TX02130	-100.8626818	35.21632472	NA	GRAY	MCCLELLAN_CREEK	UNKNOWN	0	USDA_FS	F	NA	N	PGRE	IEZ	UZ	CIR	1965S	1835	69	NA	NA	69	20500	5300	4300	5300	NA	157	H	Y	8/25/12	1	Y	TCEQ	U	160	NA	0	0	0	0	USDA_FS	USDA_FS	USDA_FS
83280	LAKE_MB3_DAM	NA	NA	NA	NA	TX09448	-97.216413	32.98627	NA	TARRANT	TR-MARSHALL_BRANCH	NA	0	HILLWOOD_PROPERTIES_CORP	P	CARTER_AND_BURGESS_INC	N	RE	X	U	R	NA	230	10	10	10	10	2	15	1.3	15	0.61	0.61	NA	N	12/11/13	2	Y	TCEQ	U	190	U2	0	0	0	0	NA	NA	NA
83253	BROOKSTONE_LAKE_NO_17_DAM	1982	NA	NA	NA	TX09342	-97.259592	33.005036	NA	DENTON	TR-HENRIETTA_CREEK	NA	0	17_LAKES_LIMITED	P	RUST,_LICHLITER,_JAMESON	N	RE	XK	UZ	R	NA	260	13	13	13	13	35	2	1.59	2	0.69	0.02	NA	Y	2/6/14	5	Y	TCEQ	U	10	U1	0	0	0	0	NA	NA	NA
83305	ALAN_SAXE_POND	NA	NA	NA	NA	TX09561	-97.163902	32.635927	NA	TARRANT	TR-RUSH_CREEK	ARLINGTON	0	CITY_OF_ARLINGTON	L	NO_DATA_FOR_ORIGINAL_DESIGNER	N	RE	X	U	R	NA	490	8.6	8.6	8.6	8.6	122	3.09	2.11	3.09	0.7	0.018	NA	Y	9/13/16	0	Y	TCEQ	U	15	U1	5550	0	0	0	NA	NA	NA
82765	LAKE_MB_3A_DAM	NA	NA	NA	NA	TX07076	-97.214466	32.983907	NA	TARRANT	TR-MARSHALL_BRANCH	NA	0	HILLWOOD_PROPERTIES_CORP	P	CARTER_AND_BURGESS_INC	N	RE	X	U	R	NA	300	12	12	12	12	2	20	2.61	20	0.81	0.61	NA	N	12/11/13	5	Y	TCEQ	U	100	U2	0	0	0	0	NA	NA	NA
64910	LOVE_LH	1940	NA	LOVE_L.H.	NA	OK12662	-96.4337555	35.89632907	2	CREEK	TR-LITTLE_CATFISH_CREEK	BRISTOW	5	ORBIAE_E_HELEN_PITTS	P	N/A	NA	RE	HEZ	SZ	R	NA	210	28	28	28	28	100	50	25	50	1	NA	L	NR	8/26/11	5	Y	OWRB	C	1	V:_1;	0	0	0	0	NA	NA	NA
64579	OKNONAME_111047	1960	NA	OKNONAME_111047	NA	OK12309	-96.04626457	35.40969996	23	OKMULGEE	TR-COAL_CREEK	HENRYETTA	2	MICHAEL_&_CAROLYN_CHOWINS	P	NA	NA	RE	HEZ	SZ	O	NA	3440	28	28	28	28	130	50	20	50	1	NA	L	NR	11/26/01	5	Y	OWRB	C	1	V:_1;	0	0	0	0	NA	NA	NA
64576	OKNONAME_111044	1940	NA	OKNONAME_111044	NA	OK12306	-96.01000942	35.42404495	14	OKMULGEE	TR-COAL_CREEK	HENRYETTA	1	STANLEY_D_&_MARY_E_WHITLOCK	P	N/A	NA	RE	HEZ	SZ	O	NA	3250	18	18	18	18	180	50	25	50	1	NA	L	NR	8/22/11	5	Y	OWRB	C	1	V:_1;	0	0	0	0	NA	NA	NA
64575	PINKSTON_WR	1940	NA	PINKSTON_W.R.	NA	OK12305	-95.97967326	35.41928292	19	OKMULGEE	TR-COAL_CREEK	HENRYETTA	1	JERRY_NED_&_JEAN_MARIE_DUNCAN	P	N/A	NA	RE	HEZ	SZ	O	NA	3350	35	35	35	35	190	80	40	80	1	NA	L	NR	8/22/11	5	Y	OWRB	C	1	V:_1;	0	0	0	0	NA	NA	NA
64590	OKNONAME_111058	1979	NA	OKNONAME_111058	NA	OK12320	-95.90861956	35.44078502	11	OKMULGEE	TR-WOLF_CREEK	GRAYSON	9	CONNIE_&_GLADYS_DODGE	P	NA	NA	RE	HEZ	SZ	I	NA	3400	32	32	32	32	100	100	45	100	1	NA	L	NR	11/26/01	5	Y	OWRB	C	1	V:_1;	0	0	0	0	NA	NA	NA
83281	LOST_CREEK_GOLF_CLUB_DAM	NA	NA	LOST_CREEK_GOLF_COURSE_DAM	NA	TX09450	-97.525251	32.714808	NA	TARRANT	TR-SOUTH__MARYS_CREEK	BENBROOK	5	SOMERSET_LOST_CREEK_GOLF_LTD	P	NO_DATA_FOR_ORIGINAL_DESIGNER;UNKNOWN	N	RE	X	U	R	2003H	305	9	9	9	9	3	8	6	8	1.4	0.13	NA	Y	7/23/14	2	Y	TCEQ	U	74	U3	0	0	0	0	NA	NA	NA
83176	RIDGLEA_COUNTRY_CLUB_ESTATES_DAM	1950	NA	NA	NA	TX09003	-97.431853	32.696082	NA	TARRANT	TR-MARYS_CREEK	NA	0	DAVID_SMITH;MARK_GERRICK;SHAWN_SMITH;	P	CARTER_AND_BURGESS_INC	N	RE	XK	UZ	R	NA	255	23	23	23	23	1	22.8	14	22.8	1.6	0.34	NA	N	7/22/14	5	Y	TCEQ	U	32	U2	0	0	0	0	NA	NA	NA
83184	SETTLEMENT_DAM	NA	NA	NA	NA	TX09045	-97.194995	33.093316	NA	DENTON	OFF_CHANNEL_UPSTREAM_OF_WHITES_BRANCH	ARGYLE	1	STAN_ALTOM	P	NO_DATA_FOR_ORIGINAL_DESIGNER;NO_DATA	N	RE	XK	UZ	R	1991S	450	9.5	9.5	9.5	9.5	1	8	7	8	2	0.04	NA	N	9/14/16	5	Y	TCEQ	U	65	U1	0	0	0	0	NA	NA	NA
67216	W_W_BRIDGMAN	1976	W.W._BRIDGMAN_Num6	NA	NA	OK83865	-96.852672	33.921513	S26_T07__R04	MARSHALL	NA	WILLIS	2	W.W._BRIDGMAN	P	USDA_NRCS	N	RE	NA	NA	D	NA	518	26	NA	26	26	148	27	0	27	2	0.25	L	NR	NA	0	N	OKLAHOMA_WATER_RESOURCES_BOARD	U	26	NA	5103	0	0	0	NA	USDA_NRCS	NA
67215	LARRY_LEE_LAKE	1977	LAKE_LARRY_LEE	NA	NA	OK83864	-96.818293	33.952302	S18_T07__R05	MARSHALL	BUNCOMBE	LEBANON	7	LARRY_LEE	P	USDA_NRCS	N	RE	NA	NA	D	NA	278	29	NA	29	29	75	27	50	50	2	0.08	L	NR	NA	0	N	OKLAHOMA_WATER_RESOURCES_BOARD	U	25	NA	5340	0	0	0	NA	USDA_NRCS	NA
65027	THOMPSON_WW	1940	NA	THOMPSON_W.W.	NA	OK12798	-96.18315506	35.82249166	31	OKMULGEE	TR-BROWNS_CREEK	EDNA	11	ED_&_DONNA_MORRIS	P	N/A	NA	RE	HEZ	SZ	O	NA	460	20	20	20	20	180	50	40	50	2	NA	L	NR	8/24/11	5	Y	OWRB	C	1	V:_1;	0	0	0	0	NA	NA	NA
80354	COMANCHE_HARBOR_LAKE_DAM	1975	NA	NA	NA	TX04489	-97.768583	32.409252	NA	HOOD	TR-BRAZOS_RIVER	GRANBURY	0	COMANCHE_HARBOR_OWNERS_ASSOCIATION_ET_AL	P	R_ERNEST_LEE_ASSOC	N	RE	HEZ	RSK	R	NA	460	37	37	37	37	1	74	43	74	2	0.1	NA	Y	8/12/15	5	Y	TCEQ	U	50	U1	0	0	0	0	NA	NA	NA
64994	STEINWAY_AND_CLOWERS	1950	NA	STEINWAY_AND_CLOWERS	NA	OK12753	-96.28610229	35.37829971	31	OKFUSKEE	TR-BATTLE_CREEK	WELEETKA	22	STEINWAY_AND_CLOWERS	P	NA	NA	RE	HEZ	SZ	O	NA	365	25	25	25	25	240	100	50	100	2	NA	U	NR	8/10/06	0	Y	OWRB	C	1	V:_1;	0	0	0	0	NA	NA	NA
66683	OKNONAME_22272	1998	NA	OKNONAME_22272	NA	OK22272	-97.30005222	35.74635206	27	LOGAN	UNNAMED_TRIBUTARY_OF_COON_CREE	MERIDIAN	NA	MIKE_R._GILLIAM	P	USDA_NRCS	N	RE	HEZ	SZ	F	NA	437	29.7	24.6	22.6	29.7	137	27.7	16.8	27.7	2.2	28	L	NR	8/4/11	5	Y	OWRB	C	1	V:_1;	0	0	0	0	NA	USDA_NRCS	NA
66832	OKNONAME_30150	2003	NA	NA	NA	OK30150	-96.53823136	34.97074963	26	SEMINOLE	NO_NAME	SASAKWA	2.75	N&K_ENTERPRISES_INC	P	USDA-NRCS	NA	RE	HEK	SZ	O	NA	250	39.78	30.72	22.08	39.78	62	39.78	22.08	39.78	2.5	158	L	NR	12/14/10	5	Y	OWRB	C	1	V:_1;	0	0	0	0	NA	NA	NA
82757	GLEN_GARDEN_GOLF_AND_COUNTRY_CLUB_DAM	1910	NA	NA	NA	TX07064	-97.289235	32.701381	NA	TARRANT	TR-SYCAMORE_CREEK	NA	0	GLEN_GARDEN_GOLF_AND_COUNTRY_CLUB	P	NO_DATA_FOR_ORIGINAL_DESIGNER;UNKNOWN	N	RE	XK	RSZ	R	1960S	330	14	14	14	14	188	29	15	29	2.9	0.018	NA	Y	12/11/13	5	Y	TCEQ	U	106	U2	0	0	0	0	NA	NA	NA
83226	TWIN_LAKES_NO_2_DAM	1970	NA	NA	NA	TX09184	-97.123428	33.271302	NA	DENTON	TR-MILAM_CREEK	DENTON	4	YES_COMPANIES_LLP	P	NO_DATA_FOR_ORIGINAL_DESIGNER	N	RE	XK	UZ	R	NA	290	12	12	12	12	1	18	14	18	3	0.13	NA	Y	11/17/14	5	Y	TCEQ	U	30	U2	0	0	0	0	NA	NA	NA
65033	THOMPSON_MG	1940	NA	THOMPSON_M.G.	NA	OK12804	-96.18368044	35.77842155	18	OKMULGEE	TR-BROWNS_CREEK	EDNA	8	JACK_OR_MARY_JAMISON	P	N/A	NA	RE	HEZ	SZ	C	NA	470	21	21	21	21	90	50	40	50	3	NA	L	NR	8/25/11	5	Y	OWRB	C	1	V:_1;	0	0	0	0	NA	NA	NA
64570	OKNONAME_111037	1940	NA	OKNONAME_111037	NA	OK12300	-95.97700137	35.43215037	18	OKMULGEE	TR-COAL_CREEK	HENRYETTA	1	STEVE_WILLIS	P	N/A	NA	RE	HEZ	SZ	O	NA	3440	45	45	45	45	90	320	120	320	3	NA	L	NR	8/18/11	5	Y	OWRB	C	1	V:_1;	0	0	0	0	NA	NA	NA
66888	OKNONAME_30208	NA	NA	NA	NA	OK30208	-96.78192841	35.28239824	4	POTTAWATOMIE	TURKEY_CREEK_LATERAL	EARLSBORO	2	THEODORE_F_JONES	P	USDA-NRCS	NA	RE	HEK	SZ	O	NA	700	15.3	20.3	13.1	20.3	138	63.7	9.9	63.7	3.6	0.54	L	NR	5/23/11	5	Y	OWRB	C	1	V:_1;	0	0	0	0	NA	NA	NA
67009	CORY_GREEN_POND_Num_1	NA	NA	NA	NA	OK30391	-98.35313273	35.21352496	34	CADDO	CEDAR_CREEK	GRACEMONT	6.7	CORY_GREEN	P	USDA-NRCS	NA	NA	NA	NA	F	NA	175	26.7	34.7	21	34.7	53.3	87.05	21.21	87.05	3.65	0.97	L	NR	NA	5	Y	OWRB	C	2	NA	0	0	0	0	NA	NA	NA
80415	DENTON_CREEK_WS_SCS_SED_CONT_STR_14-161	1969	NA	NA	NA	TX04550	-97.563247	33.379066	NA	WISE	TR-DENTON_CREEK	NA	0	WISE_SWCD	L	USDA_NRCS	N	RE	X	U	O	NA	1035	28	28	28	28	2	71	21	71	3.9	0.23	NA	NR	NA	0	Y	TCEQ	U	32	U2	0	0	0	0	NA	NA	NA
66993	OKNONAME_037071	NA	NA	NA	NA	OK30375	-96.071111	35.946944	18	CREEK	TRIBUTARY_TO_CHILDRES_CREEK	KIEFER	0	CITY_OF_KIEFER	L	UNKNOWN	NA	NA	NA	NA	R	NA	410	26.7	NA	NA	26.7	82	42	33.6	42	4	0.1	U	NR	NA	0	Y	OWRB	U	13	NA	0	0	0	0	NA	NA	NA
66695	DENMARK_CREEK_LLC	1999	NA	NA	NA	OK22286	-96.54787728	35.97108802	11	CREEK	LITTLE_TIGER_CREEK	DRUMRIGHT	4	ENUS_JR_&_LAVEEDA_RAY_WILSON	P	USDA-NRCS	NA	RE	HEK	SZ	O	NA	285	25.5	23.9	23.9	25.5	30.6	56	29	56	4	95	L	NR	8/30/11	5	Y	OWRB	C	1	V:_1;	0	0	0	0	NA	NA	NA
83148	HONEYSUCKLE_DAM	NA	NA	NA	NA	TX07497	-97.765286	31.003077	NA	BELL	NA	NA	0	JOHN_RADEMACHER;JOHN_WAGES;MARTIN_ELKINS;	P	NA	N	OT	X	U	O	NA	250	25	25	25	25	2	61	35	61	4	0.25	NA	N	6/29/17	5	Y	TCEQ	U	45	U2	0	0	0	0	NA	NA	NA
64310	OKNONAME_037050	1950	NA	OKNONAME_037050	NA	OK11098	-96.35612344	35.77688253	16	CREEK	TR-MORGAN_CREEK	SLICK	7	CREEK_COUNTY	P	N/A	NA	RE	HEZ	SZ	O	NA	510	26	26	26	26	90	74	64	74	4	0.086	L	NR	8/25/11	5	Y	OWRB	C	1	V:_1;	0	0	0	0	NA	NA	NA
62708	DRY_CREEK_13	1995	NA	0	NA	OK00481	-96.86651	35.86637	NW1/4_S15_T16N_R04E	LINCOLN	DEEP_FORK,_CANADIAN_RIVER	AGRA	3	LINCOLN_COUNTY_CONSERVATION_DISTRICT	L	USDA_NRCS	N	RE	NA	NA	C	NA	600	20	NA	20	20	231	99	20	99	4	0.4	L	NR	12/31/11	5	N	OKLAHOMA_WATER_RESOURCES_BOARD	U	30	NA	19000	0	0	0	USDA_NRCS	USDA_NRCS	USDA_NRCS
66627	SCS-DRY_CREEK_SITE-24	1992	NA	SCS-DRY_CREEK_SITE-24	NA	OK22211	-96.94251235	35.79370701	12	LINCOLN	DRY_CREEK	DAVENPORT	NA	LINCOLN_CO_CONS_DIST	S	USDA_NRCS	N	RE	HEZ	SZ	C	NA	550	25	25	25	25	233	108	23	108	4	0.43	L	NR	1/1/80	5	Y	OWRB	C	1	V:_1;	0	0	0	0	USDA_NRCS	USDA_NRCS	USDA_NRCS
66404	SCS-CHEROKEE_SANDY_SITE-12	1983	SCS-CHEROKEE_SANDY_SITE-12	SCS-CHEROKEE_SANDY_SITE-12	NA	OK21561	-97.05124468	34.70206721	25	GARVIN	TR-CHEROKEE_SANDY_CR	NA	NA	GARVIN_CO_CONS_DIST	S	USDA_NRCS	N	RE	HEZ	SZ	C	NA	730	28	28	28	28	248	173	90	173	4	0.41	L	NR	1/1/80	5	Y	OWRB	C	1	V:_1;	0	0	0	0	USDA_NRCS	USDA_NRCS	USDA_NRCS
65344	HARVEY_DAUGHERTY	1979	NA	HARVEY_DAUGHERTY	NA	OK13159	-98.2764849	35.25811045	17	CADDO	TR-SUGAR_CREEK	VERDEN	19	HARVEY_&_NELDA_DAUGHERTY	P	UNKNOWN	NA	RE	HEZ	SZ	O	NA	300	30	30	30	30	24	225	50	225	4	NA	L	NR	9/9/10	5	Y	OWRB	C	1	V:_1;	0	0	0	0	NA	NA	NA
82789	FRENCH_LAKE_DAM	1976	NA	NA	NA	TX07106	-97.387637	32.639397	NA	TARRANT	FRENCH_LAKE_CREEK	FORT_WORTH	0	CITY_OF_FORT_WORTH	L	FREESE_AND_NICHOLS;FREESE_AND_NICHOLS	N	RE	X	U	R	2003O	425	13	13	13	13	2	67.4	33.6	67.4	4.21	0.66	NA	Y	1/30/14	5	Y	TCEQ	U	162	U2	0	0	0	0	NA	NA	NA
83355	MILL_POND_DAM	1875	NA	NA	NA	TX09697	-98.712559	31.194569	NA	SAN_SABA	MILL_CREEK	NA	0	CITY_OF_SAN_SABA	L	GUY_RISIEN	N	CN	X	U	O	NA	150	15.1	15.1	15.1	15.1	1	32.1	30	32.1	4.26	1.4	NA	Y	12/10/15	5	Y	TCEQ	U	50	S1;U1	0	0	0	0	NA	NA	NA
67023	WHITT_DAM	1950	NA	NA	NA	OK30405	-97.579983	34.694199	36	GARVIN	TRIBUTARY_TO_RUSH_CREEK	PAULS_VALLEY	20	BILL_&_JIM_WHITT	P	N/A	NA	NA	NA	NA	R	NA	440	29	25	23	29	19	56.7	42	56.7	4.5	0.1	L	NR	NA	5	Y	OWRB	U	2	NA	0	0	0	0	NA	NA	NA
82766	DOVE_LAKE_DAM	NA	NA	NA	NA	TX07077	-97.205478	32.988738	NA	DENTON	TR-MARSHALL_BRANCH	NA	0	HILLWOOD_PROPERTIES_CORP	P	CARTER_AND_BURGESS_INC	N	RE	X	U	R	NA	530	13	13	13	13	1	94	36.14	94	4.65	1.77	NA	NR	10/19/17	0	Y	TCEQ	U	60	U1	0	0	0	0	NA	NA	NA
66913	OKNONAME_30233	2008	NA	NA	NA	OK30233	-96.61313705	34.20983526	18	JOHNSTON	UNNAMED_TRIBUTARY_TO_RED_RIVER	MILBURN	3	MILTON_&_SHARON_TEAFATILLER	P	USDA-NRCS	NA	NA	XEK	SK	O	NA	420	25	28	22	28	12	54.7	27.7	54.7	4.7	0.195	L	NR	NA	5	Y	OWRB	C	1	NA	0	0	0	0	NA	NA	NA
83333	SLOCUM_RANCH_TANK	1970	NA	NA	NA	TX09645	-97.650112	32.557162	NA	PARKER	TRIBUTARY_OF_BEAR_CREEK	NA	0	SAUDER_MANAGEMENT_CO	P	UNKNOWN	N	RE	X	U	O	NA	628	25	25	25	25	5	48	22.6	48	4.8	0.23	NA	NR	NA	0	N	NA	U	3	U1	0	0	0	0	NA	NA	NA
80461	FARMERS_CREEK_WS_SCS_DEBRIS_BASIN_116	1975	NA	0	NA	TX04599	-97.643346	33.674545	NA	MONTAGUE	TR-WEST_FARMERS_CREEK	BELLEVILLE	NA	UPPER_ELM_RED_SWCD;FARMERS_CREEK_WATERSHED_AUTHORITY;MONTAGUE_COUNTY;	L	USDA_NRCS	N	RE	X	U	CDFP	NA	757	36	36	36	36	2	83	32	83	4.9	0.38	NA	NR	NA	0	Y	TCEQ	U	55	U2;S1	32150	0	0	0	USDA_NRCS	USDA_NRCS	USDA_NRCS
63990	DRAKE_H	1940	NA	DRAKE_H.	NA	OK10083	-97.10064959	34.5700602	9	MURRAY	TR-CHIGLEY_SANDY_CREEK	DAVIS	6	CHICKASAW_NATION	P	NA	NA	RE	HEZ	SZ	O	NA	265	20	20	14	20	170	50	40	50	5	NA	L	NR	10/1/98	5	Y	OWRB	C	1	V:_1;	0	0	0	0	NA	NA	NA
65758	SCS-WILDHORSE_CREEK_SITE-227	1969	WILDHORSE_CK,GRADE_STAB_ST_227	SCS-WILDHORSE_CREEK_SITE-227	NA	OK20816	-97.53649044	34.58280359	5	GARVIN	TR-SALT_CREEK	PERNELL	NA	GARVIN_CO_CONS_DIST	S	USDA_NRCS	N	RE	HEZ	SZ	C	NA	615	22	22	20	22	237	50	22	50	5	NA	L	NR	1/1/80	5	Y	OWRB	C	1	V:_1;	0	0	0	0	USDA_NRCS	USDA_NRCS	USDA_NRCS
83087	RETREAT_BOULEVARD_DAM	2002	NA	NA	NA	TX07431	-97.513862	32.214522	NA	JOHNSON	UNNAMED_TRIBUTARY_HAMM_CREEK	NA	0	DOUBLE_DIAMOND_INC	P	UNKNOWN	N	RE	X	U	O	NA	500	28	28	28	28	37	83	65	83	5	0.06	NA	NR	NA	5	N	TCEQ	U	8	U1	35000	0	0	0	NA	NA	NA
63872	BOMER	1956	NA	BOMER	NA	OK02544	-97.17035699	35.60546472	14	OKLAHOMA	EAST_FORK_WILDHORSE_CREEK	LUTHER	4	JAMES_VAILS	P	N/A	NA	RE	HEZ	SZ	O	NA	680	28	28	28	28	150	97	50	97	5	NA	L	NR	12/20/10	5	Y	OWRB	C	1	V:_1;	0	0	0	0	NA	NA	NA
63958	OKNONAME_137091	1970	NA	OKNONAME_137091	NA	OK10042	-97.855963	34.65845	8	STEPHENS	TR_CLEAR_CREEK	HOPE	7	JARED_R_FOSS	P	N/A	NA	RE	HEZ	SZ	O	NA	1170	47	47	47	47	21974	7050	74	7050	5	NA	L	NR	8/31/11	5	Y	OWRB	C	1	V:_1;	0	0	0	0	NA	NA	NA
66917	OKNONAME_30237	NA	TIDWELL_POND	NA	NA	OK30237	-96.90743775	34.67985135	5	PONTOTOC	TRIB_TO_SANDY_CREEK	ROFF	5.6	RONALD_R_&_JANET_L_TIDWELL	P	USDA-NRCS	NA	RE	XEK	U	R	NA	415	20.7	23.7	17.3	23.7	58.32	83.23	40.94	83.23	5.34	0.26	L	NR	6/7/10	5	Y	OWRB	C	1	V:_1;	0	0	0	0	NA	NA	NA
67027	DONALD_PARKER_POND	NA	NA	NA	NA	OK30409	-95.801254	35.379501	35	MCINTOSH	NO_NAMMED_CREEK_TRI._LIMBO_CREEK	LENNA	2.8	DONALD_&_MICHELLE_PARKER	P	NRCS	NA	NA	NA	NA	F	NA	950	21.5	24.5	19.5	24.5	29.14	67.56	23.08	67.56	5.43	0.25	L	NR	NA	5	Y	OWRB	C	2	NA	0	0	0	0	NA	NA	NA
66898	OKNONAME_30218	NA	NA	NA	NA	OK30218	-96.45475135	35.78903617	10	CREEK	UNNAMED_TRIB_TO_LITTLE_DEEP_FORK	DEPEW	3	RICK_D_&_HELEN_K_PULLIAM	P	USDA-NRCS	NA	RE	NA	NA	F	NA	400	22	29	19.6	29	53.7	79.02	24.3	79.02	5.45	0.425	L	NR	8/30/11	5	Y	OWRB	C	1	V:_1;	0	0	0	0	NA	NA	NA
66792	OKNONAME_30110	NA	NA	NA	NA	OK30110	-96.19005071	36.84945548	2	OSAGE	UNNAMED_TR_SAND_CREEK	BARTLESVILLE	15	TIMBER_RIDGE_RANCH_LLC	P	USDA-NRCS	NA	RE	HEK	SZ	F	NA	600	31	33	26	33	31.2	99.55	70.11	99.55	5.7	80	L	NR	9/14/11	5	Y	OWRB	C	1	V:_1;	0	0	0	0	NA	NA	NA
83303	O_CONNOR_DAM	NA	NA	NA	NA	TX09559	-97.364257	32.474932	NA	JOHNSON	TR-VILLAGE_CREEK	JOSHUA	1.5	JOSEPH_O_CONNOR	P	NO_DATA_FOR_ORIGINAL_DESIGNER	N	RE	X	U	R	NA	1300	12	12	12	12	2	28.62	0	28.62	5.8	0.2	NA	N	7/22/14	2	Y	TCEQ	U	65	U2	0	0	0	0	NA	NA	NA
67038	DENNIS_POND_1	NA	NA	NA	NA	OK30457	-96.66125	34.62635	22	PONTOTOC	WALNUT	FITTSTOWN	4	DR._BRUCE_DENNIS	U	USDA-NRCS	NA	NA	NA	NA	F	NA	400	33.2	36.2	30.7	36.2	64.4	90.72	52.9	90.72	5.9	0.24	L	NR	NA	5	Y	OWRB	C	2	NA	0	0	0	0	NA	NA	NA
63992	AMOS_CONST_CO	1940	NA	AMOS_CONST._CO.	NA	OK10085	-97.083647	34.410794	3	MURRAY	TR-WASHITA_RIVER	DOUGHERTY	3	MOON_MOUNTAIN_LLC	P	N/A	NA	RE	HEZ	SZ	R	NA	160	25	25	25	25	200	160	60	160	6	NA	L	NR	6/12/02	5	Y	OWRB	C	1	V:_1;	0	0	0	0	NA	NA	NA
66719	SCS-DRY_CREEK_SITE-15	1998	NA	0	NA	OK30025	-96.88269536	35.88667532	4	LINCOLN	DEEP_FORK_RIVER	AGRA	NA	LINCOLN_CO._CONSV._DIST.	S	USDA_NRCS	N	RE	HEK	SZ	C	NA	700	21.4	21.4	21.4	21.4	260	300	23	300	6	403	L	NR	12/31/11	5	Y	OWRB	C	1	NA	0	0	0	0	USDA_NRCS	USDA_NRCS	USDA_NRCS
64372	SCS-QUAPAW_CREEK_SITE-02	1976	NA	SCS-QUAPAW_CREEK_SITE-02	NA	OK12055	-96.81896728	35.58445365	19	LINCOLN	TR-QUAPAW_CREEK	SPARKS	NA	LINCOLN_CO_CONS_DIST	S	USDA_NRCS	N	RE	HEZ	SZ	C	NA	750	40	40	40	40	270	450	35	450	6	NA	L	NR	1/1/80	5	Y	OWRB	C	1	V:_1;	0	0	0	0	USDA_NRCS	USDA_NRCS	USDA_NRCS
66779	DON_GREINER_POND_1	2003	NA	NA	NA	OK30096	-97.26236723	35.74888037	25	LOGAN	UNNAMED_TRIB_COON_CREEK	MERIDIAN	NA	GALILEE__LLC_ATTN_KENNETH_GREINER	P	USDA_NRCS	N	RE	HEK	SZ	F	NA	500	32	32	32	32	218	102.71	43.18	102.71	6.11	0.49	L	NR	8/4/11	5	Y	OWRB	C	1	V:_1;	0	0	0	0	NA	USDA_NRCS	NA
80462	FARMERS_CREEK_WS_SCS_DEBRIS_BASIN_117	1975	NA	0	NA	TX04600	-97.646075	33.679963	NA	MONTAGUE	TR-WEST_FARMERS_CREEK	BELLEVILLE	NA	UPPER_ELM_RED_SWCD;FARMERS_CREEK_WATERSHED_AUTHORITY;MONTAGUE_COUNTY;	L	USDA_NRCS	N	RE	X	U	CDFP	NA	512	41	41	41	41	2	99	43.4	99	6.2	0.29	NA	NR	NA	0	Y	TCEQ	U	55	U2;S1	34706	0	0	0	USDA_NRCS	USDA_NRCS	USDA_NRCS
67022	WILLIAMS_DAM	1965	NA	NA	NA	OK30404	-97.563386	34.640081	18	GARVIN	TRIB.TO_WILDCAT_CREEK	ELMORE_CITY	9.5	MARK_WILLIAMS	P	FOX_ENGINEERING_INC.	NA	NA	NA	NA	O	NA	450	21	16	13	21	177.3	95.87	67.75	95.87	6.25	0.13	L	NR	NA	5	Y	OWRB	U	25	NA	0	0	0	0	NA	NA	NA
66819	OKNONAME_30137	1998	NA	NA	NA	OK30137	-98.30263925	35.47846204	30	CANADIAN	NA	NA	0	CLEAR_SPRINGS_NAW_INC	P	USDA-NRCS	NA	RE	HEK	SZ	O	NA	714	21	18	3	21	126	60	25	60	6.5	790	L	NR	8/23/10	5	Y	OWRB	C	1	V:_1;	0	0	0	0	NA	NA	NA
66994	MARY_MAHONEY	NA	NA	NA	NA	OK30376	-97.305	35.501667	21	OKLAHOMA	NA	CHOCTAW	0	CHESTER_&_CAROL_MATHEWS	P	UNKNOWN	NA	NA	NA	NA	R	NA	700	18	NA	NA	18	60	51	40	51	7	0.57	U	NR	NA	0	Y	OWRB	U	39	NA	0	0	0	0	NA	NA	NA
82697	FT_HOOD_SITE_35B-1	1996	NA	NA	NA	TX06987	-97.888557	31.205573	NA	CORYELL	COWHOUSE_CREEK	NONE	0	FORT_HOOD_MILITARY_RES.	P	USDA_NRCS	Y	RE	HEK	SZ	DO	NA	488	22	22	22	22	185	68	36	68	7	0.245	L	NR	NA	0	N	NA	U	30	U	25056	0	0	0	USDA_NRCS	USDA_NRCS	USDA_NRCS
81337	DENTON_CREEK_WS_SCS_SED_CONT_STR_2-9	1971	NA	0	NA	TX05529	-97.710682	33.589182	NA	MONTAGUE	TR-DRY_VALLEY_CREEK	NONE	NA	UPPER_ELM_RED_SWCD;MONTAGUE_COUNTY;	L	USDA_NRCS	N	RE	X	U	CDP	2017S;1975H	700	21	21	21	21	2	84	45	84	7	0.82	NA	NR	NA	0	Y	TCEQ	U	35	U2	0	0	0	0	USDA_NRCS	USDA_NRCS	USDA_NRCS
62711	DRY_CREEK_22	1995	NA	0	NA	OK00484	-96.95298	35.86041	SE1/4_S14_T16N_R03E	LINCOLN	DEEP_FORK_CANADIAN_RIVER	TRYON	1	LINCOLN_COUNTY_CONSERVATION_DISTRICT	L	USDA_NRCS	N	RE	NA	NA	C	NA	610	22	NA	22	22	200	285	25	285	7	0.7	L	NR	12/31/11	5	N	OKLAHOMA_WATER_RESOURCES_BOARD	U	30	NA	13500	0	0	0	USDA_NRCS	USDA_NRCS	USDA_NRCS
64408	SCS-OKFUSKEE_TRIBUTARIES_SITE-B4	1977	NA	SCS-OKFUSKEE_TRIBUTARIES_SITE-B4	NA	OK12091	-96.31544996	35.6025569	13	OKFUSKEE	TR-DEEP_FORK_RIV	WELBY	NA	OKFUSKEE_CO_CONS_DIST	S	USDA_NRCS	N	RE	HEZ	SZ	C	NA	800	28	28	28	28	281	347	22	347	7	NA	L	NR	1/1/80	5	Y	OWRB	C	1	V:_1;	0	0	0	0	USDA_NRCS	USDA_NRCS	USDA_NRCS
76634	ELM_FORK_WS_SCS_SITE_7G_DAM	1959	NA	0	NA	TX00577	-97.328798	33.682521	NA	COOKE	TR-DRY_ELM_CREEK	NONE	NA	UPPER_ELM_RED_SWCD;COOKE_COUNTY;MUENSTER_WATER_DISTRICT;	L	USDA_NRCS	N	RE	X	U	C	NA	815	45	45	45	45	2	411	55	411	7	0.9	NA	NR	NA	0	Y	TCEQ	U	58	U2;S1	65532	0	0	0	USDA_NRCS	USDA_NRCS	USDA_NRCS
64871	TAYLOR_DAM	1965	NA	OKNONAME_143005	NA	OK12622	-96.0859324	36.10447685	25	TULSA	TR-ARKANSAS_RIVER	SAND_SPRINGS	3	TULSA_COUNTY	L	N/A	NA	RE	HEZ	SZ	R	NA	500	50	50	50	50	300	450	28	450	7	NA	L	NR	12/15/10	5	Y	OWRB	C	1	V:_1;	0	0	0	0	NA	NA	NA
80643	CEMENT_CREEK_DAM	1957	NA	NA	NA	TX04794	-97.368087	32.829137	NA	TARRANT	CEMENT_CREEK	FORT_WORTH	2	TARRANT_REGIONAL_WATER_DISTRICT	S	FREESE_AND_NICHOLS	N	RE	XK	RSK	CR	NA	2250	60	63	60	63	24667	4200	32	4200	7	3.58	NA	Y	5/9/17	5	Y	TCEQ	U	360	U2	0	0	0	0	NA	NA	NA
76823	DENTON_CREEK_WS_SCS_SITE_1F_DAM	1966	NA	0	NA	TX00773	-97.755402	33.626882	NA	MONTAGUE	TR-DENTON_CREEK	NONE	NA	UPPER_ELM_RED_SWCD;MONTAGUE_COUNTY;	L	USDA_NRCS	N	RE	X	U	CDP	NA	1475	37	37	37	37	0.01	911	36	911	7.2	1.81	NA	N	11/15/17	5	Y	TCEQ	U	150	U1	64880	0	0	0	USDA_NRCS	USDA_NRCS	USDA_NRCS
66801	OKNONAME_30119	2004	NA	NA	NA	OK30119	-96.09217983	36.53370488	26	OSAGE	UNNAMED_TRIB_TUCKER_CREEK	AVANT	3	RANDI_S_WIGHTMAN	P	USDA-NRCS	NA	RE	HEK	SZ	F	NA	950	19.6	20	15	20	32.9	70.78	34.62	70.78	7.55	128	L	NR	9/14/11	5	Y	OWRB	C	1	V:_1;	0	0	0	0	NA	NA	NA
83112	RANDY_STEPHENS_LAKE_DAM	NA	NA	NA	NA	TX07459	-98.533455	32.158444	NA	COMANCHE	TRIBUTARY_OF_LEON_RIVER	NA	0	RANDY_STEPHENS	P	NA	N	RE	X	U	O	NA	500	15	15	15	15	1	60	36	60	8	NA	NA	NR	NA	0	N	TCEQ	U	25	U1	0	0	0	0	NA	NA	NA
62715	SECURITY_NAT_BANK_&_TRUST	1955	NA	SECURITY_NAT_BANK_&_TRUST	NA	OK00490	-97.3395877	35.22321522	30	CLEVELAND	TR-LITTLE_RIVER	NORMAN	0	CHARLOTTE_M_HERMAN_C/O_HERMAN_WEBER	P	NA	NA	RE	HEZ	SZ	O	NA	610	20	20	20	20	10	70	20	70	8	NA	L	NR	2/5/01	5	Y	OWRB	C	1	V:_1;	0	0	0	0	NA	NA	NA
82366	FT_HOOD_SITE_5B	1993	NA	NA	NA	TX06643	-97.868747	31.224812	NA	CORYELL	TR-_COTTONWOOD_CREEK	NONE	0	UNITED_STATES_ARMY	P	USDA_NRCS	Y	RE	HEK	SZ	D	NA	949	20	21	20	21	240	103	46	103	8	0.25	L	NR	NA	0	N	NA	U	30	U	30000	0	0	0	USDA_NRCS	USDA_NRCS	USDA_NRCS
83129	101_RANCH_DAM_NO_9	2009	NA	NA	NA	TX07477	-98.474482	32.759526	NA	PALO_PINTO	NA	NA	0	BOB_SIMPSON	P	UNKNOWN	N	RE	X	U	O	NA	387	52.8	52.8	52.8	52.8	2	210	145	210	8	0.82	NA	NR	12/4/15	0	N	TCEQ	U	24	U2;S1	0	0	0	0	NA	NA	NA
66557	SCS-WILDHORSE_CREEK_SITE-060	1987	NA	SCS-WILDHORSE_CREEK_SITE-060	NA	OK22050	-97.23069576	34.56752091	7	GARVIN	TR_WILDHORSE_CREEK	NA	NA	GARVIN_CO_CONS_DIST	S	USDA_NRCS	N	RE	HEZ	SZ	C	NA	817	41	41	41	41	225	382	37	382	8	0.9	L	NR	1/1/80	5	Y	OWRB	C	1	V:_1;	0	0	0	0	USDA_NRCS	USDA_NRCS	USDA_NRCS
64589	OKNONAME_111057	1950	NA	OKNONAME_111057	NA	OK12319	-95.91231843	35.44762663	10	OKMULGEE	TR-COAL_CREEK	GRAYSON	8	WR_RUNYAN	P	N/A	NA	RE	HEZ	SZ	O	NA	3360	30	30	30	30	80	450	190	450	8	NA	L	NR	8/22/11	5	Y	OWRB	C	1	V:_1;	0	0	0	0	NA	NA	NA
78741	BLANKET_CREEK_WS_SCS_SITE_4_DAM	1965	NA	0	NA	TX02772	-98.802041	31.841357	NA	BROWN	TR-BLANKET_CREEK	BLANKET	NA	PECAN_BAYOU_SWCD;BROWN_COUNTY;	L	USDA_NRCS	N	RE	XK	UZ	CP	NA	2000	30	30	30	30	2	583	23	583	8	1.1	NA	Y	1/20/17	5	Y	TCEQ	U	106	U2;S1	76620	0	0	0	USDA_NRCS	USDA_NRCS	USDA_NRCS
82819	PD3_1_EAST_LAKE_DAM_1	2001	NA	NA	NA	TX07137	-97.189846	32.96441	NA	TARRANT	KIRKWOOD_BRANCH	NA	0	THE_VAQUERO_CLUB_INC	P	NO_DATA_FOR_ORIGINAL_DESIGNER;NO_DATA	N	RE	X	U	R	2003O	670	23	23	23	23	119.6	100.2	51.7	100.2	8.61	0.4	NA	Y	6/26/14	5	Y	TCEQ	U	4	U2	44600	0	0	0	NA	NA	NA
66934	DUGGER	2009	NA	NA	NA	OK30254	-98.36102736	35.21026793	33	CADDO	KEECHI-SUGAR_CREEK	GRACEMONT	7.7	JOHN_DUGGER	P	NRCS	NA	RE	XEK	U	O	NA	297	34.5	39	29.6	39	4.1	129.97	67.44	129.97	8.67	0.82	L	NR	9/13/10	5	Y	OWRB	C	1	NA	0	0	0	0	NA	NA	NA
83190	SANDLIN_DAM	1957	NA	NA	NA	TX09066	-97.126185	33.168767	NA	DENTON	FLETCHER_BRANCH	NA	0	JASON_THOMAS;KEVIN_NELMS;	P	NO_DATA_FOR_ORIGINAL_DESIGNER	N	RE	XK	UZ	R	NA	350	9.7	9.7	9.7	9.7	2	36	25	36	9	1.7	NA	N	10/30/17	2	Y	TCEQ	U	60	U3	0	0	0	0	NA	NA	NA
83130	101_RANCH_DAM_NO_10	NA	NA	NA	NA	TX07478	-98.407879	32.780176	NA	PALO_PINTO	NA	NA	0	BOB_SIMPSON	P	NA	N	RE	X	U	O	NA	418	30.3	30.3	30.3	30.3	2	140	77	140	9	6.09	NA	NR	12/3/15	0	N	TCEQ	U	120	U2;S1	0	0	0	0	NA	NA	NA
78742	BLANKET_CREEK_WS_SCS_SITE_3_DAM	1965	NA	0	NA	TX02773	-98.796161	31.843891	NA	BROWN	TR-BLANKET_CREEK	BLANKET	NA	PECAN_BAYOU_SWCD;BROWN_COUNTY;	L	USDA_NRCS	N	RE	XK	RSK	CP	NA	1275	29	29	29	29	2	742	27	742	9	1.3	NA	Y	1/20/17	5	Y	TCEQ	U	106	U2;S1	58680	0	0	0	USDA_NRCS	USDA_NRCS	USDA_NRCS
66908	OKNONAME_30228	NA	NA	NA	NA	OK30228	-97.77493985	34.38636982	13	STEPHENS	MUD_CREEK_LATERAL	SANTA_FE	5	JAMES_AND_NITA_RUSSELL	P	USDA-NRCS	NA	RE	NA	NA	R	NA	575	25.7	29.7	21.6	29.7	13.8	96.4	49.2	96.4	9.2	0.24	L	NR	9/6/11	5	Y	OWRB	C	1	V:_1;	0	0	0	0	NA	NA	NA
66920	MICHAEL_AUD_POND_Num_1	2009	NA	NA	NA	OK30240	-97.25165618	35.79625191	12	LOGAN	FALL_CREEK	MERIDIAN	4	MICHAEL_AUD	P	NRCS	NA	RE	NA	NA	O	NA	650	22.4	25.4	19.4	25.4	128	112.8	75.06	112.8	9.25	0.85	L	NR	8/4/11	5	Y	OWRB	C	1	V:_1;	0	0	0	0	NA	NA	NA
66177	LOST	1959	NA	LOST	NA	OK21284	-96.68158431	34.17730632	28	JOHNSTON	TR-WASHITA_RIVER	LAKE_TEXOMA	6	DOI_FWS	F	NA	NA	RE	HEZ	SZ	C	NA	505	20	20	20	20	150	50	30	50	10	NA	L	NR	1/1/80	5	N	OWRB	C	1	V:_1;	0	0	0	0	NA	NA	NA
63927	NOBLE	1946	NA	NOBLE	NA	OK10001	-97.15670013	34.23500061	1	CARTER	TR-CADDO_CREEK	ARDMORE	3	SEA_CATTLE_CO	P	N/A	NA	RE	HEZ	SZ	O	NA	420	15	15	11	15	250	120	70	120	10	NA	L	NR	4/21/10	5	Y	OWRB	C	1	V:_1;	0	0	0	0	NA	NA	NA
77232	REEVES_LAKE_DAM	1943	NA	NA	NA	TX01192	-97.849307	32.766267	NA	PARKER	TR-SANCHEZ_CREEK	NA	0	WILLIAM_REEVES	P	NO_DATA_FOR_ORIGINAL_DESIGNER	N	RE	XK	UZ	R	NA	700	28	32	28	32	1	141	94	141	10	0.6	NA	N	12/14/16	5	Y	TCEQ	U	60	U1	47560	0	0	0	NA	NA	NA
82618	FT_HOOD_SITE_7	1994	NA	NA	NA	TX06898	-97.858616	31.207588	NA	CORYELL	TR-_TABLE_ROCK_CREEK	NONE	0	FORT_HOOD_MILITARY_RES.	P	USDA_NRCS	Y	RE	HEK	SZ	DO	NA	643	29	35	29	35	89	146	59	146	10	0.586	L	NR	NA	0	N	NA	U	30	U	37750	0	0	0	USDA_NRCS	USDA_NRCS	USDA_NRCS
79528	CHAMBERS_CREEK_WS_SCS_SITE_34_DAM	1960	NA	0	NA	TX03598	-97.297971	32.393992	NA	JOHNSON	TR-TURKEY_CREEK	NONE	NA	JOHNSON_COUNTY;DALWORTH_SWCD;	L	USDA_NRCS	N	RE	X	U	C	NA	1784	36	36	36	36	2	600	37	600	10	1.26	NA	N	4/18/17	2	Y	TCEQ	U	61	U2;S1	95741	0	0	0	USDA_NRCS	USDA_NRCS	USDA_NRCS
67050	STRATE	NA	NA	NA	NA	OK30478	-97.25847	33.97155	1	LOVE	NA	BURNEYVILLE	4.5	WARREN_EDWARDS_STRATE	P	CURT_HOWELL	NA	NA	IEK	SK	F	NA	1172	29	27	29	29	0.7	119.37	108.83	119.37	10.91	0.57	L	NR	NA	5	Y	OWRB	C	70	NA	0	0	0	0	NA	NA	NA
64833	BROWN_FOUNDATION_INC	1975	NA	BROWN_FOUNDATION_INC.	NA	OK12582	-97.31937559	35.23858283	20	CLEVELAND	TR-LITTLE_RIVER	NORMAN	0	BROWN_FOUNDATION_INC	P	N/A	NA	RE	HEZ	SZ	O	NA	750	15	15	12	15	10	90	40	90	11	NA	L	NR	8/23/10	5	Y	OWRB	C	1	V:_1;	0	0	0	0	NA	NA	NA
82617	FT_HOOD_SITE_6	1994	NA	NA	NA	TX06897	-97.884753	31.22648	NA	CORYELL	TR-_TABLE_ROCK_CREEK	NONE	0	FORT_HOOD_MILITARY_RES.	P	USDA_NRCS	Y	RE	HEK	SZ	DO	NA	597	25	29	25	29	75	156	65	156	11	0.461	L	NR	NA	0	N	NA	U	30	U	32140	0	0	0	USDA_NRCS	USDA_NRCS	USDA_NRCS
76797	DENTON_CREEK_WS_SCS_SITE_4C_DAM	1972	NA	0	NA	TX00747	-97.645227	33.580332	NA	MONTAGUE	TR-MALLARD_CREEK	NONE	NA	UPPER_ELM_RED_SWCD;MONTAGUE_COUNTY;	L	USDA_NRCS	N	RE	X	U	C	NA	1150	54	54	54	54	2	444	76	444	11	1.08	NA	N	3/7/17	5	Y	TCEQ	U	106	U2	112990	0	0	0	USDA_NRCS	USDA_NRCS	USDA_NRCS
83078	LAMADERA_LAKE_DAM	2012	NA	NA	NA	TX07422	-97.649806	32.660143	NA	PARKER	TRIBUTARY_OF_TURKEY_CREEK	NA	0	BEAR_VIEW_PROPERTIES_LP	P	BARRON_STARK_ENGINEERING	N	OT	E	U	O	NA	1000	26	26	26	26	1	150	110	150	11.2	NA	NA	N	1/30/18	5	Y	TCEQ	U	60	U1	0	0	0	0	NA	NA	NA
67115	NILES_RANCH_DAM	2009	NA	NA	NA	OK83016	-98.262222	35.441389	9	CANADIAN	TRIB_TO_CANADIAN_RIVER	UNION_CITY	28	PAUL_B_ODOM_III__NILES_LLC	P	JOHNSTON_&_ASSOCIATES__INC.	NA	RE	XZ	U	R	NA	337	48	48	26	48	169	476	158	476	11.51	2.48	S	NR	7/5/13	3	Y	OWRB	C	1	V:_1;	0	0	0	0	NA	NA	NA
66789	BRYANT_POND	2004	NA	NA	NA	OK30106	-97.04308717	34.61776068	25	MURRAY	SANDY_CREEK_LATERAL	DAVIS	NA	JOHN_R_&_DORIS_D_BRYANT	P	USDA_NRCS	N	RE	HEK	SZ	O	NA	699	19.9	19.9	19.9	19.9	24	118.8	62.8	118.8	11.6	165	L	NR	NA	5	Y	OWRB	C	1	NA	0	0	0	0	NA	USDA_NRCS	NA
83088	ELKINS_LAKE_DAM	NA	NA	NA	NA	TX07432	-97.159202	32.70402	NA	TARRANT	NA	NA	0	CITY_OF_DALWORTHINGTON_GARDENS	L	NA	N	OT	X	U	O	NA	1000	21	21	21	21	1	118	78	118	12	0.7	NA	Y	4/27/15	5	Y	TCEQ	U	40	U1	0	0	0	0	NA	NA	NA
63680	SCS-BEAR-FALL_&_COON_CREEK_SITE-031	1960	NA	SCS-BEAR-FALL_&_COON_CREEK_SITE-031	NA	OK02116	-97.271656	35.732103	35	LOGAN	TR-COON_CREEK	LUTHER	NA	LOGAN_CO_CONS_DIST	S	USDA_NRCS	N	RE	HEZ	SZ	C	NA	1030	45	45	45	45	18	704	74	704	12	NA	L	NR	1/1/80	5	Y	OWRB	C	1	V:_1;	0	0	0	0	USDA_NRCS	USDA_NRCS	USDA_NRCS
66958	DEER_CREEK_DAM	2007	NA	NA	NA	OK30280	-96.87692189	34.04690328	10	MARSHALL	UNNAMED	MADILL	9	BASIL_SAVAGE	P	INGLE_DOZER_SERVICE	NA	RE	NA	NA	O	NA	480	32	30.5	27	32	182	114.4	96.8	114.4	12.1	1.37	L	NR	5/4/10	5	Y	OWRB	C	1	V:_1;	0	0	0	0	NA	NA	NA
76629	ELM_FORK_WS_SCS_SITE_7B_DAM	1957	NA	0	NA	TX00572	-97.341057	33.678071	NA	COOKE	SQUIRREL_CREEK	NONE	NA	UPPER_ELM_RED_SWCD;COOKE_COUNTY;MUENSTER_WATER_DISTRICT;	L	USDA_NRCS	N	RE	X	U	C	NA	1300	50	50	50	50	2	1498	72	1498	12.3	3.46	NA	NR	NA	0	Y	TCEQ	U	208	U2;S1	136868	0	0	0	USDA_NRCS	USDA_NRCS	USDA_NRCS
78755	UPPER_PECAN_BAYOU_WS_SCS_SITE_31_DAM	1971	NA	0	NA	TX02786	-98.900442	31.969383	NA	BROWN	TR-HOG_CREEK	MAY	NA	PECAN_BAYOU_SWCD;BROWN_COUNTY;	L	USDA_NRCS	N	RE	XK	UZ	CP	NA	1800	22	22	22	22	2	474	43	474	13	1	NA	Y	1/19/17	5	Y	TCEQ	U	58	U2	72999	0	0	0	USDA_NRCS	USDA_NRCS	USDA_NRCS
66802	OKNONAME_30120	2003	NA	NA	NA	OK30120	-97.23195499	34.3281956	6	CARTER	INTERMITTENT_STREAM	SPRINGER	5	CHARLES_ROWE	P	USDA-NRCS	NA	NA	HEK	SZ	F	NA	3450	7.2	8.2	5.5	8.2	0.8	76	23	76	13.8	276	L	NR	NA	5	Y	OWRB	C	1	NA	0	0	0	0	NA	NA	NA
83128	101_RANCH_DAM_NO_8	NA	NA	NA	NA	TX07476	-98.414027	32.791399	NA	PALO_PINTO	HARRIS_BRANCH	NA	0	BOB_SIMPSON	P	NA	N	RE	X	U	O	NA	516	43.5	43.5	43.5	43.5	2	320	191	320	14	6.84	NA	NR	12/3/15	0	N	TCEQ	U	183	U2;V1	0	0	0	0	NA	NA	NA
76657	TANNERY_LAKE_DAM	1960	NA	NA	NA	TX00601	-96.989657	33.203515	NA	DENTON	TR-CANTRELL_SLOUGH	NA	0	DENTON_COUNTY_MUD_4	L	NO_DATA_FOR_ORIGINAL_DESIGNER	N	RE	X	U	R	NA	820	29	29	29	29	2	258	105	258	15	0.48	NA	Y	2/5/14	5	Y	TCEQ	U	66	U2	0	0	0	0	NA	NA	NA
77532	BIG_SANDY_CREEK_WS_SCS_SITE_14_DAM	1958	NA	0	NA	TX01498	-97.778458	33.431892	NA	WISE	TR-BIG_SANDY_CREEK	NONE	NA	WISE_SWCD;TARRANT_REGIONAL_WATER_DISTRICT;WISE_COUNTY;WISE_COUNTY_WCID;	LS	USDA_NRCS	N	RE	X	U	C	NA	700	30	30	30	30	1	547	87	547	15	1.17	NA	NR	4/9/13	0	Y	TCEQ	U	50	S1;U1	54014	0	0	0	USDA_NRCS	USDA_NRCS	USDA_NRCS
66702	OKNONAME_22293	1999	NA	NA	NA	OK22293	-98.447782	35.432855000000004	15	CADDO	TRIBUTARY_TO_SUGAR_CREEK	HINTON	5	GREGORY_AND_ROBIN_GEORGE	P	USDA-NRCS	NA	RE	HEZ	SZ	O	NA	250	36	41	36	41	31	556	345	556	15	1495	L	NR	9/13/10	5	Y	OWRB	C	2	V:_1;	0	0	0	0	NA	NA	NA
80202	UPPER_PECAN_BAYOU_WS_SCS_SITE_33_DAM	1973	NA	0	NA	TX04322	-98.916583	31.946681	NA	BROWN	TR-HOG_CREEK	BYRDS	NA	PECAN_BAYOU_SWCD;BROWN_COUNTY;	L	USDA_NRCS	N	RE	X	U	CP	NA	1800	28	28	28	28	2	592	56	592	15	1.28	NA	N	1/19/17	5	Y	TCEQ	U	56	U2	79349	0	0	0	USDA_NRCS	USDA_NRCS	USDA_NRCS
76761	CLEAR_CREEK_WS_SCS_SITE_31_DAM	1969	NA	0	NA	TX00710	-97.485603	33.496512	NA	COOKE	TR-NORTH_BINGHAM_CREEK	NONE	NA	UPPER_ELM_RED_SWCD;CLEAR_CREEK_WATERSHED_AUTHORITY;	L	USDA_NRCS	N	RE	X	U	CDP	NA	1300	49	49	49	49	2	956	68	956	15	2.42	NA	N	3/7/17	5	Y	TCEQ	U	131	U2;S1	111290	0	0	0	USDA_NRCS	USDA_NRCS	USDA_NRCS
81033	WEST_BALANCING_RESERVOIR_DAM	1980	NA	NA	NA	TX05216	-97.208157	32.619961000000004	NA	TARRANT	OFF_CH-TR-VILLAGE_CREEK	BISBEE	1	TARRANT_REGIONAL_WATER_DISTRICT	S	FREESE_AND_NICHOLS;UNKNOWN_(REPLACED_ORIGINAL_SYNTHETIC_LINER_WITH_RCC_PLATING)	N	RE	IEK	RSK	S	2003O	3500	51	54	51	54	1	568	490	568	15.6	0.03	NA	Y	5/8/17	5	Y	TCEQ	C	6	O1;S1	132547	0	0	0	NA	NA	NA
83127	101_RANCH_DAM_NO_7	2006	NA	NA	NA	TX07475	-98.343362	32.731184	NA	PALO_PINTO	MILL_BRANCH	NA	0	BOB_SIMPSON	P	UNKNOWN	N	RE	X	U	O	NA	1072	37.3	37.3	37.3	37.3	2	252	177	252	16	1.22	NA	NR	12/4/15	0	N	TCEQ	U	205	U2;S1	0	0	0	0	NA	NA	NA
83125	101_RANCH_DAM_NO_5	2008	NA	NA	NA	TX07473	-98.45916	32.781659	NA	PALO_PINTO	UNNAMED_TRIBUTARY_IONI_CREEK	NA	0	BOB_SIMPSON	P	UNKNOWN	N	RE	X	U	O	NA	572	56.6	56.6	56.6	56.6	2	432	200	432	16	1.18	NA	NR	12/4/15	0	N	TCEQ	U	47	U2;S1	0	0	0	0	NA	NA	NA
80358	AQUILLA_HACKBERRY_CK_WS_SCS_SITE_2_DAM	1978	NA	0	NA	TX04493	-97.285357	32.17729	NA	HILL	TR-AQUILLA_CREEK	WACO	NA	AQUILLA_HACKBERRY_CREEK_CD;HILL_COUNTY_COMMISSIONERS_COURT;HILL_COUNTY-BLACKLAND_SWCD;	L	USDA_NRCS	N	RE	XK	UZ	C	NA	1840	28	28	28	28	2	927	45	927	16	2.12	NA	Y	7/28/16	5	Y	TCEQ	U	108	U2;S1	67200	0	0	0	USDA_NRCS	USDA_NRCS	USDA_NRCS
83304	K_D_LIVESTOCK_DAM	NA	NA	NA	NA	TX09560	-97.349691000000007	32.493295	NA	JOHNSON	TR-VILLAGE_CREEK	JOSHUA	0	JOEL_GLENN;KD_LIVESTOCK_COMPANY;	P	NO_DATA_FOR_ORIGINAL_DESIGNER;NONE/UNKNOWN	N	RE	X	U	R	2009H	NA	7	7	7	7	1	211	87	211	17.8	NA	NA	NR	5/10/16	0	N	TCEQ	U	79	U2	0	0	0	0	NA	NA	NA
66028	OKNONAME_019002	1960	NA	OKNONAME_019002	NA	OK21116	-97.18000663	34.28077812	22	CARTER	TR-CADDO_CREEK	GENE_AUTRY	11	FLORENCE_M_HOUSEWRIGHT	P	NA	NA	RE	HEZ	SZ	O	NA	150	25	25	25	25	170	100	70	100	18	NA	L	NR	6/23/03	5	Y	OWRB	C	1	V:_1;	0	0	0	0	NA	NA	NA
65699	SCS-LOWER_BAYOU_CREEK_SITE-08	1976	NA	SCS-LOWER_BAYOU_CREEK_SITE-08	NA	OK20753	-97.34464879	34.0096065	30	LOVE	TR-SIMON_CREEK	TURNER	NA	LOVE_CO_CONS_DIST	S	USDA_NRCS	N	RE	HEZ	SZ	C	NA	720	15	15	13	15	224	245	62	245	18	NA	L	NR	1/1/80	5	Y	OWRB	C	1	V:_1;	0	0	0	0	USDA_NRCS	USDA_NRCS	USDA_NRCS
76762	ELM_FORK_WS_SCS_SITE_1_DAM	1954	NA	0	NA	TX00712	-97.488736	33.665407	NA	MONTAGUE	COPELAND_CREEK	NONE	NA	UPPER_ELM_RED_SWCD;MONTAGUE_COUNTY;MUENSTER_WATER_DISTRICT;	L	USDA_NRCS	N	RE	X	U	C	NA	1280	44	44	44	44	2	1680	127	1680	18	4.06	NA	NR	5/1/13	0	Y	TCEQ	U	310	U2;S1	113185	0	0	0	USDA_NRCS	USDA_NRCS	USDA_NRCS
77451	PERRIN_LAKE_DAM	1972	NA	NA	NA	TX01413	-98.603101	32.346757	NA	EASTLAND	SALT_BRANCH	DESDEMONA	5.7	RONNIE_LOVE	P	NO_DATA_FOR_ORIGINAL_DESIGNER	N	RE	XK	UZ	I	NA	684	29	29	29	29	1	700	350	700	18.1	3.8	NA	Y	8/1/17	5	Y	TCEQ	U	190	U1;V1	0	0	0	0	NA	NA	NA
64245	LACY	1920	NA	LACY	NA	OK11016	-96.977124	34.515595	34	MURRAY	TR-ROCK_CREEK	SULPHER	0	SULPHUR-DAVIS_ELKS_LODGE_Num2079	P	N/A	NA	RE	HEK	SK	R	NA	1800	27	27	27	27	200	200	100	200	19	0.29	H	Y	11/13/15	1	Y	OWRB	C	1	V:_1;	0	0	0	0	NA	NA	NA
81598	BIG_SANDY_CREEK_WS_SCS_SITE_22B_DAM	1982	NA	0	NA	TX05803	-97.727453	33.489182	NA	MONTAGUE	TR-BRUSHY_CREEK	NONE	NA	UPPER_ELM_RED_SWCD;MONTAGUE_COUNTY;TARRANT_REGIONAL_WATER_DISTRICT;	LS	USDA_NRCS	N	RE	X	U	CDFP	NA	2190	24	24	24	24	2	690	92	690	19	1.26	NA	Y	3/6/17	5	Y	TCEQ	U	88	U2;S1	62960	0	0	0	USDA_NRCS	USDA_NRCS	USDA_NRCS
66380	SCS-UPPER_BAYOU_SITE-05	1981	NONE	SCS-UPPER_BAYOU_SITE-05	NA	OK21527	-97.320378	34.190006	20	CARTER	TR-COTTONWOOD_CR	OSWALT	NA	ARBUCKLE_CONS_DIST	S	USDA_NRCS	N	RE	HEZ	SZ	C	NA	1125	30	30	30	30	250	853	99	853	19	1.7	L	NR	1/1/80	5	Y	OWRB	C	1	V:_1;	0	0	0	0	USDA_NRCS	USDA_NRCS	USDA_NRCS
66988	SCS-_BITTER_CREEK_SITE-18	2006	NA	0	NA	OK30370	-96.215278	35.067222	24	GRADY	BITTER_CREEK	TABLER	NA	GRADY_COUNTY_CONSERVATION_DISTRICT	S	USDA_NRCS	N	RE	NA	NA	C	NA	900	35	NA	NA	35	167	279	26	279	20	0.49	L	NR	12/31/11	5	Y	OWRB	C	2	NA	0	0	0	0	USDA_NRCS	USDA_NRCS	USDA_NRCS
82978	DUGGINS_LAKE_DAM	2004	NA	NA	NA	TX07313	-97.578646	32.429625	NA	JOHNSON	TR_STATUM_BRANCH	NA	0	CHARCA_LTD	P	VELVIN_&_WEEKS_INC	N	RE	X	U	O	NA	660	30	30	30	30	1	360	209	360	20.1	NA	NA	NR	1/26/10	5	N	TCEQ	U	100	U1	0	0	0	0	NA	NA	NA
65698	SCS-OKFUSKEE_TRIBUTARIES_SITE-B1	1980	NA	SCS-OKFUSKEE_TRIBUTARIES_SITE-B1	NA	OK20752	-96.286603	35.591363	19	OKFUSKEE	TR-BUCKEYE_CREEK	HAYDENVILLE	NA	OKFUSKEE_CO_CONS_DIST	S	USDA_NRCS	N	RE	HEZ	SZ	C	NA	940	26	26	23	26	107	551	62	551	21	NA	L	NR	1/1/80	5	Y	OWRB	C	1	V:_1;	0	0	0	0	USDA_NRCS	USDA_NRCS	USDA_NRCS
76669	DENTON_COUNTRY_CLUB_LAKE_DAM	1921	NA	NA	NA	TX00613	-97.161512	33.144387	NA	DENTON	GRAVEYARD_BRANCH	DALLAS	35	DENTON_COUNTRY_CLUB	P	NO_DATA_FOR_ORIGINAL_DESIGNER;BAIRD,_HAMPTON,_AND_BROWN;BAIRD,_HAMPTON,_AND_BROWN	N	RE	X	U	IR	2010H;2010S	900	26.5	26.5	26.5	26.5	1	449.1	121.6	449.1	21.68	6.3	NA	Y	10/19/17	5	Y	TCEQ	U	132	U1	0	0	0	0	NA	NA	NA
77041	SULPHUR_CREEK_WS_SCS_SITE_8_DAM	1961	NA	0	NA	TX00994	-98.213325	31.034632	NA	LAMPASAS	MCNETT_CREEK	LAMPASAS	NA	LAMPASAS_COUNTY_WCID_1;HILL_COUNTRY_SWCD;	L	USDA_NRCS	N	RE	XK	RSK	C	NA	1400	52	52	52	52	2	1902	128	1902	22	2.7	NA	N	1/19/17	5	Y	TCEQ	U	102	U2;V1	70400	0	0	0	USDA_NRCS	USDA_NRCS	USDA_NRCS
78136	UPPER_PECAN_BAYOU_WS_SCS_SITE_24_DAM	1971	NA	0	NA	TX02148	-99.26219	32.036807	NA	COLEMAN	LITTLE_PECAN_BAYOU	BURKETT	NA	CENTRAL_COLORADO_SWCD;COLEMAN_COUNTY;	L	USDA_NRCS	N	RE	XK	UZ	CIPR	NA	1640	44	44	44	44	11932	7394	287	7394	22	14	NA	N	8/4/10	5	Y	TCEQ	U	160	U2	188560	0	0	0	USDA_NRCS	USDA_NRCS	USDA_NRCS
83126	101_RANCH_DAM_NO_6	2007	NA	NA	NA	TX07474	-98.333822	32.747687	NA	PALO_PINTO	UNNAMED_TRIBUTARY_MILL_BRANCH	NA	0	BOB_SIMPSON	P	UNKNOWN	N	RE	X	U	O	NA	767	39.4	39.4	39.4	39.4	2	458	200	458	23	1.7	NA	NR	12/3/15	0	N	TCEQ	U	57	U2;S1	0	0	0	0	NA	NA	NA
76689	CLEAR_CREEK_WS_SCS_SITE_55B_DAM	1969	NA	0	NA	TX00633	-97.205732	33.311525	NA	DENTON	TR-MOORES_BRANCH	NONE	NA	DENTON_COUNTY_SWCD;CLEAR_CREEK_WATERSHED_AUTHORITY;DENTON_COUNTY;	L	USDA_NRCS	N	RE	X	U	C	NA	2860	34	34	34	34	2	1187	118	1187	23	2.25	NA	Y	4/11/17	5	Y	TCEQ	U	126	U2	117220	0	0	0	USDA_NRCS	USDA_NRCS	USDA_NRCS
63983	PADEN_NO_1	1940	NA	PADEN_NO.1	NA	OK10073	-96.53586	35.500407	23	OKFUSKEE	TR-HILLIBY_CREEK	MICAWBER	7	CAROL_A_&_DAVID_L_RAUCH	P	N/A	NA	RE	HEZ	SZ	R	NA	1700	43	43	43	43	250	1200	540	1200	23	NA	L	NR	5/23/11	5	Y	OWRB	C	2	V:_1;	0	0	0	0	NA	NA	NA
66906	OKNONAME_30226	NA	NA	NA	NA	OK30226	-96.86642501	35.64042085	34	LINCOLN	UNNAMED_TRIB_OF_DEEP_FORK	CHANDLER	5	DAHLGREN_FAMILY_LLC	P	USDA/NRCS	NA	RE	NA	NA	F	NA	3200	11.1	16.1	9.1	16.1	20	198.43	125.4	198.43	23.25	0.11	L	NR	5/19/11	5	Y	OWRB	C	1	V:_1;	0	0	0	0	NA	NA	NA
76679	HICKORY_CREEK_WS_SCS_SITE_4_DAM	1970	NA	0	NA	TX00623	-97.294616	33.305632	NA	DENTON	TR-NORTH_HICKORY_CREEK	NONE	NA	DENTON_COUNTY_SWCD;DENTON_COUNTY;	L	USDA_NRCS	N	RE	X	U	C	NA	4900	29	29	29	29	2	894	107	894	24	1.68	NA	Y	3/7/17	5	Y	TCEQ	U	158	U2;S1	123429	0	0	0	USDA_NRCS	USDA_NRCS	USDA_NRCS
76815	BIG_SANDY_CREEK_WS_SCS_SITE_10_DAM	1957	NA	0	NA	TX00765	-97.842705	33.513952	NA	MONTAGUE	EAST_JONES_CREEK	NONE	NA	UPPER_ELM_RED_SWCD;MONTAGUE_COUNTY;TARRANT_REGIONAL_WATER_DISTRICT;	LS	USDA_NRCS	N	RE	X	U	CDP	NA	850	42	42	42	42	2	1492	151.4	1492	24.2	3.2	NA	N	8/4/15	5	Y	TCEQ	U	128	U2;S1	68500	0	0	0	USDA_NRCS	USDA_NRCS	USDA_NRCS
82913	DAM_39	NA	CANTONMENT_A	NA	NA	TX07244	-97.83369997	31.12620003	NA	CORYELL	CORYELL	KILLEEN	6	FORT_HOOD	F	NA	N	RE	NA	U	NA	NA	700	14	NA	NA	14	88	59	37	59	24.74	0.47	S	N	9/12/16	4	N	NA	U	20	NA	39925	0	0	0	DOD_USA	DOD_USA	DOD_USA
81625	BIG_SANDY_CREEK_WS_SCS_SITE_24B_DAM	1983	NA	0	NA	TX05834	-97.672058	33.408677	NA	WISE	DRY_HOLLOW	NONE	NA	WISE_SWCD;TARRANT_REGIONAL_WATER_DISTRICT;WISE_COUNTY;WISE_COUNTY_WCID;	LS	USDA_NRCS	N	RE	XK	UZ	C	NA	1550	33	33	33	33	273	614	166	614	28	1.25	NA	Y	3/7/17	5	Y	TCEQ	U	62	U2;S1	78470	0	0	0	USDA_NRCS	USDA_NRCS	USDA_NRCS
77264	MILLSAP_LAKE_DAM	1953	NA	NA	NA	TX01224	-98.008332	32.766667	NA	PARKER	WILSON_CREEK	NA	0	VIC_TINSLEY	P	NO_DATA_FOR_ORIGINAL_DESIGNER	N	RE	XK	UZ	PR	NA	975	19	19	19	19	1	386	240	386	29	1.84	NA	Y	7/16/15	2	Y	TCEQ	U	60	U1	0	0	0	0	NA	NA	NA
76414	LOWER_SAN_SABA_RIVER_WS_SCS_SITE_7_DAM	1959	NA	0	NA	TX00354	-99.018406	31.28455	NA	SAN_SABA	GOENS_CREEK	RICHLAND_SPRINGS	NA	SAN_SABA_SWCD;SAN_SABA_COUNTY;	L	USDA_NRCS	N	RE	XK	RZ	C	NA	3360	38	38	38	38	89518	2392	160	2392	29	8.2	NA	NR	1/24/80	0	Y	TCEQ	U	400	U4	236606	0	0	0	USDA_NRCS	USDA_NRCS	USDA_NRCS
77223	CLEAR_FORK_TRINITY_RIVER_WS_SCS_SITE_23_DAM	1957	NA	0	NA	TX01183	-97.645016	32.749203	NA	PARKER	SQUAW_CREEK	NONE	NA	PARKER_COUNTY_SWCD;PARKER_COUNTY;	L	USDA_NRCS	N	RE	HEK	RSK	CIR	NA	1650	66	66	66	66	2	4146	270	4146	29	7	NA	Y	7/28/16	2	Y	TCEQ	U	193	U3;O1	144960	0	0	0	USDA_NRCS	USDA_NRCS	USDA_NRCS
76631	ELM_FORK_WS_SCS_SITE_7D_DAM	1958	NA	0	NA	TX00574	-97.28394	33.655287	NA	COOKE	TR-DRY_ELM_CREEK	NONE	NA	UPPER_ELM_RED_SWCD;COOKE_COUNTY;MUENSTER_WATER_DISTRICT;	L	USDA_NRCS	N	RE	X	U	C	NA	1810	44	44	44	44	2	1628	196	1628	32.4	3.38	NA	NR	NA	0	Y	TCEQ	U	118	U2;S1	122484	0	0	0	USDA_NRCS	USDA_NRCS	USDA_NRCS
63982	OKNONAME_107023	1940	NA	OKNONAME_107023	NA	OK10072	-96.437378	35.510006	14	OKFUSKEE	TR-NORTH_CANADIAN_RIVER	BOLEY	2	PATRICIA_ANN_HORTON	P	N/A	NA	RE	HEZ	SZ	R	NA	2500	30	30	30	30	320	1100	750	1100	33	NA	L	NR	5/23/11	5	Y	OWRB	C	2	V:_1;	0	0	0	0	NA	NA	NA
77224	CLEAR_FORK_TRINITY_RIVER_WS_SCS_SITE_31_DAM	1956	NA	0	NA	TX01184	-97.713288	32.70512	NA	PARKER	BURGESS_CREEK	NONE	NA	PARKER_COUNTY_SWCD;PARKER_COUNTY;	L	USDA_NRCS	N	RE	XK	UZ	CIPR	NA	2040	56	56	56	56	29129	3670	238	3670	33	7.35	NA	Y	7/27/16	5	Y	TCEQ	U	403	U2;S1	200477	0	0	0	USDA_NRCS	USDA_NRCS	USDA_NRCS
76583	CLEAR_CREEK_WS_SCS_SITE_47_DAM	1961	NA	0	NA	TX00526	-97.328602	33.442892	NA	COOKE	FLAT_CREEK	NONE	NA	UPPER_ELM_RED_SWCD;CLEAR_CREEK_WATERSHED_AUTHORITY;	L	USDA_NRCS	N	RE	X	U	CDP	NA	1950	74	74	74	74	16200	5417	202	5417	33	12.52	NA	NR	NA	0	Y	TCEQ	U	200	U2	287130	0	0	0	USDA_NRCS	USDA_NRCS	USDA_NRCS
76687	CLEAR_CREEK_WS_SCS_SITE_50_DAM	1961	NA	0	NA	TX00631	-97.274232	33.394062	NA	DENTON	BUCK_CREEK	NONE	NA	DENTON_COUNTY_SWCD;CLEAR_CREEK_WATERSHED_AUTHORITY;	L	USDA_NRCS	N	RE	X	U	C	NA	1470	50	50	50	50	2	2824	197	2824	34.5	6.1	NA	NR	NA	0	Y	TCEQ	U	155	U2;S1	179640	0	0	0	USDA_NRCS	USDA_NRCS	USDA_NRCS
65265	OKNONAME_113002	1960	NA	OKNONAME_113002	NA	OK13067	-96.12830353	36.33610153	4	OSAGE	TR-SKIATOOK_LAKE	SPERRY	12	J.F._ZINC	P	NA	NA	RE	HEZ	SZ	R	NA	910	30	30	30	30	100	80	50	80	35	NA	U	NR	8/4/06	0	Y	OWRB	C	1	V:_1;	0	0	0	0	NA	NA	NA
83123	101_RANCH_DAM_NO_3	2005	NA	NA	NA	TX07471	-98.354368	32.795111	NA	PALO_PINTO	WOLF_BRANCH	NA	0	BOB_SIMPSON	P	UNKNOWN	N	RE	X	U	O	NA	632	52.6	52.6	52.6	52.6	1	840	683	840	35	6.11	NA	NR	12/3/15	0	Y	TCEQ	U	100	S1;U1	0	0	0	0	NA	NA	NA
83124	101_RANCH_DAM_NO_4	NA	NA	NA	NA	TX07472	-98.400416	32.745329	NA	PALO_PINTO	HARRIS_BRANCH	NA	0	BOB_SIMPSON	P	NA	N	RE	X	U	O	NA	1168	25.2	25.2	25.2	25.2	1	474	200	474	38	1.76	NA	NR	12/3/15	0	N	TCEQ	U	115	S1;U1	0	0	0	0	NA	NA	NA
77027	SULPHUR_CREEK_WS_SCS_SITE_6_DAM	1961	NA	0	NA	TX00980	-98.229197	31.040082	NA	LAMPASAS	BEAN_CREEK	LAMPASAS	NA	LAMPASAS_COUNTY_WCID_1;HILL_COUNTRY_SWCD;	L	USDA_NRCS	N	RE	HEK	RSK	C	NA	2748	54	100	54	100	146038	9252	200	9252	38	48.7	NA	N	1/18/17	5	Y	TCEQ	U	805	U3;V1	352000	0	0	0	USDA_NRCS	USDA_NRCS	USDA_NRCS
77507	DENTON_CREEK_WS_SCS_SITE_26_DAM	1963	NA	0	NA	TX01473	-97.417735	33.185358	NA	WISE	MORRIS_BRANCH	NONE	NA	WISE_SWCD;WISE_COUNTY;	L	USDA_NRCS	N	RE	X	U	CI	NA	2580	40	40	40	40	2	2360	200	2360	39	5.11	NA	NR	NA	0	Y	TCEQ	U	238	U2;S1	169550	0	0	0	USDA_NRCS	USDA_NRCS	USDA_NRCS
82565	BIG_SANDY_CREEK_WS_SCS_SITE_24D_DAM	1989	NA	0	NA	TX06842	-97.666225	33.3877	NA	WISE	TR-DRY_HOLLOW_CREEK	ALVORD	NA	WISE_SWCD;TARRANT_REGIONAL_WATER_DISTRICT;WISE_COUNTY;WISE_COUNTY_WCID;	LS	USDA_NRCS	N	RE	HEK	SK	CFP	NA	1366	38	45	38	45	2	416.2	223	416.2	40	1.29	NA	N	12/20/16	5	Y	TCEQ	U	58	U2;S1	81610	0	0	0	USDA_NRCS	USDA_NRCS	USDA_NRCS
76651	TURNER_LAKE_DAM	1960	NA	NA	NA	TX00594	-97.205307	32.993912	NA	DENTON	MARSHAL_BRANCH	NA	0	AIL_INVESTMENT_LP	P	NO_DATA_FOR_ORIGINAL_DESIGNER;NO_DATA	N	RE	XK	RSK	R	1992O	1200	27	27	27	27	4	680	316	680	40	9.78	NA	Y	10/19/17	5	Y	TCEQ	U	355	U4	0	0	0	0	NA	NA	NA
77029	SULPHUR_CREEK_WS_SCS_SITE_2_DAM	1959	NA	0	NA	TX00982	-98.263695	31.063632	NA	LAMPASAS	PITT_CREEK	LAMPASAS	NA	LAMPASAS_COUNTY_WCID_1;HILL_COUNTRY_SWCD;	L	USDA_NRCS	N	RE	XK	RSK	C	NA	1801	60	60	60	60	33958	3895	189	3895	40	9	NA	N	1/17/17	5	Y	TCEQ	U	302	U2;V1	236400	0	0	0	USDA_NRCS	USDA_NRCS	USDA_NRCS
76911	UPPER_BOSQUE_RIVER_WS_SCS_SITE_17_DAM	1967	NA	0	NA	TX00864	-98.167282	32.130025	NA	ERATH	TR-ALARM_CREEK	NONE	NA	ERATH_COUNTY;CROSS_TIMBERS_SWCD;	L	USDA_NRCS	N	RE	XEZ	RSZ	C	NA	2910	60	60	60	60	13725	9238	198	9238	45	20.6	NA	N	2/14/18	5	Y	TCEQ	U	352	U2	482920	0	0	0	USDA_NRCS	USDA_NRCS	USDA_NRCS
76415	LOWER_SAN_SABA_RIVER_WS_SCS_SITE_2_DAM	1960	NA	0	NA	TX00355	-99.090645	31.258878	NA	SAN_SABA	RICHLAND_SPRINGS_CREEK	HALL	NA	SAN_SABA_SWCD;SAN_SABA_COUNTY;	L	USDA_NRCS	N	RE	HEK	RSK	C	NA	7600	31	31	31	31	100710	4846	131	4846	46	13.6	NA	NR	2/13/06	0	Y	TCEQ	U	400	U4;V1	279072	0	0	0	USDA_NRCS	USDA_NRCS	USDA_NRCS
66771	SCS-UPPER_BLUE_RIVER_SITE-037	2000	NA	0	NA	OK30086	-96.78644286	34.62593345	21	PONTOTOC	TRIBUTARY_TO_BLUE_RIVER	ROFF	NA	PONTOTOC_COUNTY_CONSERVATION_DISTRICT	S	USDA_NRCS	N	RE	HEK	SZ	C	NA	900	17	17	17	17	200	290	11	290	47	0.53	L	NR	12/31/11	5	Y	OWRB	C	1	NA	0	0	0	0	USDA_NRCS	USDA_NRCS	USDA_NRCS
76673	DEUSSEN_RESERVOIR_DAM	1952	NA	NA	NA	TX00617	-97.385737	33.196727	NA	DENTON	TR-DENTON_CREEK	NA	0	SUE_MCRAE	P	NO_DATA_FOR_ORIGINAL_DESIGNER	N	RE	XK	UZ	PR	NA	1500	34	34	34	34	2	450	224	450	50	NA	NA	Y	11/17/14	5	Y	TCEQ	U	54	U4	0	0	0	0	NA	NA	NA
77040	SULPHUR_CREEK_WS_SCS_SITE_4_DAM	1960	NA	0	NA	TX00993	-98.246917	31.023893	NA	BURNET	PILLAR_BLUFF_CREEK	LAMPASAS	NA	LAMPASAS_COUNTY_WCID_1;HILL_COUNTRY_SWCD;	L	USDA_NRCS	N	RE	XK	UZ	C	NA	2667	85	85	85	85	63995	7190	692	7190	53	16.5	NA	N	1/18/17	5	Y	TCEQ	U	803	U3;S1	450000	0	0	0	USDA_NRCS	USDA_NRCS	USDA_NRCS
80656	LAKE_MARGERY_DAM	1975	NA	NA	NA	TX04811	-98.910517	31.196897	NA	SAN_SABA	TR-BONNETT_CREEK	NA	0	LEONARD_FARMS	P	FREESE_AND_NICHOLS	N	RE	XK	UZ	IR	NA	1440	33	33	33	33	2	1215	485	1215	54	1	NA	Y	12/10/15	2	Y	TCEQ	U	84	U3	0	0	0	0	NA	NA	NA
67064	OLIVER_RANCH_DAM	NA	NA	NA	NA	OK30494	-97.710275	35.149259	22	GRADY	UNNAMED_TRIB._TO_NORTH_FORK_WALNUT_CREEK	BLANCHARD__OKLAHOMA	3.5	R._T._OLIVER_INVESTMENTS__INC.	P	THAT_DAM_ENGINEER_LLC	NA	NA	NA	NA	O	NA	1015	50	77	48	77	204	1500	616	1500	55	1.36	H	N	NA	1	Y	OWRB	C	3	NA	0	0	0	0	NA	NA	NA
83122	101_RANCH_DAM_NO_2	2003	NA	NA	NA	TX07470	-98.354326	32.787869	NA	PALO_PINTO	WOLF_BRANCH	NA	0	BOB_SIMPSON	P	UNKNOWN	N	RE	X	U	O	NA	1284	46.9	46.9	46.9	46.9	2	1313	1069	1313	64	4.93	NA	NR	12/3/15	0	Y	TCEQ	U	250	U2	0	0	0	0	NA	NA	NA
80727	PALUXY_RIVER_WS_SCS_SITE_20_DAM	1981	NA	0	NA	TX04898	-97.978407	32.203738	NA	ERATH	PONY_CREEK	NONE	NA	CROSS_TIMBERS_SWCD;ERATH_COUNTY;	L	USDA_NRCS	N	RE	XK	UZ	C	NA	1560	74	74	74	74	16416	6756	200	6756	65	17.89	NA	N	3/22/11	5	Y	TCEQ	U	253	U2;S1	518740	0	0	0	USDA_NRCS	USDA_NRCS	USDA_NRCS
76792	DENTON_CREEK_WS_SCS_SITE_3_DAM	1972	NA	0	NA	TX00742	-97.692807	33.56395	NA	MONTAGUE	DRY_VALLEY_CREEK	NONE	NA	UPPER_ELM_RED_SWCD;MONTAGUE_COUNTY;	L	USDA_NRCS	N	RE	X	U	CDP	NA	2260	35	35	35	35	2	4469	196	4469	71	10.81	NA	NR	NA	0	Y	TCEQ	U	303	U2;S1	168330	0	0	0	USDA_NRCS	USDA_NRCS	USDA_NRCS
63979	COHEE	1940	NA	COHEE	NA	OK10069	-96.390327	35.326004	19	OKFUSKEE	TR-NORTH_CANADIAN_RIVER	WELEETKA	29	TOM_A_PALMER	P	N/A	NA	RE	HEZ	SZ	R	NA	100	35	35	35	35	200	2200	1500	2200	80	NA	L	NR	5/23/11	5	Y	OWRB	C	4	V:_1;	0	0	0	0	NA	NA	NA
83121	101_RANCH_DAM_NO_1	2012	NA	NA	NA	TX07469	-98.396419	32.76858	NA	PALO_PINTO	HARRIS_BRANCH	NA	0	BOB_SIMPSON	P	UNKNOWN	N	RE	X	U	O	NA	2818	65	65	65	65	2	2340	1963	2340	83	3.75	NA	NR	12/3/15	0	Y	TCEQ	U	284	U2;S1	0	0	0	0	NA	NA	NA
77030	SULPHUR_CREEK_WS_SCS_SITE_1_DAM	1959	NA	0	NA	TX00983	-98.267677	31.087905	NA	LAMPASAS	DONALSON_CREEK	LAMPASAS	NA	LAMPASAS_COUNTY_WCID_1;HILL_COUNTRY_SWCD;	L	USDA_NRCS	N	RE	XEZ	RSK	CR	NA	2148	65	65	65	65	25217	8206	200	8206	90	20	NA	Y	1/17/17	5	Y	TCEQ	U	703	U3;S1	278000	0	0	0	USDA_NRCS	USDA_NRCS	USDA_NRCS
80779	RUSH_CREEK_WS_SCS_SITE_1_DAM	1980	NA	0	NA	TX04956	-98.85771	32.089755	NA	COMANCHE	COPPERAS_CREEK	NONE	NA	UPPER_LEON_SWCD;COMANCHE_COUNTY;	L	USDA_NRCS	N	RE	IEK	SK	CIPR	NA	3510	71	71	71	71	21236	9382	1271	9382	90	23.3	NA	Y	3/1/16	0	Y	TCEQ	U	4	U2;S1	0	0	0	0	USDA_NRCS	USDA_NRCS	USDA_NRCS
66991	TIM_HALTER_LAKE	2017	NA	NA	NA	OK30373	-96.866347	34.247446	34	PONTOTOC	SYCAMORE_CREEK	MANNSVILLE	4.2	LEON_DAUBE	P	BARKER_&_ASSOCIATES__INC.	NA	NA	NA	NA	R	NA	1491	49	49	42	49	157	1992	1563	1992	91	5.69	L	NR	NA	5	Y	OWRB	C	36	NA	0	0	0	0	NA	NA	NA
80730	RUSH_CREEK_WS_SCS_SITE_2_DAM	1980	NA	0	NA	TX04901	-98.826837	32.080048	NA	COMANCHE	COPPERAS_CREEK	NONE	NA	UPPER_LEON_SWCD;COMANCHE_COUNTY;	L	USDA_NRCS	N	RE	XK	UZ	COPR	NA	2471	69	69	69	69	31926	9932	421	9932	97	17.88	NA	Y	3/1/16	0	Y	TCEQ	U	404	U2;S1	386874	0	0	0	USDA_NRCS	USDA_NRCS	USDA_NRCS
79267	LAKE_MERRITT_DAM	1917	NA	NA	NA	TX03315	-98.57775	31.531961	NA	MILLS	BROWNS_CREEK	GOLDTHWAITE	4.5	MILLS_COUNTY_HUNTING_AND_FISHING_CLUB	P	GULF_COLORADO_&_SANTA_FE;HEARN_ENGINEERING	N	RE	X	U	R	2004S	1310	28	28	28	28	2	1595	962	1595	98.1	11.6	NA	Y	1/6/15	5	Y	TCEQ	U	500	U2;V2	0	0	0	0	NA	NA	NA
79521	CLEBURNE_STATE_PARK_LAKE_DAM	1940	NA	NA	NA	TX03591	-97.552933	32.262157	NA	JOHNSON	WEST_FORK_CAMP_CREEK	NEW_HOPE	4	TEXAS_PARKS_AND_WILDLIFE_DEPARTMENT	S	NO_DATA_FOR_ORIGINAL_DESIGNER	N	RE	HEK	UZ	R	NA	1300	62	62	62	62	1	2900	1450	2900	99	4.42	NA	Y	1/29/18	2	Y	TCEQ	U	90	U1;V1	0	0	0	0	NA	NA	NA
65266	SOONER_LAND_&_CATTLE_CO	1970	NA	SOONER_LAND_&_CATTLE_CO.	NA	OK13068	-96.13500214	36.31999969	4	OSAGE	TR-SKIATOOK_LAKE	SPERRY	14	OKLA_LAND_&_CATTLE_CO.	P	NA	NA	RE	HEZ	SZ	R	NA	11000	50	50	50	50	1	3900	2200	3900	101	NA	U	NR	8/4/06	0	Y	OWRB	C	4	V:_1;	0	0	0	0	NA	NA	NA
63807	BIXHOMA_LAKE	1965	NA	BIXHOMA_LAKE	NA	OK02339	-95.7936	35.894996	2	WAGONER	MOUNTAIN_CREEK	COWETA	9	CITY_OF_BIXBY	L	USDA-NRCS	NA	RE	HEZ	SZ	S	NA	1300	95	95	95	95	72000	12000	3130	12000	110	NA	S	Y	11/17/16	3	Y	OWRB	C	4	V:_1;	0	0	0	0	NA	NA	NA
76963	THURBER_LAKE_DAM	NA	NA	NA	NA	TX00916	-98.401168	32.506612	NA	ERATH	GIBSON_CREEK	MINGUS	3	QUAIL_VALLEY_ASSOCIATES_LLC	P	NO_DATA_FOR_ORIGINAL_DESIGNER;VELVIN_&_WEEKS	N	RE	XK	UZ	IRS	2013O	2590	29	29	29	29	2	1590	700	1590	111	4.18	NA	Y	9/24/13	5	Y	TCEQ	U	290	U2	0	0	0	0	NA	NA	NA
79140	LAKE_JACKSBORO_DAM	1950	NA	NA	NA	TX03186	-98.14451	33.236092	NA	JACK	LOST_CREEK	NA	0	CITY_OF_JACKSBORO	L	HOMER_A_HUNTER;UNKNOWN	N	RE	HEK	UZ	IS	1963H	1720	55	57	55	57	38000	3200	1940	3200	115	25.5	NA	Y	8/11/15	5	Y	TCEQ	U	270	O1;U1	0	0	0	0	NA	NA	NA
82085	WEST_BUFFALO_CREEK_WS_SCS_SITE_1_DAM	1987	MARTI_LAKE	WEST_FORK_BUFFALO_CREEK_WS_SCS_SITE_1_DAM	NA	TX06303	-97.408922	32.389882	NA	JOHNSON	WEST_BUFFALO_CREEK	CLEBURNE	NA	CITY_OF_CLEBURNE	L	USDA_NRCS	N	RE	HEK	SK	C	NA	8720	35	35	35	35	14105	6505	552	6505	118	7	NA	Y	3/26/15	5	Y	TCEQ	U	384	U2;S1	321130	0	0	0	USDA_NRCS	USDA_NRCS	USDA_NRCS
76893	UPPER_BOSQUE_RIVER_WS_SCS_SITE_27_DAM	1974	NA	0	NA	TX00846	-98.115326	31.985167	NA	ERATH	GILMORE_CREEK	HICO	NA	ERATH_COUNTY;CROSS_TIMBERS_SWCD;	L	USDA_NRCS	N	RE	HEK	SK	CIR	NA	3000	70	70	70	70	53650	10169	1227	10169	125	20.7	NA	Y	2/12/18	5	Y	TCEQ	U	801	U3;S1	482061	0	0	0	USDA_NRCS	USDA_NRCS	USDA_NRCS
77445	LAKE_OLDEN_DAM	1920	NA	NA	NA	TX01407	-98.769267	32.371368	NA	EASTLAND	LEON_RIVER	NA	0	EBAA_IRON_INC	P	TX_CONSTRUCTION_CO.	N	PG	ICK	SK	OST	NA	623	44.5	44.5	44.5	44.5	241379	1607	1607	1607	130	207	NA	NR	2/10/14	0	Y	TCEQ	C	434	O10	92411	0	0	0	NA	NA	NA
63782	SCS-BIG_WEWOKA_CREEK_SITE-39	1961	NA	SCS-BIG_WEWOKA_CREEK_SITE-39	NA	OK02230	-96.37323	35.221368	29	HUGHES	LONG_GEORGE_CREEK	WETUMKA	NA	HUGHES_CO_CONS_DIST	S	USDA_NRCS	N	RE	HEZ	SZ	C	NA	2840	39	39	39	39	5300	41226	587	41226	130	NA	L	NR	1/1/80	5	Y	OWRB	C	2	V:_1;	0	0	0	0	USDA_NRCS	USDA_NRCS	USDA_NRCS
82607	HILLTOP_PRESEDIMENTATION_RESERVOIR_DAM	1994	NA	NA	NA	TX06887	-98.109358	32.707041	NA	PALO_PINTO	OFF_CH	NA	0	PALO_PINTO_COUNTY_MWD_1;CITY_OF_MINERAL_WELLS;	L	HDR;HDR	N	RE	IEK	RSK	O	2013O	5200	32.4	36	27	36	109	1771	1153	1771	133	0.21	NA	Y	2/10/14	5	Y	TCEQ	C	0	S3;O1	5808	0	0	0	NA	NA	NA
76892	UPPER_BOSQUE_RIVER_WS_SCS_SITE_25_DAM	1970	NA	0	NA	TX00845	-98.087925	31.998807	NA	ERATH	SPRING_CREEK	HICO	NA	ERATH_COUNTY;CROSS_TIMBERS_SWCD;	L	USDA_NRCS	N	RE	HEK	RSK	CI	NA	3000	69	59	69	69	18691	9731	270	9731	156	6.7	NA	Y	2/14/18	5	Y	TCEQ	U	303	U2;S1	323360	0	0	0	USDA_NRCS	USDA_NRCS	USDA_NRCS
64270	CLEVELAND	1936	CLEVELAND_LAKE	CLEVELAND_LAKE	NA	OK11046	-96.576049	36.283051	20	PAWNEE	RANCH_CREEK	CLEVELAND	5	TOWN_OF_CLEVELAND	L	NOT_KNOWN	NA	RE	HEZ	SZ	S	NA	1150	58	58	58	58	34300	6300	2200	6300	159	NA	S	Y	12/8/16	3	Y	OWRB	C	4	V:_1;	0	0	0	0	NA	NA	NA
76834	MARINE_CREEK_DAM	1958	NA	NA	NA	TX00784	-97.392795	32.824122	NA	TARRANT	MARINE_CREEK	FORT_WORTH	1	TARRANT_REGIONAL_WATER_DISTRICT	S	FREESE_AND_NICHOLS;NO_DATA	N	RE	IEK	RSK	CR	1975S	3400	84	85	84	85	22619	16491	3774	16491	209	9.3	NA	Y	5/9/17	5	Y	TCEQ	CU	804	V2;O1;U1	0	0	0	0	NA	NA	NA
64117	MOUNTAIN_LAKE	1956	NA	NA	NA	OK10501	-97.285154	34.366363	22	CARTER	HICKORY_CREEK	ARDMORE	20	CITY_OF_ARDMORE	L	NA	NA	CB	ICK	RK	S	NA	618	56	56	56	56	45170	3380	3040	3380	210	12.6	S	Y	11/10/14	3	Y	OWRB	C	4	T:_10;	0	0	0	0	NA	NA	NA
63432	HUDSON_LAKE	1949	NA	HUDSON_LAKE	NA	OK01347	-96.034471	36.805678	20	OSAGE	BUTLER_CREEK	BARTLESVILLE	5	CITY_OF_BARTLESVILLE	L	NA	NA	RE	IEK	SK	S	NA	1310	60	60	60	60	25400	39700	4000	39700	259	13.6	H	Y	11/1/17	1	Y	OWRB	C	4	S:_3;	0	0	0	0	NA	NA	NA
77449	LAKE_EASTLAND_DAM	1922	NA	NA	NA	TX01411	-98.832585	32.416412	NA	EASTLAND	NORTH_FORK_LEON_RIVER	EASTLAND	1	CITY_OF_EASTLAND	L	NO_DATA_FOR_ORIGINAL_DESIGNER	N	RE	XK	UZ	RS	NA	945	32.5	32.5	32.5	32.5	20400	7561	1740	7561	293	33.8	NA	Y	11/9/16	5	Y	TCEQ	U	177	U2;V1	0	0	0	0	NA	NA	NA
62778	MANNFORD_LAKE	1950	NA	MANNFORD_LAKE	NA	OK00567	-96.355042	36.099851	28	CREEK	TRIBUTARY_OF_LITTLE_SALT_CREEK	KEYSTONE_RESERVOIR	2	TOWN_OF_MANNFORD	L	UNKNOWN	NA	RE	HEZ	SZ	S	NA	2892	50	50	50	50	19600	9000	5400	9000	293	10.8	S	NR	9/24/16	3	Y	OWRB	C	4	V:_1;	0	0	0	0	NA	NA	NA
66431	DURANT_LAKE	1994	NA	DURANT_LAKE	NA	OK21615	-96.38402	34.081945	32	BRYAN	LITTLE_BLUE_RIVER	ARMSTRONG	7	CITY_OF_DURANT	L	NA	NA	RE	HEZ	SZ	S	NA	3450	45	64	45	64	45500	7194	4121	7194	307	17.3	H	Y	9/23/15	1	Y	OWRB	U	4	V:_1;	0	0	0	0	NA	NA	NA
80600	ELM_FORK_WS_SCS_SITE_19MP_DAM	2006	NA	ELM_FORK_WS_SCS_SITE_19_DAM	NA	TX04747	-97.400052	33.659977	NA	COOKE	BRUSHY_ELM_CREEK	MUENSTER	1	UPPER_ELM_RED_SWCD;COOKE_COUNTY;MUENSTER_WATER_DISTRICT;CITY_OF_MUENSTER;	L	M_&_E_CONSULTANTS	N	RE	XK	UZ	CRS	NA	4415	77	77	77	77	23111	19439	4499	19439	309	14.33	NA	Y	11/16/16	5	Y	TCEQ	U	205	U2;S1	1350000	0	0	0	NA	NA	NA
62777	SAHOMA_LAKE	1947	NA	SAHOMA_LAKE	NA	OK00566	-96.148071	36.030844	21	CREEK	ROCK_CREEK	SAPULPA	0	CITY_OF_SAPULPA	L	COCHREN_HANDREY_FALL_AND_WHEELER_OF_TULSA	NA	RE	HEK	RZ	S	NA	1320	45	45	45	45	52900	5270	4850	5270	344	37.3	H	Y	12/21/17	1	Y	OWRB	C	4	V:_1;	0	0	0	0	NA	NA	NA
64108	WEWOKA	1925	NA	WEWOKA	NA	OK10487	-96.52689	35.181326	12	SEMINOLE	COON_CREEK	WEWOKA	3	CITY_OF_WEWOKA	L	VV_LONG	NA	RE	IEK	RSK	S	NA	1050	38	38	38	38	35000	9070	3301	9070	371	16.3	H	Y	11/1/17	1	Y	OWRB	C	4	S:_3;	0	0	0	0	NA	NA	NA
79427	LAKE_COMANCHE_DAM	1948	NA	NA	NA	TX03491	-98.578681	31.819026	NA	COMANCHE	MERCER_CREEK	NEWBURG	5	LAKE_COMANCHE_PROPERTY_OWNERS_ASSOCIATION	P	FREESE_AND_NICHOLS	N	RE	X	U	IR	NA	2740	48	48	48	48	42769	10634	4800	10634	382	37.8	NA	Y	3/17/16	2	Y	TCEQ	U	666	U2;S1	0	0	0	0	NA	NA	NA
62671	SCS-CADDO_CREEK_SITE-13	1969	ARDMORE_RESERVOIR	JEAN_NEUSTADT_LAKE	NA	OK00433	-97.168988	34.281786	23	CARTER	PHILIPS_CREEK	ARDMORE	NA	ARBUCKLE_CONSERVATION_DISTRICT	S	USDA_NRCS	N	RE	HEZ	SZ	S	NA	5550	59	59	55	59	14390	11170	4542	11170	462	17.38	H	Y	6/30/11	1	Y	OWRB	C	4	V:_1;	0	0	0	0	USDA_NRCS	USDA_NRCS	USDA_NRCS
63944	DUNCAN	1937	NA	DUNCAN	NA	OK10023	-97.809056	34.521509	35	STEPHENS	FITZPATRICK_CREEK	VELMA	10	CITY_OF_DUNCAN	L	NA	NA	RE	HEZ	SZ	S	NA	2650	45	45	45	45	15000	12100	7200	12100	500	NA	S	NR	12/16/14	3	Y	OWRB	C	4	V:_1;	0	0	0	0	NA	NA	NA
79542	CHAMBERS_CREEK_WS_SCS_SITE_42_DAM	1966	NA	0	NA	TX03612	-97.232573	32.374171	NA	JOHNSON	TURKEY_CREEK	NONE	NA	CITY_OF_ALVARADO;JOHNSON_COUNTY_SWCD;JOHNSON_COUNTY;	L	USDA_NRCS	N	RE	HEK	RSK	CRS	NA	3500	49	49	49	49	8807	14107	4757	14107	503	15.3	NA	Y	4/20/17	5	Y	TCEQ	CU	285	U2;O1;S1	253920	0	0	0	USDA_NRCS	USDA_NRCS	USDA_NRCS
63694	SCS-QUAPAW_CREEK_SITE-15	1970	MEEKER_RESERVOIR	MEEKER_LAKE	NA	OK02135	-96.935932	35.49544	24	LINCOLN	SOUTH_QUAPAW_CREEK	MEEKER	NA	LINCOLN_COUNTY_CONSERVATION_DISTRICT	S	USDA_NRCS	N	RE	IXZ	U	C	NA	2745	49	49	49	49	10881	9000	2350	9000	520	11.4	H	Y	8/22/11	1	Y	OWRB	C	4	V:_1;	0	0	0	0	USDA_NRCS	USDA_NRCS	USDA_NRCS
64010	JIM_HALL_LAKE	1928	NA	HENRYETTA	NA	OK10237	-95.921735	35.417848	22	OKMULGEE	WOLF_CREEK	FOUR_CORNERS	2	CITY_OF_HENRYETTA	L	NA	NA	RE	NA	NA	S	NA	2400	49	49	49	49	26600	11550	6660	11550	525	20.31	H	Y	1/19/17	1	Y	OWRB	C	4	V:_1;	0	0	0	0	NA	NA	NA
64102	HOLDENVILLE_CITY_LAKE	1931	NEW_HOLDENVILLE_LAKE	NEW_HOLDENVILLE_CITY_LAKE	NA	OK10479	-96.369717	35.028197	4	HUGHES	TR-LITTLE_RIVER	CALVIN	12	CITY_OF_HOLDENVILLE	L	HOLLOWAY_AND_UPDIKE	NA	RE	IEK	SK	S	NA	2085	65	65	65	65	11000	15600	11000	15600	550	9.5	H	Y	8/22/16	1	Y	OWRB	C	4	NA	0	0	0	0	NA	NA	NA
76593	LAKE_KIOWA_DAM	1970	NA	NA	NA	TX00536	-97.01361	33.554397	NA	COOKE	INDIAN_CREEK	NA	0	LAKE_KIOWA_PROPERTY_OWNERS_ASSOCIATION_INC	P	ACREY_ASSOCIATES;JONES_&_BOYD;UNKNOWN	N	RE	IEK	SK	R	2007F;1986O	2400	38	42	38	42	43400	16000	7000	16000	560	16.6	NA	Y	12/12/17	5	Y	TCEQ	U	150	U1;V1	338000	0	0	0	NA	NA	NA
64244	SHELL_CREEK_LAKE_DAM	1922	NA	NA	NA	OK11015	-96.181022	36.180793	25	OSAGE	SHELL_CREEK	SAND_SPRINGS	5	CITY_OF_SAND_SPRINGS	L	AMBERSON	NA	CB	HCK	SK	S	NA	757	65	65	65	65	15200	12700	9500	12700	573	15	H	Y	11/3/17	1	Y	OWRB	C	4	S:_2;	0	0	0	0	NA	NA	NA
63413	SCS-BIG_WEWOKA_CREEK_SITE-22	1958	SPORTSMANS_LAKE	SPORTSMAN_LAKE	NA	OK01325	-96.54247742	35.20239039	2	SEMINOLE	TIGER_CREEK	WEWOKA	NA	SEMINOLE_COUNTY_CONSERVATION_DISTRICT	S	USDA_NRCS	N	RE	HEK	SK	C	NA	1290	80	80	80	80	36486	11850	5349	11850	590	12.4	L	NR	4/7/06	5	Y	OWRB	C	4	S:_1;	0	0	0	0	USDA_NRCS	USDA_NRCS	USDA_NRCS
62779	SCS-SALT-CAMP_CREEK_SITE-12	1968	STROUD_RESERVOIR	STROUD_LAKE	NA	OK00568	-96.60183	35.795213	7	CREEK	TRIBUTARY_TO_LITTLE_DEEP_FORK_CREEK	MILFEY	NA	CREEK_COUNTY_CONSERVATION_DISTRICT	S	USDA_NRCS	N	RE	HEZ	SZ	S	NA	2358	73	73	73	73	6140	14684	8800	14684	600	16.2	H	Y	9/2/11	1	Y	OWRB	C	3	V:_1;	0	0	0	0	USDA_NRCS	USDA_NRCS	USDA_NRCS
79854	EDDLEMAN_DAM	1929	NA	NA	NA	TX03946	-98.608551	33.131101	NA	YOUNG	FLINT_CREEK	GRAHAM	1	CITY_OF_GRAHAM	L	FREESE_AND_NICHOLS	N	RE	HEK	SK	OS	NA	4495	57	57	57	57	175000	35000	13386	35000	650	42	NA	N	3/24/16	5	Y	TCEQ	U	1420	U3;V2	0	0	0	0	NA	NA	NA
77265	LAKE_MINERAL_WELLS_DAM	1920	NA	NA	NA	TX01225	-98.043295	32.817092	NA	PARKER	ROCK_CREEK	BENNETT_(LAKOTA)	7	CITY_OF_MINERAL_WELLS	L	WILLIAM_MCCLENDON	N	RE	XK	UZ	S	NA	1610	53.6	53.6	53.6	53.6	122427	16356	7065	16356	668	63.3	NA	Y	12/14/16	5	Y	TCEQ	U	935	U1;V1	223300	0	0	0	NA	NA	NA
63447	OKMULGEE_LAKE	1928	NA	OKMULGEE_LAKE	NA	OK01362	-96.061545	35.621796	8	OKMULGEE	SALT_CREEK	SCHULTER	20	CITY_OF_OKMULGEE	L	USDA-NRCS	NA	RE	ICK	RSK	S	NA	2080	68	68	68	68	73500	25900	14170	25900	668	38.49	H	Y	10/13/17	1	Y	OWRB	C	4	S:_1;	0	0	0	0	NA	NA	NA
64224	CLEAR_CREEK_LAKE	1948	CHISHOLM_TRAIL_LAKE	CHISHOLM_TRAIL_LAKE	NA	OK10736	-97.843185	34.584493	4	STEPHENS	CLEAR_CREEK	HOPE	1	CITY_OF_DUNCAN	L	N/A	NA	RE	HEZ	SZ	R	NA	2800	50	50	28	50	17950	13770	7710	13770	722	NA	L	NR	8/31/11	5	Y	OWRB	C	4	V:_1;	0	0	0	0	NA	NA	NA
66443	SCS-CHEROKEE_SANDY_SITE-17	1989	R._C._LONGMIRE	R._C._LONGMIRE	NA	OK21703	-97.059502	34.745959	11	GARVIN	CHEROKEE_SANDY_CREEK	NA	NA	GARVIN_CO_CONS_DIST	S	USDA_NRCS	N	RE	HEZ	SZ	C	NA	5400	54	54	54	54	11132	26300	14424	26300	745	28.52	S	NR	6/9/11	3	Y	OWRB	C	4	V:_1;	0	0	0	0	USDA_NRCS	USDA_NRCS	USDA_NRCS
63825	OKEMAH_LAKE	1962	NA	OKEMAH_LAKE	NA	OK02395	-96.316514	35.534715	12	OKFUSKEE	BUCKEYE_CREEK	OKMULGEE	32	CITY_OF_OKEMAH	L	SPITZ_AND_PHELPS	NA	RE	HEK	U	C	NA	1200	60	60	60	60	61900	26200	13100	26200	761	20.44	H	Y	2/27/18	1	Y	OWRB	C	4	S:_4;	0	0	0	0	NA	NA	NA
64032	HEYBURN_DAM	1950	HEYBURN_LAKE	NA	NA	OK10313	-96.305	35.946671	NA	CREEK	POLECAT_CREEK	KELLYVILLE	2	CESWT	F	CESWT	N	RE	EIK	RSK	CSRO	NA	2920	89	89	84	89	53700	55395	7105	55395	880	123	H	Y	8/9/16	5	N	NA	U	200	UNCONTROLLED	1151400	0	0	0	CE	CE	CE
63284	SCS-WILDHORSE_CREEK_SITE-022	1958	LAKE_HUMPHREYS	LAKE_HUMPHREYS	NA	OK01192	-97.885035	34.584178	1	STEPHENS	WILDHORSE_CREEK	PAYNE_SCHOOL	NA	STEPHENS_CO_CONS_DIST	S	USDA_NRCS	N	RE	HEZ	SZ	C	NA	4150	54	54	54	54	7967	25962	14041	25962	882	NA	L	NR	1/1/80	5	Y	OWRB	C	4	V:_1;	0	0	0	0	USDA_NRCS	USDA_NRCS	USDA_NRCS
79565	GONZALES_CREEK_DAM	1948	NA	NA	NA	TX03635	-98.869153	32.648736	NA	STEPHENS	GUNSOLUS_CREEK	BRECKENRIDGE	10	CITY_OF_BRECKENRIDGE	L	FREESE_AND_NICHOLS	N	RE	HEK	SK	S	NA	2700	50	50	50	50	150484	38242	11400	38242	954	115	NA	Y	8/2/17	5	Y	TCEQ	U	1508	S2;U2	0	0	0	0	NA	NA	NA
64260	SCS-OKFUSKEE_TRIBUTARIES_SITE-S1	1972	DRIPPING_SPRINGS_LAKE	DRIPPING_SPRINGS_LAKE	NA	OK11032	-96.104738	35.573476	26	OKMULGEE	SALT_CREEK	OKMULGEE	NA	OKMULGEE_CO_CONS_DIST	S	USDA_NRCS	N	RE	HEZ	SZ	S	NA	3280	78	78	78	78	3000	30300	17008	30300	1055	NA	H	Y	11/6/11	1	Y	OWRB	C	4	V:_1;	0	0	0	0	USDA_NRCS	USDA_NRCS	USDA_NRCS
66445	SCS-KICKAPOO_NATIONS_SITE-01M	1990	CHANDLER_MUNICIPAL	BELL_COW_LAKE	NA	OK21705	-96.91662	35.731266	31	LINCOLN	BELLCOW	CHANDLER	NA	LINCLON_COUNTY_CONSERVATION_DISTRICT	S	USDA_NRCS	N	RE	HEZ	SZ	S	NA	3530	62.5	62.5	61.5	62.5	31528	41300	1913	41300	1070	32.6	H	Y	12/22/11	1	Y	OWRB	C	4	V:_1;	0	0	0	0	USDA_NRCS	USDA_NRCS	USDA_NRCS
77262	LAKE_WEATHERFORD_DAM	1957	NA	NA	NA	TX01222	-97.676056	32.771186	NA	PARKER	CLEAR_FORK_TRINITY_RIVER	NA	0	CITY_OF_WEATHERFORD	L	ROLAND_L_S;ROLAND_L_S	N	RE	FEK	SK	IRS	1993S	3050	69	75	69	75	226584	37520	18714	37520	1090	109	NA	Y	12/14/16	5	Y	TCEQ	U	2250	U2;V1	0	0	0	0	NA	NA	NA
64252	SHAWNEE_CITY_LAKE_NO_2	1960	NA	SHAWNEE_CITY_NO.2	NA	OK11024	-97.068298	35.354999	11	POTTAWATOMIE	SOUTH_DEER_CR	BETHEL_ACRES	0	CITY_OF_SHAWNEE	L	BENHAM_CO.	NA	RE	HEK	SK	S	NA	3650	50	50	50	50	31000	18900	11400	18900	1100	11.4	H	Y	10/13/17	1	Y	OWRB	C	4	V:_1;	0	0	0	0	NA	NA	NA
76636	FISH_CREEK_DAM	1966	NA	NA	NA	TX00579	-97.21418	33.773881	NA	COOKE	FISH_CREEK	NA	0	CITY_OF_GAINESVILLE	L	FREESE_AND_NICHOLS_AND__ENDRESS;HDR_ENGINEERING,_INC.	N	RE	IEK	SK	S	2000O	1990	99	99	99	99	127858	73920	23210	73920	1125	65	NA	Y	12/14/17	5	Y	TCEQ	U	425	V3;U2	0	0	0	0	NA	NA	NA
66642	SCS-NORTH_DEER_CREEK_SITE-1M	1994	WES_WATKINS	SCS-NORTH_DEER_CREEK_SITE-1M	NA	OK22226	-97.097917	35.402283	28	POTTAWATOMIE	N_CANADIAN_RIVER	DALE	NA	POTTAWATOMIE_CO_DEVELOP_AUTH	S	MERCO_CONSULTANTS	N	RE	HEZ	SZ	C	NA	3055	54	54	54	54	60898	40735	14065	40735	1142	38.5	H	Y	12/19/07	1	Y	OWRB	C	4	V:_1;	0	0	0	0	USDA_NRCS	USDA_NRCS	USDA_NRCS
65478	BIRCH_DAM	1977	BIRCH_LAKE	NA	NA	OK20508	-96.158333	36.535	NA	OSAGE	BIRCH_CREEK	AVANT	13	CESWT	F	CESWT	N	RE	EIK	RSK	CSR	NA	3193	97	97	94	97	37200	111100	19225	111100	1145	66	H	Y	7/15/15	5	N	NA	U	135	NA	1900000	0	0	0	CE	CE	CE
63513	SCS-STILLWATER_CREEK_SITE-40	1971	MCMURTRY_LAKE	MCMURTRY_LAKE	NA	OK01429	-97.179052	36.163481	34	NOBLE	NORTH_STILLWATER_CREEK	STILLWATER	NA	NOBLE_CO_CONS_DIST	S	USDA_NRCS	N	RE	IEK	RSK	S	NA	3039	64	64	64	64	24500	24726	19733	24726	1155	25	H	Y	7/20/11	1	Y	OWRB	C	4	S:_1;	0	0	0	0	USDA_NRCS	USDA_NRCS	USDA_NRCS
64265	SHAWNEE_CITY_LAKE_NO1	1936	NA	SHAWNEE_CITY_NO.1	NA	OK11039	-97.065941	35.348737	11	POTTAWATOMIE	TR-SOUTH_DEER_CR	BETHEL_ACRES	0	CITY_OF_SHAWNEE	L	WPA	NA	RE	HEK	SK	S	NA	2570	55	55	55	55	31000	36500	22600	36500	1275	2.12	H	Y	10/13/17	1	Y	OWRB	C	4	V:_1;	0	0	0	0	NA	NA	NA
63816	KONAWA_LAKE	1968	NA	KONAWA_LAKE	NA	OK02350	-96.702928	34.95902	29	SEMINOLE	JUMPER_CREEK	FRANCIS	10	OG&E	U	OG&E	NA	RE	HEZ	SZ	O	NA	3400	61	61	61	61	29773	41000	23000	41000	1350	NA	S	NR	10/29/15	3	Y	OWRB	C	4	V:_1;	0	0	0	0	NA	NA	NA
79864	DE_CORDOVA_BEND_DAM	1969	NA	NA	NA	TX03956	-97.687962	32.373357	NA	HOOD	BRAZOS_RIVER	RAINBOW	8	BRAZOS_RIVER_AUTHORITY	L	AMBURSEN_ENGINEERING	N	RE	IEK	RSK	IRS	NA	2200	79	84	79	84	635000	240640	136823	240640	1350	15451	NA	Y	8/25/15	5	Y	TCEQ	C	656	O1;S1	0	0	0	0	NA	NA	NA
76825	FARMER_CREEK_DAM	1960	NA	FARMERS_CREEK_DAM	NA	TX00775	-97.652668	33.882822	NA	MONTAGUE	FARMERS_CREEK	NA	0	NORTH_MONTAGUE_CO_WSD	L	FREESE_AND_NICHOLS;FREESE_AND_NICHOLS	N	RE	HEK	RSK	ORS	1995O	3720	78	78	78	78	141204	65190	21749	65190	1362	94	NA	Y	8/12/15	2	Y	TCEQ	U	1150	U2;V1	0	0	0	0	NA	NA	NA
63267	SCS-WILDHORSE_CREEK_SITE-039	1962	LAKE_FUQUA	LAKE_FUQUA	NA	OK01175	-97.670492	34.599381	36	STEPHENS	BLACK_BEAR_CREEK	TATUMS	NA	STEPHENS_CO_CONS_DIST	S	USDA_NRCS	N	RE	HEZ	SZ	C	NA	1915	51	51	51	51	3830	30120	21100	30120	1500	NA	L	NR	1/1/80	5	Y	OWRB	C	4	V:_1;	0	0	0	0	USDA_NRCS	USDA_NRCS	USDA_NRCS
76751	AMON_G_CARTER_DAM	1956	NA	NA	NA	TX00699	-97.85784	33.457652	NA	MONTAGUE	BIG_SANDY_CREEK	NA	0	CITY_OF_BOWIE	L	FREESE_AND_NICHOLS;HENNINGSON,_DURHAMAND,_RICHARDSON,_INC	N	RE	HEK	SK	RS	1983S	2540	80	80	80	80	150460	58050	20050	58050	1540	100	NA	Y	12/13/17	5	Y	TCEQ	U	706	S3;U2	0	0	0	0	NA	NA	NA
79524	LAKE_PAT_CLEBURNE_DAM	1964	NA	NA	NA	TX03594	-97.413873	32.288822	NA	JOHNSON	NOLAN_RIVER	BLUM	8	CITY_OF_CLEBURNE	L	HOMER_A_HUNTER	N	RE	HEK	SK	S	NA	5190	78	78	78	78	71656	66700	25730	66700	1550	100	NA	Y	12/11/14	5	Y	TCEQ	U	638	S2;U2;V2	0	0	0	0	NA	NA	NA
77455	LAKE_LEON_DAM	1954	NA	NA	NA	TX01417	-98.675622	32.362718	NA	EASTLAND	LEON_RIVER	NA	0	EASTLAND_COUNTY_WSD	L	JACOB_AND_MARTIN;FREESE_AND_NICHOLS_AND__JACOB_AND_MARTIN;FREESE_AND_NICHOLS_AND__JACOB_AND_MARTIN	N	RE	HEK	SK	ORS	1987S;1800S	3700	90	90	90	90	170328	72250	27290	72250	1590	252	NA	Y	3/24/14	0	Y	TCEQ	U	1211	U2;O1	0	0	0	0	NA	NA	NA
77447	WILLIAMSON_DAM	1923	NA	NA	NA	TX01409	-98.984443	32.439443	NA	EASTLAND	SANDY_CREEK	NA	0	CITY_OF_CISCO	L	ELROD_ENGINEERING	N	CB	HEK	RSK	RS	NA	1064	96	96	96	96	25600	32800	26000	32800	1817	26	NA	Y	11/9/16	5	Y	TCEQ	U	270	S2;U2	0	0	0	0	NA	NA	NA
66615	ARCADIA_DAM	1986	ARCADIA_LAKE	NA	NA	OK22178	-97.361671	35.645	NA	OKLAHOMA	DEEP_FORK_RIVER	ARCADIA	1	CESWT	F	CESWT	N	RE	EIK	RSK	CSR	NA	5250	102	102	99	102	82300	190700	27570	190700	1820	105	H	Y	2/12/14	5	N	OWRB	U	350	NA	4326000	0	0	0	CE	CE	CE
79853	GRAHAM_DAM	1959	NA	NA	NA	TX03945	-98.621502	33.128745	NA	YOUNG	SALT_CREEK	GRAHAM	1	CITY_OF_GRAHAM	L	FREESE_AND_NICHOLS	N	RE	HEK	SK	OS	NA	4300	82	82	82	82	175000	105000	39000	105000	1900	42	NA	N	3/24/16	5	Y	TCEQ	U	1050	V2;U1	0	0	0	0	NA	NA	NA
76826	LAKE_ARLINGTON_DAM	1957	NA	NA	NA	TX00776	-97.194032000000007	32.718357	NA	TARRANT	VILLAGE_CREEK	ARLINGTON	1	CITY_OF_ARLINGTON	L	FREESE_AND_NICHOLS;FREESE_AND_NICHOLS	N	RE	HEK	SK	ORS	1996S	6482	83	83	65.2	83	140064	130000	40188	130000	1926	143	NA	Y	8/27/13	5	Y	TCEQ	U	914	U2;O1	0	0	0	0	NA	NA	NA
66793	TWIN_EAGLES_RANCH	2006	NA	NA	NA	OK30111	-97.019888	34.356648	29	MURRAY	UNNAMED_TRIB_TO_WASHITA	BAUM	3	JIM_HOUSTON_&_NEAL_C_SMALL_PARTNERS_LTD	P	CHARLES_SULLIVAN	NA	RE	HEK	SZ	I	NA	600	60	60	60	60	35	775	625	775	2500	1450	L	NR	8/26/15	5	Y	OWRB	C	2	V:_1;	0	0	0	0	NA	NA	NA
21949	TORONTO_DAM	1960	TORONTO_LAKE	NA	NA	KS00011	-95.933327	37.738331	NA	WOODSON	VERDIGRIS_RIVER	COYVILLE	5	CESWT	F	CESWT	N	REPG	EIK	RSK	CS	NA	4712	90	90	84	90	253000	318900	21000	318900	2660	730	H	Y	7/10/13	5	N	NA	C	376	NA	1591500	0	0	0	CE	CE	CE
79760	LAKE_PALO_PINTO_DAM	1964	NA	NA	NA	TX03845	-98.272273	32.644848	NA	PALO_PINTO	PALO_PINTO_CREEK	BRAZOS	10	PALO_PINTO_COUNTY_MWD_1;CITY_OF_MINERAL_WELLS;	L	FREESE_AND_NICHOLS_AND__ENDRESS_AND__HDR;URS/FORREST_AND_COTTON,_INC.;FREESE_AND_NICHOLS_AND__ENDRESS_AND__HDR	N	RE	IEK	RSK	S	1996S;1974S	1255	96	96	96	96	362299	186000	44100	186000	2661	471	NA	Y	2/10/14	5	Y	TCEQ	U	550	U1;V1	0	0	0	0	NA	NA	NA
63856	ARBUCKLE_DIKE_2	1966	NA	NA	NA	OK02501	-97.023684	34.42859587	S30,_T1S,_R3E	MURRAY	ROCK_CREEK	DOUGHERTY	2	RECLAMATION	F	NA	N	RE	A	RK	S	NA	95	16	16	9	16	3410	226450	108839	226450	3127	131	H	Y	3/24/17	1	N	NA	U	0	NA	0	0	0	0	DOI_BR	NA	NA
67095	ARBUCKLE_DIKE_1	1966	LAKE_OF_THE_ARBUCKLES	LAKE_OF_THE_ARBUCKLES	NA	OK82906	-97.02999878	34.43999863	NA	MURRAY	ROCK_CREEK	DOUGHERTY	2	DOI_BR	F	BOR	NA	PG	NA	NA	S	NA	231	25	26	19	26	3410	226450	108830	226450	3127	131	H	Y	4/28/92	1	N	OWRB	C	4	V:_1;	0	0	0	0	NA	NA	NA
80487	SQUAW_CREEK_DAM	1977	NA	NA	NA	TX04627	-97.761196	32.292012	NA	SOMERVELL	SQUAW_CREEK	NA	0	LUMINANT_POWER_COMPANY_LLC	P	FREESE_AND_NICHOLS_AND__ENDRESS	N	RE	IEK	SK	OR	NA	4690	152	159	152	159	97128	199427	151047	199427	3228	64	NA	Y	6/15/15	5	Y	TCEQ	U	2300	S3;U2;V1	0	0	0	0	NA	NA	NA
83162	AQUILLA_LAKE	1983	NA	NA	NA	TX08004	-97.208328	31.91333	NA	HILL	AQUILLA_CREEK	WACO	28	CESWF	F	CESWF	N	RE	EIK	RSK	CSRF	NA	11800	104	104	100	104	126800	420840	45962	420840	3280	252	H	Y	7/6/16	5	N	NA	U	1200	UNCONTROLLED	7370000	0	0	0	CE	CE	CE
63472	LAKE_CARL_BLACKWELL	1937	NA	CARL_BLACKWELL_LAKE	NA	OK01388	-97.191828	36.130146	15	PAYNE	STILLWATER_CREEK	STILLWATER	6	OKLAHOMA_STATE_UNIVERSITY	S	OKLAHOMA_STATE_UNIVERSTIY	NA	RE	HEK	SK	S	NA	4300	72	72	72	72	72200	119040	61500	119040	3370	75.4	H	Y	3/28/17	1	Y	OWRB	C	4	V:_3;	0	0	0	0	NA	NA	NA
76835	LAKE_WORTH_DAM	1914	NA	NA	NA	TX00785	-97.415045	32.791127	NA	TARRANT	WEST_FORK_TRINITY_RIVER	FORT_WORTH	0	CITY_OF_FORT_WORTH	L	JOHN_B_HAWLEY;JOHN_B_HAWLEY;JOHN_B_HAWLEY	N	RE	XK	UZ	RS	1996H;1996S	3900	61	58	43.5	61	237184	110980	33619	110980	3560	2047	NA	Y	10/26/16	5	Y	TCEQ	U	4400	U2;V0	1211000	0	0	0	NA	NA	NA
64031	HULAH_DAM	1951	HULAH_LAKE	NA	NA	OK10312	-96.083328	36.92667	NA	OSAGE	CANEY_RIVER	BARTLESVILLE	15	CESWT	F	CESWT	N	REPG	EIK	RSK	CSO	NA	5200	94	94	86	94	266200	289000	3116	289000	3570	732	H	Y	5/30/13	5	N	NA	C	472	NA	2090000	0	0	0	CE	CE	CE
76068	BENBROOK_LAKE	1951	NA	NA	NA	TX00003	-97.449997	32.650002	NA	TARRANT	CLEAR_FORK_OF_TRINITY_RIVER	FORT_WORTH	10	CESWF	F	CESWF	N	RE	EIK	RK	CSRF	NA	9130	130	134	124	134	172000	410000	88250	410000	3770	429	H	Y	4/14/15	5	N	NA	U	500	UNCONTROLLED	5275000	0	0	0	CE	CE	CE
76076	PROCTOR_LAKE	1964	NA	NA	NA	TX00010	-98.5	31.966669	NA	COMANCHE	LEON_RIVER	GATESVILLE	134	CESWF	F	CESWF	N	RE	EIK	RSK	CSRF	NA	13020	86	86	81	86	363000	585800	59400	585800	4610	1265	H	Y	2/11/15	5	N	NA	C	440	NA	3060000	0	0	0	CE	CE	CE
63955	LAKE_MURRAY	1937	NA	MURRAY_LAKE	NA	OK10039	-97.071919	34.033185	14	LOVE	ANADARCHE_CREEK	LAKE_TEXOMA	5	DEPARTMENT_OF_TOURISM_&_RECREATION	S	STATE_OF_OKLAHOMA	NA	RE	HEZ	SZ	R	NA	3200	74	74	74	74	33190	270000	153250	270000	5728	54	L	NR	12/1/10	5	Y	OWRB	C	4	V:_1;	0	0	0	0	NA	NA	NA
63860	NORMAN	1964	NA	NA	NA	OK02504	-97.2192	35.2211	NA	CLEVELAND	LITTLE_RIVER	HARLO	24	RECLAMATION	F	NA	N	RE	A	RK	CRS	NA	7260	144	144	NA	144	2840	367467	119600	367467	6070	256	H	Y	7/8/16	1	N	NA	U	71	NA	3080000	0	0	0	DOI_BR	NA	NA
76829	EAGLE_MOUNTAIN_DAM	1932	NA	NA	NA	TX00779	-97.461035999999993	32.8739	NA	TARRANT	WEST_FORK_TRINITY_RIVER	FORT_WORTH	1	TARRANT_REGIONAL_WATER_DISTRICT	S	HAWLEY_AND__FREESE_AND_NICHOLS	N	RE	HEZ	SK	IS	NA	4400	85	85	85	85	125100	680335	182583	680335	6160	1970	NA	Y	9/8/05	0	Y	TCEQ	CU	2800	O2;V2;U1	0	0	0	0	NA	NA	NA
76080	STILLHOUSE_HOLLOW_DAM	1968	NA	NA	NA	TX00014	-97.533333	31.033331	NA	BELL	LAMPASAS_RIVER	CAMERON	45	CESWF	F	CESWF	N	RE	EIK	SK	CSRF	NA	9720	195	200	195	200	781483	1013800	235700	1013800	6430	1319	H	Y	1/28/16	5	N	NA	U	1650	UNCONTROLLED	11804000	0	0	0	CE	CE	CE
76083	WACO_LAKE	1965	NA	NA	NA	TX00016	-97.216667	31.6	NA	MCLENNAN	BOSQUE_RIVER	WACO	5	CESWF	F	CESWF	N	RE	EIK	RSK	CSRF	NA	17400	140	145	135	145	683000	969000	152500	969000	7270	1670	H	Y	8/20/18	5	N	NA	C	560	NA	16209000	0	0	0	CE	CE	CE
78758	LAKE_BROWNWOOD_DAM	1933	NA	NA	NA	TX02789	-99.001667	31.838332	NA	BROWN	PECAN_BAYOU	BROWNWOOD	10	BROWN_COUNTY_WID_1	L	D_W_ROSS	N	RE	XK	UZ	RS	NA	1580	120	120	120	120	450000	1011829	131429	1011829	7300	1544	NA	Y	10/19/16	5	Y	TCEQ	U	479	V2;U1	0	0	0	0	NA	NA	NA
76071	GRAPEVINE_LAKE	1952	NA	NA	NA	TX00005	-97.050003	32.966671	NA	TARRANT	DENTON_CREEK	CARROLLTON	10	CESWF	F	CESWF	N	RE	EIK	SK	CSRF	NA	12350	137	137	130	137	191310	788000	181000	788000	7380	688	H	Y	6/17/14	5	N	NA	U	500	UNCONTROLLED	7070000	0	0	0	CE	CE	CE
66618	SKIATOOK_DAM	1984	SKIATOOK_LAKE	NA	NA	OK22200	-96.091667	36.351669	NA	OSAGE	HOMINY_CREEK	SKIATOOK	4	CESWT	F	CESWT	N	RE	IKE	SKR	CSR	NA	3590	143	143	138	143	21700	893000	331200	893000	10540	354	H	Y	8/28/13	5	N	OWRB	U	100	NA	3914000	0	0	0	CE	CE	CE
76067	BELTON_LAKE	1954	NA	NA	NA	TX00002	-97.48333	31.1	NA	BELL	LEON_RIVER	BELTON	3	CESWF	F	CESWF	N	RE	EIK	RSK	CSRF	NA	5524	192	192	187	192	472500	1876700	457600	1876700	12300	3560	H	Y	4/29/14	5	N	NA	U	1300	UNCONTROLLED	6060000	0	0	0	CE	CE	CE
77530	BRIDGEPORT_DAM	1931	NA	NA	NA	TX01496	-97.831427	33.222697	NA	WISE	WEST_FORK_TRINITY_RIVER	BRIDGEPORT	4	TARRANT_REGIONAL_WATER_DISTRICT	S	HAWLEY_AND__FREESE_AND_NICHOLS;FREESE_&_NICHOLS_INC	N	RE	HEK	SZ	CS	1971S	2040	130	130	130	130	109600	923814	366236	923814	12940	1111	NA	Y	7/31/13	5	Y	TCEQ	CU	800	O1;S1;U1	0	0	0	0	NA	NA	NA
79569	HUBBARD_CREEK_DAM	1962	NA	NA	NA	TX03639	-98.966707	32.830915	NA	STEPHENS	HUBBARD_CREEK	CRYSTAL_FALLS	5	WEST_CENTRAL_TEXAS_MUNICIPAL_WATER_DISTRICT	L	FREESE_AND_NICHOLS_AND__ENDRESS;FREESE_AND_NICHOLS_AND__ENDRESS	N	RE	IEK	RSK	S	1994S	15150	112	112	109	112	485200	829983	324983	829983	14922	1133	NA	Y	3/24/16	5	Y	TCEQ	CU	6156	O2;U2	0	0	0	0	NA	NA	NA
79764	MORRIS_SHEPPARD_DAM	1941	NA	NA	NA	TX03849	-98.426522	32.871565	NA	PALO_PINTO	BRAZOS_RIVER	NA	0	BRAZOS_RIVER_AUTHORITY	L	FORREST_AND_COTTON_AND__FREESE_AND_NICHOLS_INC;FORREST_AND_COTTON_AND__FREESE_AND_NICHOLS_INC	N	CB	ICK	RSK	HIRS	1994S	2740	187	189	187	189	507762	1365000	750000	1365000	17700	14030	NA	Y	5/14/14	5	Y	TCEQ	CU	2120	O1;U1;V1	0	0	0	0	NA	NA	NA
64025	KEYSTONE_DAM	1964	KEYSTONE_LAKE	NA	NA	OK10309	-96.253326	36.150002	NA	TULSA	ARKANSAS_RIVER	SAND_SPRINGS	5	CESWT	F	CESWT	N	REPG	E	R	CSHRO	NA	4600	121	121	116	121	939000	1672613	505381	1672613	22420	74506	H	Y	2/21/17	5	N	NA	C	720	NA	4389100	0	0	0	CE	CE	CE
76084	WHITNEY_LAKE	1951	NA	NA	NA	TX00017	-97.366669	31.85	NA	BOSQUE	BRAZOS_RIVER	WACO	32	CESWF	F	CESWF	N	RE	EHK	RSK	CHSRF	NA	7538	159	166	148	166	632000	2100400	627100	2100400	23560	17656	H	Y	3/18/16	5	N	NA	C	680	NA	2253300	0	0	0	CE	CE	CE
83166	RAY_ROBERTS_DAM	1986	RAY_ROBERTS_LAKE	AUBRY_DAM	NA	TX08008	-97.050003	33.366669	NA	DENTON	ELM_FORK_OF_THE_TRINITY_RIVER	AUBREY	2	CESWF	F	CESWF	N	RE	EIK	RSK	CSRF	NA	14980	141	141	136	141	14500	1931900	799600	1931900	29350	692	H	Y	7/19/16	5	N	NA	U	100	UNCONTROLLED	18000000	0	0	0	CE	CE	CE
64024	EUFAULA_DAM	1964	EUFAULA_LAKE	NA	NA	OK10308	-95.361671	35.308331	NA	MCINTOSH	CANADIAN_RIVER	WHITEFIELD	6	CESWT	F	CESWT	N	REPG	EIK	RSK	CSHRO	NA	3200	114	114	106	114	465000	3825400	2314600	3825400	143000	8405	H	Y	1/31/17	5	N	NA	C	520	NA	3850600	0	0	0	CE	CE	CE
66665	SAMUEL_C_DAVIS	1994	NA	SAMUEL_C._DAVIS	NA	OK22253	-97.72159821	35.10361352	3	GRADY	WINTER_CREEK	NA	0	EDWARD_ALLEN_&_SAMUEL_C_DAVIS	P	UNKNOWN	NA	RE	HEZ	SZ	O	NA	NA	26	26	26	26	207	25	10	25	NA	80	L	NR	8/30/10	5	Y	OWRB	C	1	V:_1;	0	0	0	0	NA	NA	NA
83318	MEADOWS_LAKES_WEST_LAKE_DAM	NA	NA	NA	NA	TX09598	-97.251372	32.832691	NA	TARRANT	TR_-_BIG_FOSSIL_CREEK	NORTH_RICHLAND_HILLS	0	MEADOW_LAKES_COMMUNITY_IMPROVEMENT_ASSOCIATION;SKYLARK_CIRCLE_COMMUNITY_IMPROVEMENT_ASSOCIATION;	P	NO_DATA_FOR_ORIGINAL_DESIGNER	N	RE	X	U	O	NA	330	16	16	16	16	1	26	10	26	NA	NA	NA	N	9/14/16	5	Y	TCEQ	U	45	U1	0	0	0	0	NA	NA	NA
83361	DENTON_CREEK_WS_LAND_STABILIZATION_TREATMENT_AREA_SITE_NO_15-3	1969	NA	NA	NA	TX09715	-97.527996	33.383998	NA	WISE	TRIBUTARY_OF_DENTON_CREEK	NA	0	WISE_COUNTY	L	USDA_NRCS	N	RE	X	U	O	NA	460	30	30	30	30	2	35	17.7	35	NA	0.29	NA	NR	NA	0	N	NA	U	35	U2	0	0	0	0	NA	NA	NA
83090	BOYS_RANCH_ACTIVITY_CENTER_DAM	NA	NA	NA	NA	TX07434	-97.149551	32.846446	NA	TARRANT	NA	NA	0	CITY_OF_BEDFORD_PARKS_DEPT	L	NA	N	OT	X	U	O	NA	350	18	18	18	18	2	50	29	50	NA	NA	NA	Y	7/23/14	5	Y	TCEQ	U	34	U2	0	0	0	0	NA	NA	NA
64592	OKNONAME_111060	1960	NA	OKNONAME_111060	NA	OK12322	-95.91000366	35.38999939	35	OKMULGEE	TR-NORTH_CANADIAN_RIVER	STIDHAM	10	JAMES_&_SAVIL_S_WADLEY	P	N/A	NA	RE	HEZ	SZ	O	NA	3310	40	40	40	40	90	50	25	50	NA	NA	L	NR	8/22/11	5	Y	OWRB	C	1	V:_1;	0	0	0	0	NA	NA	NA
64588	OKNONAME_111056	1940	NA	OKNONAME_111056	NA	OK12318	-95.9968377	35.46922628	36	OKMULGEE	TR-BURGESS_CREEK	SCHULTER	5	HUBERT_&_CATHERINE_HALL	P	N/A	NA	RE	HEZ	SZ	O	NA	3260	25	25	25	25	130	50	25	50	NA	NA	L	NR	8/22/11	5	Y	OWRB	C	1	V:_1;	0	0	0	0	NA	NA	NA
64990	OKNONAME_107029	1940	NA	OKNONAME_107029	NA	OK12749	-96.09399904	35.40388055	25	OKFUSKEE	TR-BAD_CREEK	BRYANT	4	ALBERTA_MOORE	P	N/A	NA	RE	HEZ	SZ	O	NA	165	35	35	35	35	240	50	20	50	NA	NA	L	NR	8/10/06	5	Y	OWRB	C	1	V:_1;	0	0	0	0	NA	NA	NA
66916	OKNONAME_30236	2009	NA	NA	NA	OK30236	-96.093417	36.094996	25	TULSA	TRIB_TO_ANDERSON_CREEK-_ARKANSAS_RIVER	PRATTVILLE	1.5	TEEL_RIDGE_LLC	P	USDA-NRCS	NA	RE	NA	NA	O	NA	550	18	14.5	13.5	18	12.5	53.4	27	53.4	NA	0.109	L	NR	12/10/10	5	Y	OWRB	C	1	V:_1;	0	0	0	0	NA	NA	NA
66676	OKNONAME_22264	1997	NA	OKNONAME_22264	NA	OK22264	-97.32371626	35.25795421	17	CLEVELAND	STILLWATER_CREEK	NA	0	LEE_MCMORRIS	P	UNKNOWN	NA	RE	HEZ	SZ	O	NA	NA	27	27	27	27	12	NA	65	65	NA	155	L	NR	12/4/03	5	Y	OWRB	C	1	V:_1;	0	0	0	0	NA	NA	NA
83110	MANSFIELD_ISD_RON_WHITSON_AGRICULTURAL_CENTER_DAM	NA	NA	NA	NA	TX07457	-97.233002	32.555127	NA	TARRANT	NA	NA	0	MANSFIELD_INDEPENDENT_SCHOOL_DISTRICT	L	NA	N	OT	X	U	O	NA	560	14	14	14	14	1	67	24	67	NA	NA	NA	N	10/8/15	5	Y	TCEQ	U	2	U1	0	0	0	0	NA	NA	NA
83139	STONE_LAKE_DAM	NA	NA	NA	NA	TX07487	-97.165963	32.936282	NA	TARRANT	NA	NA	0	STONE_LAKE_HOA	P	NA	N	OT	X	U	O	NA	500	17	17	17	17	1	72	38	72	NA	NA	NA	Y	11/8/16	2	Y	TCEQ	U	160	U1	0	0	0	0	NA	NA	NA
66843	OKNONAME_30161	1998	NA	NA	NA	OK30161	-96.05666307	36.91391511	7	OSAGE	NONE	NA	0	SLICKER_INVESTMENTS	P	USDA-NRCS	NA	RE	HEK	SZ	O	NA	NA	30.5	30.5	30.5	30.5	10.4	75	28	75	NA	160	L	NR	9/14/11	5	Y	OWRB	C	1	V:_1;	0	0	0	0	NA	NA	NA
65251	OKNONAME_113010	1947	NA	OKNONAME_113010	NA	OK13051	-96.00781103	36.89918408	15	OSAGE	TR-CANEY_RIV	COPAN	4	HAWN_ENTERPRISES_LLC	P	N/A	NA	RE	HEZ	SZ	O	NA	150	40	40	40	40	200	80	60	80	NA	NA	L	NR	9/13/11	5	Y	OWRB	C	1	V:_1;	0	0	0	0	NA	NA	NA
83150	CIRCLE_T_REGIONAL_DETENTION_DAM	2017	NA	NA	NA	TX07499	-97.221376	32.988163	NA	DENTON	NA	NA	0	AIL_INVESTMENT_LP	P	PELOTON_LAND_SOLUTIONS	N	OT	X	U	O	NA	419	9	9	9	9	1	82	0	82	NA	NA	NA	NR	10/19/17	5	Y	TCEQ	U	50	U1	0	0	0	0	NA	NA	NA
63959	OKNONAME_137082	1960	NA	OKNONAME_137082	NA	OK10043	-97.70856835	34.66687991	10	STEPHENS	TR_BLACK_BEAR_CREEK	HWY_29_BRIDGE	2	JEFF_TURNER	P	N/A	NA	RE	HEZ	SZ	O	NA	600	25	25	23	25	219	83	76	83	NA	NA	L	NR	8/31/11	5	Y	OWRB	C	1	V:_1;	0	0	0	0	NA	NA	NA
83066	NAUTILUS_DAM	NA	NA	NA	NA	TX07408	-97.403207	33.277268	NA	WISE	NA	NA	0	PETER_NASR;WISE_COUNTY;ERIC_CARPENTER;	LP	NA	N	OT	X	U	O	NA	510	23	23	NA	23	2	88	47	88	NA	NA	NA	N	10/3/12	5	Y	TCEQ	U	6	U2	0	0	0	0	NA	NA	NA
81589	MEADOWS_LAKES_EAST_LAKE_DAM	1959	NA	NA	NA	TX05790	-97.247767	32.833216	NA	TARRANT	TR-BIG_FOSSIL_CREEK	RICHLAND_HILLS	0	MEADOW_LAKES_COMMUNITY_IMPROVEMENT_ASSOCIATION;SKYLARK_CIRCLE_COMMUNITY_IMPROVEMENT_ASSOCIATION;	P	SPAIN_AYRES_&_ASSOCIATES	N	RE	XK	UZ	R	NA	800	19	24	19	24	1	129	80	129	NA	0.44	NA	N	9/14/16	5	Y	TCEQ	U	50	U1	0	0	0	0	NA	NA	NA
65916	SMITH_MARVIN	1965	NA	SMITH_MARVIN	NA	OK20984	-95.3357085	35.39638471	30	MUSKOGEE	TR-GEORGES_FORK_CR	FOREMAN	6	SMITH_MARVIN	P	NA	NA	RE	HEZ	SZ	I	NA	500	35	35	24	35	193	138	58	138	NA	NA	L	NR	3/4/04	5	Y	OWRB	C	1	V:_1;	0	0	0	0	NA	NA	NA
64585	OKNONAME_111053	1960	NA	OKNONAME_111053	NA	OK12315	-95.99717688	35.47945725	25	OKMULGEE	TR-BURGESS_CREEK	SCHULTER	4	DONALD_A_WELLS	P	N/A	NA	RE	HEZ	SZ	O	NA	3430	25	25	25	25	100	150	100	150	NA	NA	L	NR	8/22/11	5	Y	OWRB	C	1	V:_1;	0	0	0	0	NA	NA	NA
66662	HENRY_D_GLENN	NA	NA	HENRY_D._GLENN	NA	OK22250	-96.608492	34.23959777	6	JOHNSTON	BIG_SANDY_CREEK	NA	0	GENE_A_&_JUDY_ANN_LAFITTE	P	NA	NA	RE	HEZ	SZ	C	NA	NA	24	24	24	24	122	155	47	155	NA	500	L	NR	3/10/03	5	Y	OWRB	C	1	V:_1;	0	0	0	0	NA	NA	NA
66826	OKNAME_30144	1997	NA	NA	NA	OK30144	-96.03351035	35.22820498	27	HUGHES	SOUTH_CANADIAN_RIVER	NA	0	MIDDLE_CREEK_LLC	P	USDA-NRCS	NA	RE	HEK	SZ	R	NA	400	19.7	19.7	19.7	19.7	2.4	195.1	77.8	195.1	NA	215	L	NR	8/8/11	5	Y	OWRB	C	1	V:_1;	0	0	0	0	NA	NA	NA
65086	HAGEE_NO_1	1979	NA	HAGEE_NO.1	NA	OK12876	-97.11040129	34.43716956	29	MURRAY	TR-WASHITA_RIVER	DOUGHERTY	NA	VICTOR_E_&_TAMMY_GARRETT	P	USDA_NRCS	N	RE	HEZ	SZ	O	NA	415	25	25	25	25	230	250	70	250	NA	NA	L	NR	6/12/02	5	Y	OWRB	C	1	V:_1;	0	0	0	0	NA	USDA_NRCS	NA
80164	WESTERN_LAKE_DAM	1970	NA	NA	NA	TX04281	-97.815922	32.61756	NA	PARKER	HART_BRANCH	GRANBURY	13	WESTERN_LAKE_ESTATES_OWNERS_ASSOCIATION	P	NO_DATA_FOR_ORIGINAL_DESIGNER	N	RE	X	U	R	NA	860	36	36	36	36	2	510	175	510	NA	NA	NA	N	7/16/15	2	Y	TCEQ	U	174	U2	0	0	0	0	NA	NA	NA
80203	BROWNWOOD_LATERALS_WS_SCS_SITE_22_DAM	1973	NA	0	NA	TX04323	-98.823332	31.633332	NA	BROWN	TR-PECAN_BAYOU	BEND	NA	PECAN_BAYOU_SWCD;BROWN_COUNTY;	L	USDA_NRCS	N	RE	X	U	CP	NA	1080	47	47	47	47	2	715	52	715	NA	2.36	NA	Y	5/23/16	5	Y	TCEQ	U	112	U2;S1	82220	0	0	0	USDA_NRCS	USDA_NRCS	USDA_NRCS
76941	GREEN_CREEK_WS_SCS_SITE_3_DAM	1954	NA	0	NA	TX00894	-98.305062	32.165227	NA	ERATH	TR-GREEN_CREEK	NONE	NA	UPPER_LEON_SWCD;ERATH_COUNTY;	L	USDA_NRCS	N	RE	X	U	CIR	NA	2180	28	28	28	28	2	927	164	927	NA	NA	NA	N	5/5/16	5	Y	TCEQ	U	155	U2;S1	63647	0	0	0	USDA_NRCS	USDA_NRCS	USDA_NRCS
76918	GREEN_CREEK_WS_SCS_SITE_6_DAM	1955	NA	0	NA	TX00871	-98.344052	32.116292	NA	ERATH	BELL_BRANCH	NONE	NA	UPPER_LEON_SWCD;ERATH_COUNTY;	L	USDA_NRCS	N	RE	X	U	CR	NA	2232	31	31	31	31	2	970	68	970	NA	NA	NA	N	4/11/16	5	Y	TCEQ	U	105	U2;S1	86400	0	0	0	USDA_NRCS	USDA_NRCS	USDA_NRCS
76942	GREEN_CREEK_WS_SCS_SITE_4_DAM	1955	NA	0	NA	TX00895	-98.338837	32.134487	NA	ERATH	CAT_BRANCH	NONE	NA	UPPER_LEON_SWCD;ERATH_COUNTY;	L	USDA_NRCS	N	RE	X	U	CR	NA	2540	24	24	24	24	2	1150	48	1150	NA	NA	NA	N	7/15/16	5	Y	TCEQ	U	180	U2;S1	55682	0	0	0	USDA_NRCS	USDA_NRCS	USDA_NRCS
76943	GREEN_CREEK_WS_SCS_SITE_5_DAM	1955	NA	0	NA	TX00896	-98.284022	32.135392	NA	ERATH	TR-GREEN_CREEK	NONE	NA	UPPER_LEON_SWCD;ERATH_COUNTY;	L	USDA_NRCS	N	RE	X	U	CIR	NA	4120	40	40	40	40	2	1197	137	1197	NA	NA	NA	N	7/27/16	5	Y	TCEQ	U	305	U2;S1	73073	0	0	0	USDA_NRCS	USDA_NRCS	USDA_NRCS
76940	GREEN_CREEK_WS_SCS_SITE_2_DAM	1955	NA	0	NA	TX00893	-98.317012	32.170887	NA	ERATH	TR-GREEN_CREEK	NONE	NA	UPPER_LEON_SWCD;ERATH_COUNTY;	L	USDA_NRCS	N	RE	X	U	CIR	NA	2030	24	24	24	24	2	1344	149	1344	NA	NA	NA	N	7/6/16	5	Y	TCEQ	U	205	U2;S1	61722	0	0	0	USDA_NRCS	USDA_NRCS	USDA_NRCS
78724	BROWNWOOD_LATERALS_WS_SCS_SITE_21_DAM	1966	NA	0	NA	TX02755	-98.836667	31.716667	NA	BROWN	EAST_FORK_STEPPES_CREEK	NONE	NA	PECAN_BAYOU_SWCD;BROWN_COUNTY;	L	USDA_NRCS	N	RE	X	U	CIP	NA	950	44	44	44	44	2	1715	89	1715	NA	NA	NA	N	4/19/16	5	Y	TCEQ	U	108	U2;S1	70270	0	0	0	USDA_NRCS	USDA_NRCS	USDA_NRCS
76939	GREEN_CREEK_WS_SCS_SITE_1_DAM	1955	NA	0	NA	TX00892	-98.341352	32.165082	NA	ERATH	GREEN_CREEK	NONE	NA	UPPER_LEON_SWCD;ERATH_COUNTY;	L	USDA_NRCS	N	RE	X	U	CIR	NA	3094	29	29	29	29	2	1745	182	1745	NA	NA	NA	N	7/18/16	5	Y	TCEQ	U	255	U2;S1	83024	0	0	0	USDA_NRCS	USDA_NRCS	USDA_NRCS
76921	GREEN_CREEK_WS_SCS_SITE_9_DAM	1956	NA	0	NA	TX00874	-98.294092	32.083652	NA	ERATH	COTTONWOOD_CREEK	NONE	NA	UPPER_LEON_SWCD;ERATH_COUNTY;	L	USDA_NRCS	N	RE	X	U	CR	NA	3473	32	32	32	32	2	1831	54	1831	NA	NA	NA	N	4/11/16	5	Y	TCEQ	U	255	U2;S1	95551	0	0	0	USDA_NRCS	USDA_NRCS	USDA_NRCS
76919	GREEN_CREEK_WS_SCS_SITE_7_DAM	1956	NA	0	NA	TX00872	-98.310116	32.10837	NA	ERATH	TR-BELL_BRANCH	NONE	NA	UPPER_LEON_SWCD;ERATH_COUNTY;	L	USDA_NRCS	N	RE	X	U	CR	NA	2451	36	36	36	36	2	2091	148	2091	NA	NA	NA	N	7/15/16	5	Y	TCEQ	U	205	U2;S1	127038	0	0	0	USDA_NRCS	USDA_NRCS	USDA_NRCS
77558	DENTON_CREEK_WS_SCS_SITE_16_DAM	1968	NA	0	NA	TX01524	-97.503945	33.413133	NA	WISE	TR-DENTON_CREEK	NONE	NA	WISE_SWCD;WISE_COUNTY;	L	USDA_NRCS	N	RE	X	U	C	NA	1470	54	54	54	54	2	2100	171	2100	NA	5.63	NA	NR	NA	0	Y	TCEQ	U	278	U2;S1	186100	0	0	0	USDA_NRCS	USDA_NRCS	USDA_NRCS
66675	DENMARK_CREEK_LAKE	1997	NA	DENMARK_CREEK_LAKE	NA	OK22263	-97.001857	34.337781	33	MURRAY	DENMARK_CREEK	NA	0	JIM_HOUSTON_&_NEAL_C_SMALL_PARTNERS_LTD	P	CHARLES_E._SULLIVAN	NA	RE	HEZ	SZ	R	NA	60	60	60	60	60	70	2200	1700	2200	NA	2370	L	NR	8/26/15	5	Y	OWRB	C	4	V:_1;	0	0	0	0	NA	NA	NA
76763	ELM_FORK_WS_SCS_SITE_5_DAM	1955	NA	0	NA	TX00713	-97.493607	33.655992	NA	MONTAGUE	ELM_FORK_TRINITY	NONE	NA	UPPER_ELM_RED_SWCD;MONTAGUE_COUNTY;MUENSTER_WATER_DISTRICT;	L	USDA_NRCS	N	RE	X	U	CS	NA	3400	60	60	60	60	1	6457	530	6457	NA	12.5	NA	NR	5/1/13	0	Y	TCEQ	U	13	S1;U1	289688	0	0	0	USDA_NRCS	USDA_NRCS	USDA_NRCS
62780	JACKSON_LAKE	1968	NA	JACKSON_LAKE	NA	OK00569	-96.112538	35.875907	11	CREEK	TR-KENYON_CR	MOUNDS	NA	RURAL_WATER_DISTRICT_Num7	L	NA	N	RE	HEZ	SZ	S	NA	1584	52	52	52	52	27000	8300	550	8300	NA	940	L	NR	3/3/05	5	Y	OWRB	C	2	V:_1;	0	0	0	0	NA	NA	NA
76478	COFFEE_MILL_DAM	1969	NA	NA	NA	TX00419	-96.97279528	33.73402012	NA	FANNIN	COFFEE_MILL_CREEK	NA	0	USDA_FS	F	NA	N	RE	NA	NA	FFR	NA	3698	40	NA	25	40	34500	13100	8000	13100	NA	39	L	NR	9/23/09	10	Y	TCEQ	U	0	NA	0	0	0	0	NA	NA	NA
80678	MEADOWLAKES_2_DAM	1967	NA	MEADOWLAKES_NO_2_DAM	NA	TX04835	-98.291317	30.569678	NA	BURNET	TR-BACKBONE_CREEK	MARBLE_FALLS	0	CITY_OF_MEADOWLAKES	L	WILLIS_ENVIRONMENTAL_ENGINEERING_INC;WILLIS_ENVIRONMENTAL_ENGINEERING_INC	N	RE	XK	UZ	CIR	1978S	300	14	14	14	14	2	52	28	52	1.2	0.15	NA	Y	11/2/16	5	Y	TCEQ	U	22	U2	0	0	0	0	NA	NA	NA
80677	MEADOWLAKES_1_DAM	1967	NA	MEADOWLAKES_NO_1_DAM	NA	TX04834	-98.290843	30.571105	NA	BURNET	TR-BACKBONE_CREEK	MARBLE_FALLS	0	CITY_OF_MEADOWLAKES	L	WILLIS_ENVIRONMENTAL_ENGINEERING_INC;WILLIS_ENVIRONMENTAL_ENGINEERING_INC	N	RE	XK	UZ	IORS	1978S	400	21	21	21	21	1	121	47	121	1.8	0.15	NA	Y	11/2/16	5	Y	TCEQ	U	15	U1	0	0	0	0	NA	NA	NA
83338	BOES_SKI_LAKE_DAM	2012	NA	NA	NA	TX09651	-98.125377	30.232057	NA	HAYS	NA	NA	0	NA	X	LOOMIS_PARTNERS_INC	N	RE	X	U	O	NA	600	34.5	34.5	34.5	34.5	169	20.1	18	20.1	2.2	0.014	NA	NR	7/6/12	0	N	NA	U	20	U1	0	0	0	0	NA	NA	NA
83202	BRIARCLIFF_DAM_NO_1	1966	NA	NA	NA	TX09101	-98.048945	30.394923	NA	TRAVIS	CAT_CREEK	NA	0	BRIARCLIFF_PROPERTY_OWNERS_ASSOCIATION_INC	P	NO_DATA_FOR_ORIGINAL_DESIGNER	N	RE	X	U	O	NA	295	18	18	18	18	1	14	13	14	2.8	0.33	NA	N	10/31/17	2	Y	TCEQ	U	33	U1	0	0	0	0	NA	NA	NA
83201	BRIARCLIFF_DAM_NO_4	1970	NA	BRIARCLIFF_DAM_NO_4_LOCH_LESLIE	NA	TX09100	-98.044182	30.405332	NA	TRAVIS	CAT_CREEK	NA	0	BRIARCLIFF_PROPERTY_OWNERS_ASSOCIATION_INC	P	NO_DATA_FOR_ORIGINAL_DESIGNER	N	RE	X	U	R	NA	440	14	14	14	14	1	28	24	28	3	1.05	NA	N	10/31/17	5	Y	TCEQ	U	62	U1	0	0	0	0	NA	NA	NA
82144	OKEEFE_DAM	1977	NA	NA	NA	TX06374	-99.053402	29.867722	NA	KERR	MASON_CREEK	NA	0	PETE_SELIG	P	NO_DATA_FOR_ORIGINAL_DESIGNER;GIVLER_ENGINEERING_(FRENCH_DRAIN)	N	RE	XK	UZ	P	2003O	415	31	31	31	31	1	83	68	83	3.5	0.5	NA	N	6/12/17	5	Y	TCEQ	U	70	U3	0	0	0	0	NA	NA	NA
82878	CATFISH_DAM	NA	NA	BOOT_RANCH_DAM_1440_NO_2	NA	TX07209	-98.891	30.3594	NA	GILLESPIE	PALO_ALTO_CREEK	NA	0	TX_77_BOOT_RANCH_CIRCLE_LLC	P	NO_DATA_FOR_ORIGINAL_DESIGNER	N	RE	X	U	R	NA	225	22.2	22.2	22.2	22.2	1	59.3	30.8	59.3	3.6	0.8	NA	NR	11/4/10	2	N	TCEQ	U	75	U2	0	0	0	0	NA	NA	NA
81771	NAMELESS_VALLEY_RANCH_DAM_NO_1	1962	NA	NA	NA	TX05986	-97.916678	30.531223	NA	TRAVIS	PALMETTO_HOLLOW	JONESTOWN	3	TRAVISSO_LTD	P	HDR;HDR	N	RE	XK	UZ	R	1991S	566	25	25	25	25	2	74	30	74	4.3	1.12	NA	Y	5/27/15	5	Y	TCEQ	U	4	U2	0	0	0	0	NA	NA	NA
83117	SOLAR_BLISS_DAM	NA	NA	SOLAR_BLISS	NA	TX07465	-98.123603	30.316759	NA	HAYS	UNNAMMED_TRIB._OF_HAMILTON_CREEK	NA	0	WILDA_CAMPBELL	P	NA	N	RE	X	U	O	NA	700	22	22	22	22	2	128	35	128	4.5	1.9	NA	NR	3/8/16	0	N	TCEQ	U	50	U2	0	0	0	0	NA	NA	NA
83204	BRIARCLIFF_DAM_NO_3	1966	NA	NA	NA	TX09103	-98.045257	30.399846	NA	TRAVIS	CAT_CREEK	NA	0	BRIARCLIFF_PROPERTY_OWNERS_ASSOCIATION_INC	P	NO_DATA_FOR_ORIGINAL_DESIGNER	N	RE	ICK	RSK	O	NA	335	16	16	16	16	1	14	12	14	5	0.7	NA	N	10/31/17	5	Y	TCEQ	U	80	U1	0	0	0	0	NA	NA	NA
80201	APACHE_LAKE_DAM	1969	NA	NA	NA	TX04321	-97.921702	30.383357	NA	TRAVIS	TR-COLORADO_RIVER	NA	0	APACHE_SHORES_PROPERTY_OWNERS_ASSOCIATION	P	UNKNOWN;ESPEY_HOUSTON_AND_ASSOCIATES_INC	N	RE	XK	UZ	R	1982H	255	38	41	38	41	1	82	54	82	5.1	0.6	NA	Y	4/3/18	5	Y	TCEQ	U	38	U1	0	0	0	0	NA	NA	NA
83203	BRIARCLIFF_DAM_NO_2	1966	NA	NA	NA	TX09102	-98.047502	30.398037	NA	TRAVIS	CAT_CREEK	NA	0	BRIARCLIFF_PROPERTY_OWNERS_ASSOCIATION_INC	P	NO_DATA_FOR_ORIGINAL_DESIGNER	N	RE	ICK	RSK	O	NA	380	13	13	13	13	1	15	14	15	5.5	0.56	NA	N	10/31/17	5	Y	TCEQ	U	62	U1	0	0	0	0	NA	NA	NA
83356	CULLEN_COUNTRY_LAKE_DAM	NA	NA	NA	NA	TX09698	-97.852607	30.100222	NA	HAYS	NA	NA	0	CULLEN_COUNTRY_HOMEOWNERS_ASSOCIATION	P	NA	N	OT	X	U	O	NA	600	16	16	16	16	3	40	25	40	6	0.8	NA	N	4/3/18	1	Y	TCEQ	U	122	U3	0	0	0	0	NA	NA	NA
83037	GRAND_MESA_7_DAM	NA	NA	NA	NA	TX07375	-97.912437	30.545142	NA	TRAVIS	BLOODY_HOLLOW_CREEK	NA	0	LOOKOUT_DEVELOPMENT_GROUP_LP	P	NA	N	RE	X	U	O	NA	400	20	20	20	20	1	46	0.15	46	6	1.4	NA	N	2/19/14	5	Y	TCEQ	U	40	U1	0	0	0	0	NA	NA	NA
83081	SYCAMORE_CREEK_DAM	NA	NA	NA	NA	TX07425	-98.018544	29.981399	NA	HAYS	SYCAMORE_CREEK	NA	0	NEEDMORE_RANCH_II_LTD	P	NA	N	RE	X	U	O	NA	340	29	29	29	29	1	85	56	85	6.48	1.29	NA	NR	5/28/13	0	N	TCEQ	U	73	U1	0	0	0	0	NA	NA	NA
83332	LITTLE_BARTON_CREEK_DAM	NA	NA	NO_NAME_TANK_DAM	NA	TX09639	-98.084116	30.219982	NA	HAYS	LITTLE_BARTON_CREEK	NA	0	CITY_OF_DRIPPING_SPRINGS	L	NA	N	OT	X	U	O	NA	775	14	14	14	14	2	45	37	45	8	1.6	NA	Y	10/17/17	5	Y	TCEQ	U	37	U2	0	0	0	0	NA	NA	NA
83113	GUTIERREZ_RANCH_DAM	2003	NA	NA	NA	TX07460	-99.250738	29.883883	NA	BANDERA	CHALK_CREEK	NA	0	ROBERT_GUTIERREZ	P	UNKNOWN	N	OT	X	U	R	NA	265	34	34	34	34	1	133	73	133	9.75	1.2	NA	NR	11/24/15	0	N	TCEQ	U	130	U1;V1	0	0	0	0	NA	NA	NA
82753	RIVER_OAKS_RANCH_DAM	NA	NA	NA	NA	TX07060	-98.103296	30.281665	NA	HAYS	FITZHUGH_CREEK	NA	0	HAYS_COUNTY;RIVER_OAKS_RANCH_DEVELOPMENT_CORPORATION;	LP	NO_DATA_FOR_ORIGINAL_DESIGNER	N	CNRE	X	U	R	NA	660	25	25	25	25	2	130	101	130	11	0.61	NA	Y	4/19/16	5	Y	TCEQ	U	13	U2	0	0	0	0	NA	NA	NA
80280	RIVERHILL_LAKE_DAM	1967	NA	NA	NA	TX04408	-99.135441	30.017647	NA	KERR	CAMP_MEETING_CREEK	NA	0	RIVERHILL_COUNTRY_CLUB_INC	P	ESPEY_HOUSTON_AND_ASSOCIATES_INC	N	RE	XK	UZ	IR	NA	805	23	23	23	23	3	250	70	250	11.5	7.81	NA	Y	11/23/15	5	Y	TCEQ	U	600	U3	0	0	0	0	NA	NA	NA
82988	WHITEWATER_SPRINGS_DAM	1999	NA	NA	NA	TX07323	-98.112692	30.631957	NA	BURNET	TR_COW_CREEK	LAGO_VISTA	19.5	WHITEWATER_SPRINGS_PROPERTY_OWNERS_ASSOCIATION_INC	P	NO_DATA_FOR_ORIGINAL_DESIGNER	N	RE	X	U	O	NA	657	39.3	39.3	39.3	39.3	66	196	150	196	13	0.69	NA	Y	7/7/10	2	N	TCEQ	U	23	U4	0	0	0	0	NA	NA	NA
80870	POOLE_LAKE_DAM	1974	NA	NA	NA	TX05048	-99.161072	30.133905	NA	KERR	BEAR_HOLLOW_BRANCH	KERRVILLE	6	TR_FARM_LLC	P	NO_DATA_FOR_ORIGINAL_DESIGNER	N	RE	XK	UZ	PS	NA	900	26	26	26	26	3	273	97	273	13.2	1.47	NA	N	11/23/15	5	Y	TCEQ	U	138	U3	0	0	0	0	NA	NA	NA
78875	ARMSTRONG_LAKE_DAM	1964	NA	NA	NA	TX02910	-99.411056	29.770672	NA	BANDERA	WEST_PRONG_MEDINA_RIVER	MEDINA	10	MTC_HOLDINGS_LTD	P	NO_DATA_FOR_ORIGINAL_DESIGNER;UNKNOWN;UNKNOWN;NO_DATA	N	RE	XK	UZ	R	2005H;1989H;1982S	1750	26	26	26	26	2	220	95	220	14	0.32	NA	Y	8/7/14	5	Y	TCEQ	U	174	U2;V1	0	0	0	0	NA	NA	NA
82323	SALADO_CREEK_WS_SCS_SITE_10_DAM	1994	NA	0	NA	TX06600	-98.439222	29.594862	NA	BEXAR	MUD_CREEK	SAN_ANTONIO	NA	SAN_ANTONIO_RIVER_AUTHORITY;ALAMO_SWCD;CITY_OF_SAN_ANTONIO;	L	USDA_NRCS	N	RE	X	U	C	NA	1270	66	81.8	66	81.8	37550	4063	97	4063	15	3.9	NA	Y	8/4/15	5	Y	TCEQ	U	244	U2;S1	226019	0	0	0	USDA_NRCS	USDA_NRCS	USDA_NRCS
80838	SALADO_CREEK_WS_SCS_SITE_9_DAM	1982	NA	0	NA	TX05016	-98.469057	29.627175	NA	BEXAR	MUD_CREEK	SAN_ANTONIO	NA	SAN_ANTONIO_RIVER_AUTHORITY;ALAMO_SWCD;CITY_OF_SAN_ANTONIO;	L	USDA_NRCS	N	RE	XK	RSK	C	NA	2140	49.6	55.3	55.3	55.3	44750	2612	93.6	2612	16	2.33	NA	Y	8/11/15	0	Y	TCEQ	U	303	U2;S1	192000	0	0	0	USDA_NRCS	USDA_NRCS	USDA_NRCS
78442	CENTER_POINT_LAKE_DAM	1956	NA	NA	NA	TX02458	-99.039772	29.946467	NA	KERR	GUADALUPE_RIVER	CENTER_POINT	1	KERR_COUNTY	L	GEORGE_L_DAHL	N	CN	X	U	CR	NA	282	15	18	15	18	82	87	87	87	16.7	728	NA	NR	6/12/17	0	Y	TCEQ	U	75	S1;U1	0	0	0	0	NA	NA	NA
80613	SALADO_CREEK_WS_SCS_SITE_11_DAM	1980	NA	0	NA	TX04760	-98.43267	29.603072	NA	BEXAR	ELM_CREEK	SAN_ANTONIO	NA	SAN_ANTONIO_RIVER_AUTHORITY;ALAMO_SWCD;CITY_OF_SAN_ANTONIO;	L	USDA_NRCS	N	RE	XK	RSZ	C	NA	1775	64	80	64	80	18107	6318	84	6318	17	6.65	NA	Y	8/31/15	5	Y	TCEQ	U	78	U2;S1	328639	0	0	0	USDA_NRCS	USDA_NRCS	USDA_NRCS
80639	SHADOW_DANCE_RANCH_DAM	1978	NA	NA	NA	TX04790	-99.319812	29.718467	NA	BANDERA	RYLE_CREEK	TARPLEY	5	JACK_WHEELER	P	D_R_VOELKEL_PE	N	RE	XK	UZ	R	NA	850	35	35	35	35	1	377	153	377	18	3.5	NA	Y	8/6/14	5	Y	TCEQ	U	180	U1	0	0	0	0	NA	NA	NA
78649	VALLEY_CREEK_WS_SCS_SITE_10_DAM	1966	NA	0	NA	TX02677	-100.103435	32.203537	NA	TAYLOR	WEST_FORK_SPRING_CREEK	WINGATE	NA	VALLEY_CREEK_WCD;MIDDLE_CLEAR_FORK_SWCD;TAYLOR_COUNTY;	L	USDA_NRCS	N	RE	X	U	CP	NA	1950	35	35	35	35	2	972	85	972	18	3.26	NA	Y	5/6/16	5	Y	TCEQ	U	208	U2;S1	102360	0	0	0	USDA_NRCS	USDA_NRCS	USDA_NRCS
76395	LOWER_SAN_SABA_RIVER_WS_SCS_SITE_14A_DAM	1973	NA	0	NA	TX00335	-98.865672	31.101927	NA	SAN_SABA	WALLACE_CREEK	NONE	NA	SAN_SABA_SWCD;SAN_SABA_COUNTY;	L	USDA_NRCS	N	RE	HEK	RK	C	NA	1700	50	50	50	50	25424	4185	121	4185	18	11.98	NA	Y	4/17/18	0	Y	TCEQ	U	180	U2;S1	139510	0	0	0	USDA_NRCS	USDA_NRCS	USDA_NRCS
80412	COMAL_RIVER_WS_SCS_SITE_1_DAM	1979	NA	0	NA	TX04547	-98.286932	29.687578	NA	COMAL	WEST_FORK_DRY_COMAL_CREEK	COMAL	NA	CITY_OF_NEW_BRAUNFELS;COMAL-GUADALUPE_SWCD;EDWARDS_AQUIFER_AUTHORITY;COMAL_COUNTY_COMMISSIONERS_COURT;	L	USDA_NRCS	N	RE	XK	UZ	CO	NA	2530	70	74	70	74	48849	6763	79	6763	18	18.5	NA	Y	11/20/17	0	Y	TCEQ	U	401	U2;S1	525408	0	0	0	USDA_NRCS	USDA_NRCS	USDA_NRCS
82167	SALADO_CREEK_WS_SCS_SITE_7_DAM	1987	NA	0	NA	TX06398	-98.50396	29.561392	NA	BEXAR	PANTHER_SPRINGS_CREEK	SAN_ANTONIO	NA	SAN_ANTONIO_RIVER_AUTHORITY;ALAMO_SWCD;CITY_OF_SAN_ANTONIO;	L	USDA_NRCS	N	RE	XK	UZ	C	NA	2264	47.3	51.8	47.3	51.8	52380	6864	94	6864	18	6.04	NA	Y	8/11/15	5	Y	TCEQ	U	355	U2;S1	484188	0	0	0	USDA_NRCS	USDA_NRCS	USDA_NRCS
77582	YORK_CREEK_WS_SCS_SITE_1_DAM	1967	NA	0	NA	TX01548	-98.04634	29.813331	NA	COMAL	YORK_CREEK	HUNTER	NA	YORK_CREEK_IMPROVEMENT_DISTRICT;COMAL-GUADALUPE_SWCD;	L	USDA_NRCS	N	RE	IEK	RSK	CGS	NA	1157	81	81	81	81	72970	4570	135	4570	18.5	12.9	NA	Y	1/27/16	5	Y	TCEQ	U	292	U2;S1	258130	0	0	0	USDA_NRCS	USDA_NRCS	USDA_NRCS
77584	COMAL_RIVER_WS_SCS_SITE_3_DAM	1974	NA	0	NA	TX01550	-98.156592	29.739655	NA	COMAL	BLIEDERS_CREEK	NEW_BRAUNFELS	NA	CITY_OF_NEW_BRAUNFELS;COMAL-GUADALUPE_SWCD;EDWARDS_AQUIFER_AUTHORITY;COMAL_COUNTY_COMMISSIONERS_COURT;	L	USDA_NRCS	N	RE	IEK	RK	CGS	NA	1850	58	60	58	60	42084	6911	111	6911	19	11.6	NA	Y	11/20/17	0	Y	TCEQ	U	601	U2	201286	0	0	0	USDA_NRCS	USDA_NRCS	USDA_NRCS
82196	UPPER_SAN_MARCOS_RIVER_WS_SCS_SITE_3	1991	NA	0	NA	TX06432	-97.945358	29.906887	NA	HAYS	SINK_CREEK	SAN_MARCOS	NA	HAYS_COUNTY_SWCD;CITY_OF_SAN_MARCOS;HAYS_COUNTY;UPPER_SAN_MARCOS_WS_RECL_FCD;	L	USDA_NRCS	N	RE	X	U	C	NA	988	60	60	60	60	79912	4323	127	4323	20	5.6	NA	Y	8/11/15	5	Y	TCEQ	U	306	U2;S1	197569	0	0	0	USDA_NRCS	USDA_NRCS	USDA_NRCS
82108	UPPER_SAN_MARCOS_RIVER_WS_SCS_SITE_4	1985	NA	0	NA	TX06329	-98.031862	29.884867	NA	HAYS	PURGATORY_CREEK	SAN_MARCOS	NA	HAYS_COUNTY;CITY_OF_SAN_MARCOS;HAYS_COUNTY_SWCD;UPPER_SAN_MARCOS_WS_RECL_FCD;	L	USDA_NRCS	N	RE	XK	UZ	C	NA	977	100	100	100	100	60214	8421	215	8421	21	20.1	NA	Y	8/12/15	5	Y	TCEQ	U	369	U2;S1	274800	0	0	0	USDA_NRCS	USDA_NRCS	USDA_NRCS
77580	COMAL_RIVER_WS_SCS_SITE_4_DAM	1965	NA	0	NA	TX01546	-98.277438	29.651217	NA	COMAL	BEAR_CREEK	NEW_BRAUNFELS	NA	CITY_OF_NEW_BRAUNFELS;COMAL_COUNTY_COMMISSIONERS_COURT;COMAL-GUADALUPE_SWCD;EDWARDS_AQUIFER_AUTHORITY;	L	USDA_NRCS	N	RE	IEK	SZ	CGS	NA	1600	73	73	73	73	19612	5293	200	5293	22.3	13	NA	Y	11/21/17	5	Y	TCEQ	U	383	U2;V1	286570	0	0	0	USDA_NRCS	USDA_NRCS	USDA_NRCS
82148	BYRAMS_DAM	1979	NA	NA	NA	TX06378	-98.320102	30.16934	NA	BLANCO	MIDDLE_CREEK	NA	0	FRANKLIN_FAMILY_MANAGEMENT;MIDDLE_CREEK_RANCH;	P	JACK_HOLT_&_ASSOCIATES	N	RE	X	U	P	NA	900	45	45	45	45	1	584	182	584	25	4.6	NA	N	3/8/16	5	Y	TCEQ	U	100	U1	0	0	0	0	NA	NA	NA
80489	LOWER_SAN_SABA_RIVER_WS_SCS_SITE_13A_DAM	1980	NA	0	NA	TX04629	-98.834726	31.092802	NA	SAN_SABA	LATHAM_CREEK	HARKEYVILLE	NA	SAN_SABA_SWCD;SAN_SABA_COUNTY;	L	USDA_NRCS	N	RE	XK	UZ	C	NA	912	75	75	75	75	2	4269	197	4269	25	12.32	NA	Y	4/17/18	0	Y	TCEQ	U	203	U2;S1	201840	0	0	0	USDA_NRCS	USDA_NRCS	USDA_NRCS
80574	SALADO_CREEK_WS_SCS_SITE_5_DAM	1976	NA	0	NA	TX04717	-98.513025	29.638968	NA	BEXAR	PANTHER_SPRINGS_CREEK	HOLLYWOOD_PARK	NA	SAN_ANTONIO_RIVER_AUTHORITY;ALAMO_SWCD;CITY_OF_SAN_ANTONIO;	L	USDA_NRCS	N	RE	XEZ	RSK	C	NA	2673	56.5	58.1	56.5	58.1	30848	5807	198	5807	25	8.98	NA	Y	3/2/16	5	Y	TCEQ	U	403	U2;S1	350163	0	0	0	USDA_NRCS	USDA_NRCS	USDA_NRCS
80573	SALADO_CREEK_WS_SCS_SITE_1_DAM	1975	NA	0	NA	TX04716	-98.597042	29.658563	NA	BEXAR	SALADO_CREEK	SAN_ANTONIO	NA	SAN_ANTONIO_RIVER_AUTHORITY;ALAMO_SWCD;CITY_OF_SAN_ANTONIO;	L	USDA_NRCS	N	RE	FEK	RSK	C	NA	2320	71.1	83	71.1	83	28319	8675	199	8675	25	11.55	NA	Y	2/17/16	5	Y	TCEQ	U	203	U2;S1	541395	0	0	0	USDA_NRCS	USDA_NRCS	USDA_NRCS
81732	UPPER_SAN_MARCOS_RIVER_WS_SCS_SITE_1	1983	NA	0	NA	TX05945	-97.973812	29.918931	NA	HAYS	SINK_CREEK	SAN_MARCOS	NA	HAYS_COUNTY_SWCD;CITY_OF_SAN_MARCOS;HAYS_COUNTY;UPPER_SAN_MARCOS_WS_RECL_FCD;	L	USDA_NRCS	N	RE	XK	UZ	C	NA	2905	80	80	80	80	76927	18399	304	18399	25	33.6	NA	Y	8/11/15	5	Y	TCEQ	U	354	U2;S1	861970	0	0	0	USDA_NRCS	USDA_NRCS	USDA_NRCS
80096	SALADO_CREEK_WS_SCS_SITE_12_DAM	1974	NA	0	NA	TX04208	-98.388587	29.625278	NA	BEXAR	ELM_WATERHOLE_CREEK	SAN_ANTONIO	NA	SAN_ANTONIO_RIVER_AUTHORITY;ALAMO_SWCD;CITY_OF_SAN_ANTONIO;	L	USDA_NRCS	N	RE	HEK	RSK	C	NA	2600	61.2	98	61.2	98	42865	7837	169	7837	28	13.5	NA	Y	8/31/15	5	Y	TCEQ	U	603	U2;S1	329248	0	0	0	USDA_NRCS	USDA_NRCS	USDA_NRCS
78353	JOHNSONS_DRAW_WS_SCS_SITE_7_DAM	1959	NA	0	NA	TX02366	-101.16	30.71667	NA	CROCKETT	GURLEY_DRAW	OZONA	NA	CROCKETT_SWCD;CROCKETT_COUNTY;	L	USDA_NRCS	N	RE	XEZ	RSK	C	NA	1867	40	48	47	48	22571.9	6548	179	6548	30	11.45	NA	Y	6/16/16	5	Y	TCEQ	U	253	U4;V1	172000	0	0	0	USDA_NRCS	USDA_NRCS	USDA_NRCS
78356	JOHNSONS_DRAW_WS_SCS_SITE_2_DAM	1958	NA	0	NA	TX02369	-101.187967	30.807107	NA	CROCKETT	JOHNSON_DRAW	OZONA	NA	CROCKETT_SWCD;CROCKETT_COUNTY;	L	USDA_NRCS	N	RE	X	U	C	NA	1785	42	50	50	50	31647	7080	132	7080	30	12.71	NA	Y	5/18/16	5	Y	TCEQ	U	303	U2;S1	230200	0	0	0	USDA_NRCS	USDA_NRCS	USDA_NRCS
82916	UPPER_SAN_MARCOS_RIVER_WS_NRCS_SITE_5_DAM	1989	NA	0	NA	TX07247	-97.969228	29.868866	NA	HAYS	PURGATORY_CREEK	SAN_MARCOS	NA	HAYS_COUNTY_SWCD;UPPER_SAN_MARCOS_WS_RECLAMATION_&_FCD;CITY_OF_SAN_MARCOS;HAYS_COUNTY;	L	USDA_NRCS	N	RE	HEK	SK	C	2000O	2959	71	80	71	80	50278	7329	215	7329	30	14.41	NA	Y	8/12/15	5	Y	TCEQ	U	305	U2	311350	0	0	0	USDA_NRCS	USDA_NRCS	USDA_NRCS
78357	JOHNSONS_DRAW_WS_SCS_SITE_4_DAM	1959	NA	0	NA	TX02370	-101.18667	30.80167	NA	CROCKETT	GARRETT_DRAW	OZONA	NA	CROCKETT_SWCD;CROCKETT_COUNTY;	L	USDA_NRCS	N	RE	XEZ	RSK	C	NA	2130	45	54	54	54	30217.4	8091	202	8091	30	17.76	NA	Y	5/18/16	5	Y	TCEQ	U	504	U2;S1;V1	242600	0	0	0	USDA_NRCS	USDA_NRCS	USDA_NRCS
77503	SALADO_CREEK_WS_SCS_SITE_2_DAM	1971	NA	0	NA	TX01469	-98.579236	29.663435	NA	BEXAR	LEWIS_CREEK	SAN_ANTONIO	NA	SAN_ANTONIO_RIVER_AUTHORITY;ALAMO_SWCD;CITY_OF_SAN_ANTONIO;	L	USDA_NRCS	N	RE	IEK	RSK	C	NA	1910	54.8	57.3	54.8	57.3	21923	4317	199	4317	31	5.74	NA	Y	2/17/16	5	Y	TCEQ	U	213	U2;S1	323430	0	0	0	USDA_NRCS	USDA_NRCS	USDA_NRCS
78294	DRY_DEVILS_AND_LOWREY_WS_SCS_SITE_11_DAM	1960	NA	0	NA	TX02306	-100.605	30.60833	NA	SUTTON	TR-LOWREY_DRAW	SONORA	NA	EDWARDS_PLATEAU_SWCD;SUTTON_COUNTY;	L	USDA_NRCS	N	RE	X	U	C	NA	1810	48	48	48	48	36730	9756	189	9756	31	16.9	NA	Y	6/5/12	5	Y	TCEQ	U	403	U3;V1	294952	0	0	0	USDA_NRCS	USDA_NRCS	USDA_NRCS
77501	SALADO_CREEK_WS_SCS_SITE_8_DAM	1973	NA	0	NA	TX01467	-98.475502	29.648046	NA	BEXAR	MUD_CREEK	SAN_ANTONIO	NA	SAN_ANTONIO_RIVER_AUTHORITY;ALAMO_SWCD;CITY_OF_SAN_ANTONIO;	L	USDA_NRCS	N	RE	X	U	C	NA	1675	62.4	69.4	61	69.4	45731	7100	196	7100	32	11.2	NA	Y	8/11/15	5	Y	TCEQ	U	403	U2;S1	311050	0	0	0	USDA_NRCS	USDA_NRCS	USDA_NRCS
80637	COMAL_RIVER_WS_SCS_SITE_2_DAM	1981	NA	0	NA	TX04788	-98.251286	29.675486	NA	COMAL	DRY_COMAL_CREEK	NEW_BRAUNFELS	NA	CITY_OF_NEW_BRAUNFELS;COMAL-GUADALUPE_SWCD;EDWARDS_AQUIFER_AUTHORITY;COMAL_COUNTY_COMMISSIONERS_COURT;	L	USDA_NRCS	N	ER	XK	UZ	CO	NA	3100	75	75	75	75	83172	19024	177	19024	32	30.1	NA	Y	11/21/17	0	Y	TCEQ	U	438	U2;S1	522733	0	0	0	USDA_NRCS	USDA_NRCS	USDA_NRCS
78359	JOHNSONS_DRAW_WS_SCS_SITE_6_DAM	1958	NA	0	NA	TX02372	-101.22333	30.75667	NA	CROCKETT	NEWTON_DRAW	OZONA	NA	CROCKETT_SWCD;CROCKETT_COUNTY;	L	USDA_NRCS	N	RE	IEK	RSK	C	NA	2200	44	45	44	45	20791	6145	110	6145	33	10.3	NA	Y	6/16/16	5	Y	TCEQ	U	253	U2;S1	278000	0	0	0	USDA_NRCS	USDA_NRCS	USDA_NRCS
77401	UPPER_BRUSHY_CREEK_WS_SCS_SITE_3_DAM	1962	NA	0	NA	TX01362	-97.805767	30.554287	NA	WILLIAMSON	BLOCK_HOUSE_CREEK	NONE	NA	UPPER_BRUSHY_CREEK_WCID;TAYLOR_SWCD;	L	USDA_NRCS	N	RE	XK	RSK	CP	NA	4400	55	55	55	55	26566.3	4954	196	4954	36	8.5	NA	Y	9/29/16	5	Y	TCEQ	U	253	U3;V1	319640	0	0	0	USDA_NRCS	USDA_NRCS	USDA_NRCS
78286	DRY_DEVILS_AND_LOWREY_WS_SCS_SITE_1_DAM	1961	NA	0	NA	TX02298	-100.66333	30.77667	NA	SCHLEICHER	TR-DRY_DEVILS_RIVER	SONORA	NA	ELDORADO_DIVIDE_SWCD;SCHLEICHER_COUNTY;	L	USDA_NRCS	N	RE	HEK	RSK	C	NA	2480	48	48	48	48	24909	9466	200	9466	37	20.61	NA	Y	6/6/12	5	Y	TCEQ	U	403	U2	227699	0	0	0	USDA_NRCS	USDA_NRCS	USDA_NRCS
78291	DRY_DEVILS_AND_LOWREY_WS_SCS_SITE_5_DAM	1960	NA	0	NA	TX02303	-100.62	30.685	NA	SUTTON	MECKEL_DRAW	SONORA	NA	EDWARDS_PLATEAU_SWCD;SUTTON_COUNTY;	L	USDA_NRCS	N	RE	IEK	RSK	C	NA	2346	52	52	52	52	24349	9610	199	9610	41	23.5	NA	Y	4/18/12	5	Y	TCEQ	U	354	U2;S1	244735	0	0	0	USDA_NRCS	USDA_NRCS	USDA_NRCS
77686	BRADY_CREEK_WS_SCS_SITE_1_DAM	1956	NA	0	NA	TX01658	-99.365022	31.092531	NA	MCCULLOCH	POST_OAK_CREEK	BRADY	NA	MCCULLOCH_SWCD	L	USDA_NRCS	N	RE	HEK	RSK	C	NA	2472	38	38	38	38	32203	3732	188	3732	42	7.03	NA	Y	5/9/17	2	Y	TCEQ	U	306	U2;S1	168000	0	0	0	USDA_NRCS	USDA_NRCS	USDA_NRCS
78285	DRY_DEVILS_AND_LOWREY_WS_SCS_SITE_2_DAM	1961	NA	0	NA	TX02297	-100.72	30.72	NA	SCHLEICHER	DRY_DEVILS_RIVER	SONORA	NA	ELDORADO_DIVIDE_SWCD;SCHLEICHER_COUNTY;	L	USDA_NRCS	N	RE	HEK	RSZ	C	NA	1870	48	48	48	48	22508	9232	200	9232	45	25.8	NA	Y	6/6/12	5	Y	TCEQ	U	404	U2;V1	200986	0	0	0	USDA_NRCS	USDA_NRCS	USDA_NRCS
78696	KWW_RANCH_LAKE_NO_1_DAM	1956	NA	NA	NA	TX02726	-98.515462	29.877092	NA	KENDALL	WALTER_CREEK	NA	0	KWW_RANCHES_LTD;CORDILLERA_RANCH_LTD;	LP	W_E_SIMPSON	N	RE	XK	UZ	R	NA	410	39	39	39	39	1	1170	600	1170	47.7	6.4	NA	N	7/15/14	5	Y	TCEQ	U	90	O1;U1	0	0	0	0	NA	NA	NA
78287	DRY_DEVILS_AND_LOWREY_WS_SCS_SITE_3_DAM	1961	NA	0	NA	TX02299	-100.68333	30.695	NA	SUTTON	DRY_DEVILS_RIVER	SONORA	NA	EDWARDS_PLATEAU_SWCD;SUTTON_COUNTY;	L	USDA_NRCS	N	RE	XK	UZ	C	NA	2460	38	38	38	38	18440	10643	200	10643	50	23.93	NA	Y	4/17/12	5	Y	TCEQ	U	440	U2;S1	176980	0	0	0	USDA_NRCS	USDA_NRCS	USDA_NRCS
78354	JOHNSONS_DRAW_WS_SCS_SITE_3_DAM	1958	NA	0	NA	TX02367	-101.26833	30.83333	NA	CROCKETT	GARRETT_DRAW	OZONA	NA	CROCKETT_SWCD;CROCKETT_COUNTY;	L	USDA_NRCS	N	RE	XEZ	RSK	C	NA	2530	36	37	36	37	19375	11641	174	11641	50	16.7	NA	Y	6/16/16	5	Y	TCEQ	U	302	U2;S1	181516	0	0	0	USDA_NRCS	USDA_NRCS	USDA_NRCS
80514	UPPER_CIBOLO_CREEK_WS_SCS_SITE_3_DAM	1980	NA	0	NA	TX04655	-98.783157	29.779341	NA	KENDALL	FREDERICK_CREEK	BOERNE	NA	KENDALL_SWCD;CITY_OF_BOERNE;KENDALL_COUNTY;	L	USDA_NRCS	N	RE	IEK	RK	CR	NA	2436	76	76	76	76	56812	4750	394	4750	51	8.6	NA	Y	2/9/17	5	Y	TCEQ	U	504	U2;S1	593588	0	0	0	USDA_NRCS	USDA_NRCS	USDA_NRCS
78355	JOHNSONS_DRAW_WS_SCS_SITE_1_DAM	1957	NA	0	NA	TX02368	-101.212213	30.873745	NA	CROCKETT	JOHNSON_DRAW	OZONA	NA	CROCKETT_SWCD;CROCKETT_COUNTY;	L	USDA_NRCS	N	RE	IEK	RSK	C	NA	4000	40	41	40	41	20087	11550	166	11550	51	17	NA	Y	6/16/16	5	Y	TCEQ	U	302	U2;S1	206528	0	0	0	USDA_NRCS	USDA_NRCS	USDA_NRCS
80618	ROBERT_L_PARKER_DAM	1977	NA	NA	NA	TX04765	-99.161396	29.877221	NA	BANDERA	VERDE_CREEK	NA	0	BBR_CYPRESS_SPRINGS_RANCH_PARTNERS_LLC	P	LEWIS_B_SEWARD_PE;LEWIS_B_SEWARD_PE	N	RE	XK	RSZ	CIR	1983S	850	36	39	36	39	3	518	277	518	54	3.4	NA	Y	8/7/14	5	Y	TCEQ	U	362	U3;S1;V1	0	0	0	0	NA	NA	NA
80509	KERRVILLE_PONDING_DAM	1980	NA	NA	NA	TX04650	-99.165032	30.053468	NA	KERR	GUADALUPE_RIVER	KERRVILLE	0	CITY_OF_KERRVILLE	L	TURNER_COLLIE_AND_BRADEN_INC;ESPEY,_HUSTON_&_ASSOCIATES,_INC.	N	OTRE	FCK	RSK	IRS	1986S	826	35	35	35	35	75414	2499	835	2499	106	488	NA	Y	4/19/17	5	Y	TCEQ	CU	608	U2;V2;O1	0	0	0	0	NA	NA	NA
80346	UPPER_CIBOLO_CREEK_WS_SCS_SITE_1_DAM	1978	NA	0	NA	TX04481	-98.767675	29.821722	NA	KENDALL	CIBOLO_CREEK	BOERNE	NA	KENDALL_SWCD;CITY_OF_BOERNE;KENDALL_COUNTY;	L	BRYANT-CURINGTON_INC.	N	RE	IEK	SK	CRS	NA	5278	87	89	87	89	43750	19022	4043	19022	189	19.8	NA	Y	2/10/17	5	Y	TCEQ	U	816	U2;S1	1266543	0	0	0	USDA_NRCS	USDA_NRCS	USDA_NRCS
77801	MEDINA_DIVERSION_LAKE_DAM	1913	NA	NA	NA	TX01788	-98.901023	29.510507	NA	MEDINA	MEDINA_RIVER	RIOMEDINA	10	BMA_WCID_1	L	BARTLETT_AND_RANNEY	N	PG	HCK	RK	I	NA	450	51	62	51	62	678414	3900	3900	3900	197	649	NA	Y	12/19/12	5	Y	TCEQ	U	360	L5;S2;U1	0	0	0	0	NA	NA	NA
78664	LAKE_ABILENE_DAM	1921	NA	NA	NA	TX02692	-99.888967	32.234342	NA	TAYLOR	ELM_CREEK	BUFFALO_GAP	4	CITY_OF_ABILENE	L	J_D_TRAMMEL_ET_AL;J_D_TRAMMEL_ET_AL	N	RE	HEK	U	RS	1981O	5040	64	64	64	64	214401	15990	7923	15990	583	101	NA	Y	12/8/15	5	Y	TCEQ	U	1410	U3;V2	0	0	0	0	NA	NA	NA
77034	MAX_STARCKE_DAM	1951	NA	LCRA_MAX_STARCKE_DAM	NA	TX00987	-98.256593	30.556475	NA	BURNET	COLORADO_RIVER	AUSTIN	32	LOWER_COLORADO_RIVER_AUTHORITY	L	FREESE_AND_NICHOLS;FREESE_AND_NICHOLS	N	PG	HCK	RSZ	HRS	1995S	895.5	99	99	99	99	421000	8760	8760	8760	780	36325	NA	Y	12/7/16	5	Y	TCEQ	C	608	S2;O1	0	0	0	0	NA	NA	NA
77035	LCRA_INKS_DAM	1938	NA	NA	NA	TX00988	-98.384391	30.730753	NA	BURNET	COLORADO_RIVER	MARBLE_FALLS	12	LOWER_COLORADO_RIVER_AUTHORITY	L	FARGO_ENGINEERING_CO;FREESE_&_NICHOLS_INC	N	PG	XK	RSK	HR	2001O	1550	96.5	96.5	96.5	96.5	1211097	63500	17540	63500	803	32076	NA	Y	12/7/16	5	Y	TCEQ	CU	877	O1;U1	0	0	0	0	NA	NA	NA
83164	NORTH_SAN_GABRIEL_DAM	1980	LAKE_GEORGETOWN	NORTH_FORK_DAM	NA	TX08006	-97.724998	30.674999	NA	WILLIAMSON	NORTH_FORK_SAN_GABRIEL_RIVER	GEORGETOWN	4	CESWF	F	CESWF	N	RE	EIK	RSK	CSRF	NA	6650	162	162	160	162	342000	236500	37100	236500	1310	246	H	Y	4/29/15	5	N	NA	U	1000	UNCONTROLLED	4653580	0	0	0	CE	CE	CE
77129	TOM_MILLER_DAM	1939	NA	NA	NA	TX01086	-97.786405	30.294057	NA	TRAVIS	COLORADO_RIVER	NA	0	CITY_OF_AUSTIN	L	NO_DATA_FOR_ORIGINAL_DESIGNER;FREESE_&_NICHOLS_INC;FREESE_&_NICHOLS_INC	N	CNPG	XK	UZ	HIRS	2005F;2005S	1395	85	85	85	85	1517697	115404	25200	115404	1830	26124	NA	Y	12/19/16	5	Y	TCEQ	CU	1002	S2;O1;U1	0	0	0	0	NA	NA	NA
79449	OAK_CREEK_DAM	1950	NA	NA	NA	TX03516	-100.268298	32.040178	NA	COKE	OAK_CREEK	NA	0	CITY_OF_SWEETWATER	L	FREESE_AND_NICHOLS	N	RE	XK	SK	S	NA	3800	87	95	87	95	2	79336	39360	79336	2375	244	NA	Y	11/5/13	5	Y	TCEQ	U	1100	U3;V2	0	0	0	0	NA	NA	NA
77800	MEDINA_LAKE_DAM	1913	NA	NA	NA	TX01787	-98.934067	29.540312	NA	MEDINA	MEDINA_RIVER	RIOMEDINA	12	BEXAR_MEDINA_ATASCOSA_COUNTIES_WCID_1	L	BARTLETT_AND_RANNEY;URS	N	PG	XK	SZ	I	2012S	1550	165	165	165	165	658346	327250	254843	327250	5575	634	NA	Y	12/19/12	5	Y	TCEQ	U	880	L5;U1	0	0	0	0	NA	NA	NA
77033	WIRTZ_DAM	1951	NA	LCRA_WIRTZ_DAM	NA	TX00986	-98.338071	30.555462	NA	BURNET	COLORADO_RIVER	MARBLE_FALLS	4	LOWER_COLORADO_RIVER_AUTHORITY	L	FARGO_ENGINEERING_CO_AND__LAN_CHRISTENSON_CO_(MOD);FREESE_&_NICHOLS_INC	N	PGRE	ICK	RSZ	HIR	1997H	5687	118	118	118	118	269000	223000	134353	223000	6534	37.82	NA	Y	12/9/17	5	Y	TCEQ	C	629	O2	0	0	0	0	NA	NA	NA
76069	CANYON_LAKE	1964	NA	NA	NA	TX00004	-98.199997	29.866671	NA	COMAL	GUADALUPE_RIVER	NEW_BRAUNFELS	20	CESWF	F	CESWF	N	RE	EIK	RK	CSHRF	NA	210	224	224	219	224	502800	1208350	378900	1208350	8308	1425	H	Y	7/20/18	5	N	NA	U	1260	UNCONTROLLED	11430050	0	0	0	CE	CE	CE
77130	MANSFIELD_DAM	1942	NA	LCRA_MANSFIELD_MARSHALL_FORD_DAM	NA	TX01087	-97.907341	30.392217	NA	TRAVIS	COLORADO_RIVER	AUSTIN	18	LOWER_COLORADO_RIVER_AUTHORITY	L	DOI_BR	N	ERPGRE	HEK	UZ	CHIS	NA	7089.39	277	278	277	278	608000	3223000	1953900	3223000	18929	38130	NA	Y	4/26/16	5	Y	TCEQ	CU	904	O1;U1;V1	33890000	0	0	0	NA	NA	NA
77036	BUCHANAN_DAM	1937	NA	BUCHANAN_DAM_FACILITY	NA	TX00989	-98.417912	30.751351	NA	BURNET	COLORADO_RIVER	MARBLE_FALLS	20	LOWER_COLORADO_RIVER_AUTHORITY	L	FARGO_ENGINEERING_CO_AND__FREESE_AND_NICHOLS_INC;FARGO_ENGINEERING_CO_AND__FREESE_AND_NICHOLS_INC	N	MVPGRE	HCK	RSK	HIOS	1994S	10987	146	146	146	146	247800	1180000	992000	1180000	23060	50.06	NA	Y	3/20/17	5	Y	TCEQ	CU	2666	L3;O3;U1	0	0	0	0	NA	NA	NA
83178	HOG_CREEK_DAM	1974	NA	NA	NA	TX09006	-98.116832	30.022197	NA	HAYS	HOG_CREEK	WOODCREEK	2	WIMBERLEY_SPRING_PARTNERS	P	MUNICIPAL_ENGINEERING_CO;MUNICIPAL_ENGINEERING_CO;NO_DATA	N	RE	XK	UZ	R	2015H;1977S	300	15.3	15.3	15.3	15.3	2	22	9	22	NA	1.9	NA	Y	10/17/17	5	Y	TCEQ	U	330	U2;S1	0	0	0	0	NA	NA	NA
80517	LAKE_LAUREL_DAM	1977	NA	BIG_DAM	NA	TX04658	-98.14815	30.043397	NA	HAYS	TR-CYPRESS_CREEK	WOODCREEK	2	HAYS_COUNTY	L	MUNICIPAL_ENGINEERING_CO	N	RE	XK	UZ	R	NA	475	16.3	16.3	16.3	16.3	2	50	47	50	NA	NA	NA	Y	10/17/17	5	Y	TCEQ	U	477	U2	0	0	0	0	NA	NA	NA
82595	COUGAR_RUN_DAM	1979	NA	CAT_MOUNTAIN_NORTH_DAM_4	NA	TX06875	-97.778128	30.362423	NA	TRAVIS	TR-BULL_CREEK	NA	0	CITY_OF_AUSTIN	L	NO_DATA_FOR_ORIGINAL_DESIGNER	N	ERRE	X	U	O	NA	430	58	58	58	58	2	50	40	50	NA	NA	NA	Y	2/14/18	2	Y	TCEQ	U	75	U2	0	0	0	0	NA	NA	NA
81741	DUVAL_DAM_WEST	1984	NA	NORTH_LOOP_DETENTION_DAM_NO_1	NA	TX05956	-97.726315	30.411861	NA	TRAVIS	WALNUT_CREEK	AUSTIN	1	CITY_OF_AUSTIN	L	FREESE_AND_NICHOLS	N	RCRE	XK	UZ	C	NA	1340	28	28	28	28	53	70	0	70	NA	1.71	NA	Y	2/27/14	5	Y	TCEQ	U	13	U2	0	0	0	0	NA	NA	NA
82960	OLD_LAMPASAS_DAM	1984	NA	NA	NA	TX07295	-97.798398	30.421715	NA	TRAVIS	TR._BULL_CREEK	NA	0	CITY_OF_AUSTIN	L	NO_DATA_FOR_ORIGINAL_DESIGNER	N	RE	X	U	O	NA	480	34	34	34	34	2	73	0	73	NA	248	NA	Y	2/14/18	2	Y	TCEQ	U	55	U2	0	0	0	0	NA	NA	NA
81742	DUVAL_DAM_EAST	1984	NA	NORTH_LOOP_DETENTION_DAM_NO_2	NA	TX05957	-97.719807	30.410697	NA	TRAVIS	WALNUT_CREEK	AUSTIN	1	CITY_OF_AUSTIN	L	FREESE_AND_NICHOLS	N	RCRE	XEZ	RSK	C	NA	525	36	36	36	36	55	165	0	165	NA	1.48	NA	Y	2/26/14	5	Y	TCEQ	U	12	U2	0	0	0	0	NA	NA	NA
83069	BINTLIFF_DAM	1987	NA	BLINTIFF	NA	TX07413	-97.790567	30.421028	NA	TRAVIS	UNNAMED_TRIBUTARY_OF_BULL_CREEK	NA	0	CITY_OF_AUSTIN	L	C._DARRYL_PRIMEAUX,_INC.	N	OT	X	U	O	NA	530	55.8	55.8	55.8	55.8	2	180	0	180	NA	0.2	NA	Y	2/14/18	2	Y	TCEQ	U	10	U2	0	0	0	0	NA	NA	NA
83145	LANTANA_REGIONAL_DETENTION_DAM	1996	NA	NA	NA	TX07494	-97.869735	30.249807	NA	TRAVIS	TRIBUTARY_WILLIAMSON_CREEK	NA	0	LANTANA_PLACE_LLC;LANTANA_SOUTHWEST_HOA_INC;	P	LONGARO_&_CLARK_INC	N	RE	X	U	O	NA	825	28.1	28.1	28.1	28.1	261.5	189	0	189	NA	NA	NA	N	11/1/17	5	Y	TCEQ	U	761	U3	0	0	0	0	NA	NA	NA
82950	YETT_CREEK_PARK_DAM	1996	NA	NA	NA	TX07285	-97.730059	30.428565	NA	TRAVIS	TR-WALNUT_CREEK	AUSTIN	1	CITY_OF_AUSTIN	L	NO_DATA_FOR_ORIGINAL_DESIGNER	N	RE	X	U	O	NA	1400	16	16	16	16	2	204.3	0	204.3	NA	31.5	NA	Y	5/15/14	5	Y	TCEQ	U	111	U2	0	0	0	0	NA	NA	NA
78697	VALLEY_CREEK_WS_SCS_SITE_1_DAM	1968	NA	0	NA	TX02727	-100.167425	32.100555	NA	NOLAN	FISH_CREEK	NONE	NA	VALLEY_CREEK_WCD;NOLAN_COUNTY;NOLAN_COUNTY_SWCD;	L	USDA_NRCS	N	RE	X	U	CFIP	NA	5100	52	52	52	52	15391	7600	713	7600	NA	24.53	NA	Y	5/5/16	5	Y	TCEQ	U	415	U2;S1	292290	0	0	0	USDA_NRCS	USDA_NRCS	USDA_NRCS
65144	OKNONAME_113118	1940	NA	OKNONAME_113118	NA	OK12937	-96.45567449	36.83935061	9	OSAGE	TR-DRY_CR	PAWHUSKA	20	C.G._SELLERS	P	NA	NA	RE	HEZ	SZ	O	NA	150	28	28	25	28	140	210	18	210	3	NA	L	NR	2/10/03	5	Y	OWRB	C	1	V:_1;	0	0	0	0	NA	NA	NA
65141	OKNONAME_113121	1940	NA	OKNONAME_113121	NA	OK12934	-96.42269408	36.85415607	3	OSAGE	TR-SAND_CR	PAWHUSKA	18	THE_NATURE_CONSERVANCY	P	N/A	NA	RE	HEZ	SZ	O	NA	180	30	30	25	30	45	240	18	240	3	NA	L	NR	9/6/11	5	Y	OWRB	C	1	V:_1;	0	0	0	0	NA	NA	NA
21953	BREAKNECK_LAKE	1952	BREAKNECK_LAKE	NA	NA	KS00014	-96.84892416	39.08915078	T11S?�R5E	RILEY	TRIB_REPUBLICAN_RIVER	JUNCTION_CITY	4	FORT_RILEY	F	DOD	N	RE	HEZ	U	F	NA	375	25	25	25	25	120	56	56	56	4	0.4	L	Y	9/10/15	4	N	NA	U	6	X	4800	0	0	0	DOD_USA	DOD_USA	DOD_USA
65171	OKNONAME_113122	1940	NA	OKNONAME_113122	NA	OK12966	-96.39905536	36.87790349	25	OSAGE	TR-POND_CR	PEARSONIA	2	STEPHANIE_A_KENWORTHY	P	NA	NA	RE	HEZ	SZ	O	NA	200	30	30	25	30	120	220	24	220	4	NA	L	NR	2/10/03	5	Y	OWRB	C	1	V:_1;	0	0	0	0	NA	NA	NA
65166	OKNONAME_113151	1940	NA	OKNONAME_113151	NA	OK12961	-96.53134184	36.73552452	15	OSAGE	TR-MIDDLE_BIRD_CR	PEARSONIA	30	LADD_A_DRUMMOND	P	N/A	NA	RE	HEZ	SZ	O	NA	180	25	25	22	25	50	225	130	225	6	NA	L	NR	9/7/11	5	Y	OWRB	C	1	V:_1;	0	0	0	0	NA	NA	NA
65304	OKNONAMEOK13116	1940	NA	OKNONAME_13116	NA	OK13116	-96.86766833	36.86603208	34	KAY	TR_BEAR_CREEK	KAW_CITY	6	FED.LAND-U.S.A.	F	NA	NA	RE	HEZ	SZ	O	NA	150	35	35	30	35	230	140	75	140	8	NA	L	NR	8/5/99	5	N	OWRB	C	1	V:_1;	0	0	0	0	NA	NA	NA
65164	OKNONAME_113154	1950	NA	OKNONAME_113154	NA	OK12958	-96.53721237	36.69625199	27	OSAGE	TR-CLEAR_CR	BARTLESVILLE	40	JONATHAN_E_DRUMMOND	P	N/A	NA	RE	HEZ	SZ	O	NA	100	25	25	22	25	140	200	310	310	37	NA	L	NR	2/11/03	5	Y	OWRB	C	2	V:_1;	0	0	0	0	NA	NA	NA
63879	BLUESTEM_LAKE	1958	NA	NA	NA	OK02570	-96.395385	36.694848	25	OSAGE	MIDDLE_BIRD_CREEK	PAWHUSKA	4	CITY_OF_PAWHUSKA	L	V.V_LONG_&_COMPANY	NA	RE	NA	RZ	R	NA	900	74	87	74	87	56000	35800	17000	35800	860	46.8	H	Y	11/10/16	1	Y	OWRB	C	4	V:_1;	0	0	0	0	NA	NA	NA
21940	FALL_RIVER_DAM	1948	FALL_RIVER_LAKE	NA	NA	KS00003	-96.07	37.646671	NA	GREENWOOD	FALL_RIVER	FALL_RIVER	4	CESWT	F	CESWT	N	REPG	EIK	RSK	COS	NA	6015	94	94	88	94	229000	256400	22627	256400	2329	585	H	Y	7/15/14	5	N	NA	C	400	NA	3600000	0	0	0	CE	CE	CE
21937	COUNCIL_GROVE_DAM	1964	COUNCIL_GROVE_LAKE	NA	NA	KS00001	-96.507004	38.678398	NA	MORRIS	GRAND_NEOSHO_RIVER	COUNCIL_GROVE	2	CESWT	F	CESWT	N	RE	EIK	RSK	CSRO	NA	6500	96	96	91	96	49400	346655	48665	346655	3259	246	H	Y	5/15/17	5	N	NA	U	500	VERTICAL_LIFT	1325200	0	0	0	CE	CE	CE
21944	MARION_DAM	1968	MARION_LAKE	NA	NA	KS00006	-97.083328	38.368328	NA	MARION	COTTONWOOD_RIVER	MARION	3	CESWT	F	CESWT	N	REPG	IKE	RSK	CSRO	NA	8375	67	67	62	67	132000	189200	80680	189200	6210	200	H	Y	5/6/14	5	N	NA	C	136	NA	1292157	0	0	0	CE	CE	CE
21966	EL_DORADO_DAM	1981	EL_DORADO_LAKE	NA	NA	KS00027	-96.821671	37.846668	NA	BUTLER	WALNUT_RIVER	EL_DORADO	4	CESWT	F	CESWT	N	RE	EIK	RSK	CSRO	NA	20930	99	99	85	99	120800	246882	161928	246882	8400	234	H	Y	4/22/15	5	N	NA	U	350	VERTICAL_LIFT	7400000	0	0	0	CE	CE	CE
21950	TUTTLE_CREEK_DAM	1962	TUTTLE_CREEK_LAKE	NA	NA	KS00012	-96.589996	39.256672	NA	RILEY	BIG_BLUE_RIVER	MANHATTAN	1	CENWK	F	NA	N	REER	NA	NA	CNORF	NA	7500	NA	157	157	157	612000	2257000	335100	2257000	13350	9628	H	Y	10/16/15	5	N	NA	C	839	NA	17600000	0	0	0	CE	CE	CE
21946	MILFORD_DAM	1967	MILFORD_LAKE	NA	NA	KS00008	-96.894997	39.083328	NA	GEARY	REPUBLICAN_RIVER	JUNCTION_CITY	4	CENWK	F	NA	N	REER	EIK	SK	CSRF	NA	6300	NA	126	147	147	560000	1145000	388800	1145000	15708	24882	H	Y	8/1/16	5	N	NA	U	1250	UNCONTROLLED	15000000	0	0	0	CE	CE	CE
36846	SO_FORK_BLACKWATER_WTRSHD_SITE_E-29	1980	SO_FORK_BLACKWATER_WTRSHD_SITE_E-29	NA	NA	MO20732	-94.00842276	38.70451386	NA	JOHNSON	E_PIN_OAK_CREEK	HOLDEN	0	NA	L	NA	N	RE	X	U	C	NA	1000	27	27	NA	27	4813	1954	117	1954	13	774	L	NR	2/1/89	0	N	NA	NA	0	NA	0	0	0	0	NA	NA	NA
65655	SCS-DOUBLE_CREEK_SITE-5	1954	NA	SCS-DOUBLE_CREEK_SITE-5	NA	OK20703	-95.941727	36.513779	32	WASHINGTON	NELLIE_BLY_CREEK	RAMONA	NA	CANEY_VALLEY_CONS_DIST	S	USDA_NRCS	N	RE	HEZ	SZ	C	NA	1050	44	40	35	44	12591	1245	155	1245	17	NA	H	Y	11/2/11	1	Y	OWRB	C	1	V:_1;	0	0	0	0	USDA_NRCS	USDA_NRCS	USDA_NRCS
35401	WILLOW_CREEK_WTRSHD_SITE_A-1	1975	WILLOW_CREEK_WTRSHD_STRUCTURE	0	NA	MO11084	-93.99447272	39.24538061	S12,T51N,R28W	RAY	WILLOW_CREEK	HENRIETTA	NA	WILLOW_CREEK_WTRSD_SUBDS	L	USDA_NRCS	N	RE	IEK	RZ	C	NA	1100	42	43	40.5	43	5633	2000	142	2000	29	3295	H	Y	1/17/17	2	Y	DAM_AND_RESERVOIR_SAFETY_PROG	C	120	S	170000	0	0	0	USDA_NRCS	USDA_NRCS	USDA_NRCS
63446	MORRIS_LAKE	1920	NA	MORRIS_LAKE	NA	OK01361	-95.867061	35.632758	6	OKMULGEE	TR-LONG_BR._CREEK	HOFFMAN	23	CITY_OF_MORRIS	L	N/A	NA	ER	NA	RSZ	R	NA	950	27	27	27	27	36000	940	460	940	36	NA	L	NR	8/17/11	5	Y	OWRB	C	2	V:_1;	0	0	0	0	NA	NA	NA
63444	SCS-OKMULGEE_CREEK_SITE-2	1967	NA	SCS-OKMULGEE_CREEK_SITE-2	NA	OK01359	-95.952254	35.642552	32	OKMULGEE	OKMULGEE_CREEK	OKMULGEE	NA	OKMULGEE_CO_CONS_DIST	S	USDA_NRCS	N	RE	HEK	SK	C	NA	3500	27	27	27	27	14700	4340	94	4340	45	16.16	H	Y	11/6/11	1	Y	OWRB	C	1	S:_1;	0	0	0	0	USDA_NRCS	USDA_NRCS	USDA_NRCS
65654	SCS-DOUBLE_CREEK_SITE-3	1955	NA	SCS-DOUBLE_CREEK_SITE-3	NA	OK20701	-95.966156	36.541133	19	WASHINGTON	SOUTH_FORK_DOUBLE_CREEK	RAMONA	NA	CANEY_VALLEY_CONSERVATION_DISTRICT	S	USDA_NRCS	N	RE	HEZ	SZ	C	NA	1987	37.7	34	30	37.7	23033	2726	251	2726	50	5.4	H	Y	11/2/11	1	Y	OWRB	C	5	V:_1;	0	0	0	0	USDA_NRCS	USDA_NRCS	USDA_NRCS
35089	PANTHER_CREEK_C-2	1972	PANTHER_CREEK_WATERSHED_SITE_C-2_DAM	0	NA	MO10614	-93.88972322	40.38668474	S36,T65N,R27W	HARRISON	PANTHER_CREEK	MOUNT_MORIAH	NA	JACK_FINE_HARR.S&W_CDIST	L	USDA_NRCS	N	RE	IEK	RK	CR	NA	1450	47	50	NA	50	10483	3963	476	3963	60	5830	H	Y	3/6/18	3	Y	DAM_AND_RESERVOIR_SAFETY_PROG	U	180	V	196000	0	0	0	USDA_NRCS	USDA_NRCS	USDA_NRCS
66577	SCS-CANE_CREEK_SITE-08	1986	CANE_CREEK_SITE-8	CANE_CREEK_SITE-08	NA	OK22071	-95.786406	35.713805	2	OKMULGEE	TR_LITTLE_CANE_CREEK	NA	NA	OKMULGEE_CO_CONS_DIST	S	USDA_NRCS	N	RE	HEZ	SZ	C	NA	1750	27	27	27	27	5280	4086	314	4086	65	10.5	L	NR	1/1/80	5	Y	OWRB	C	2	V:_1;	0	0	0	0	USDA_NRCS	USDA_NRCS	USDA_NRCS
65652	SCS-DOUBLE_CREEK_SITE-1	1955	NA	SCS-DOUBLE_CREEK_SITE-1	NA	OK20699	-95.936574	36.56512	16	WASHINGTON	NORTH_FORK_DOUBLE_CREEK	RAMONA	NA	CANEY_VALLEY_CONS_DIST	S	USDA_NRCS	N	RE	HEZ	SZ	C	NA	2025	42	42	35	42	31506	2925	353	2925	73	6385	H	Y	11/2/11	1	Y	OWRB	C	2	V:_1;	0	0	0	0	USDA_NRCS	USDA_NRCS	USDA_NRCS
34658	CITY_OF_BETHANY_DAM	1960	CITY_OF_BETHANY_DAM	NA	NA	MO10071	-94.03119283	40.31290297	NA	HARRISON	TRIBUTARY_TO_WEST_FORK_BIG_CK	BETHANY	3	CITY_OF_BETHANY	L	NA	N	RE	IEK	RK	RS	NA	1000	60	60	NA	60	3210	3850	2820	3850	76	733	H	Y	8/16/16	2	Y	DAM_AND_RESERVOIR_SAFETY_PROG	U	50	V	300000	0	0	0	NA	NA	NA
35354	LAKE_ARROWHEAD_DAM	1975	LAKE_ARROWHEAD_DAM	NA	NA	MO11016	-94.31744591	39.47605758	NA	CLINTON	MUDDY_FORK	HOLT	2	LAKE_ARROWHEAD_POA	P	DONALD_MILSTEAD	N	RE	IEK	SK	R	1987	890	51	51	NA	51	16116	3209	2754	3209	87	5030	H	Y	10/25/16	5	Y	DAM_AND_RESERVOIR_SAFETY_PROG	U	0	X	245000	0	0	0	NA	NA	NA
36422	ODESSA_CITY_LAKE_DAM	1965	ODESSA_LAKE_DAM	NA	NA	MO20042	-93.99047708	38.97075553	NA	LAFAYETTE	TR-EAST_FORK_SNI-A-BAR_CREEK	WELLINGTON	0	CITY_OF_ODESSA	L	MARK_B.LAYNE	N	RE	ICK	RK	RS	1984	1150	47	47	NA	47	7200	1500	1300	1500	90	2370	H	Y	12/28/16	3	Y	DAM_AND_RESERVOIR_SAFETY_PROG	U	325	V	250000	0	0	0	NA	NA	NA
63443	SCS-OKMULGEE_CREEK_SITE-1	1966	NA	SCS-OKMULGEE_CREEK_SITE-1	NA	OK01358	-95.937012	35.662197	28	OKMULGEE	OKMULGEE_CREEK	OKMULGEE	NA	OKMULGEE_CO_CONS_DIST	S	USDA_NRCS	N	RE	IEK	SK	C	NA	5876	34	34	34	34	15000	11100	299	11100	94	10.53	H	Y	11/6/11	1	Y	OWRB	C	2	S:_1;	0	0	0	0	USDA_NRCS	USDA_NRCS	USDA_NRCS
36194	FOX_VALLEY_DAM	1983	FOX_VALLEY_LAKE_DAM	NA	NA	MO12197	-91.76561718	40.4969906	NA	CLARK	FOX_CREEK	KAHOKA	6	MO_DEPT_OF_CONSERVATION	S	NA	N	RE	IEK	U	R	1983	1000	52	52	NA	52	4347	4347	1532	4347	96	1145	H	Y	12/7/16	2	Y	DAM_AND_RESERVOIR_SAFETY_PROG	U	100	X	0	0	0	0	NA	NA	NA
35062	CRYSTAL_LAKE_DAM	1968	CRYSTAL_LAKE_DAM	NA	NA	MO10580	-94.19270985	39.35773917	NA	RAY	FISHING_RIVER	EXCELSOR_SPRINGS	1	NA	P	NA	N	RE	IEK	RZ	R	NA	1200	54	54	NA	54	47417	2846	2440	2846	100	9900	H	Y	10/25/16	2	Y	DAM_AND_RESERVOIR_SAFETY_PROG	U	320	X	420000	0	0	0	NA	NA	NA
36853	MILL_CREEK_DAM	1987	MILL_CREEK_DAM	NA	NA	MO20776	-94.60133821	38.83321605	NA	CASS	MILL_CREEK	BELTON	0	LOCH_LLOYD_HOA	P	DONALD_GARDNER	N	RE	IEK	SK	R	1987	1320	62	62	NA	62	12891	3850	3162	3850	102	3640	H	Y	10/26/16	2	Y	DAM_AND_RESERVOIR_SAFETY_PROG	U	100	X	0	0	0	0	NA	NA	NA
34987	LITTLE_SNI-A-BAR_NO_1	1973	LITTLE_SNI-A-BAR_WTRSHD_SITE_Num1_DAM	0	NA	MO10480	-93.90401679	39.06800001	S09,T49N,R27W	LAFAYETTE	LITTLE_SNI_A_BAR_CREEK	LEXINGTON	NA	LAFAYETTE_SOIL_&_WATER	L	USDA_NRCS	N	RE	IEK	RSK	C	NA	1200	49	49	NA	49	12200	5860	651	5860	105	9200	L	Y	4/27/16	5	Y	DAM_AND_RESERVOIR_SAFETY_PROG	U	350	V	40000	0	0	0	USDA_NRCS	USDA_NRCS	USDA_NRCS
37018	SPRING_FORK_LAKE_DAM	1925	SPRING_FORK_LAKE_DAM	NA	NA	MO30152	-93.24102937	38.56833286	NA	PETTIS	CHEESE_CK	SEDALIA	7	CITY_OF_SEDALIA_WATER_DP	L	BURNS_AND_MCDONNELL	N	OTRE	HEK	RK	S	1988	1600	43	43	NA	43	4700	3104	1613	3104	128	6906	H	Y	1/26/17	2	Y	DAM_AND_RESERVOIR_SAFETY_PROG	U	185	V	190000	0	0	0	NA	NA	NA
34694	HENRY_SEVER_DAM	1961	SEVER,HENRY_DAM	NA	NA	MO10110	-91.97599759	40.00546101	NA	KNOX	MEYERS_BRANCH	NEWARK	1	MO_DEPT_OF_CONSERVATION	S	MO.DEPT.OF_CONSERV.	N	RE	IEK	SK	R	1989	1160	41	41	NA	41	4634	2265	2101	2265	160	1984	H	Y	5/12/15	3	Y	DAM_AND_RESERVOIR_SAFETY_PROG	U	160	V	206000	0	0	0	NA	NA	NA
36341	MAYSVILLE_NEW_CITY_DAM	1995	MAYSVILLE_NEW_CITY_DAM	NA	NA	MO12375	-94.38088478	39.87323846	NA	DEKALB	NA	NA	0	CITY_OF_MAYSVILLE	L	RHODES-SAYRE	N	RE	IEK	SK	RS	1994	1100	48	48	NA	48	12345	1157	1157	1157	162	3744	H	Y	1/18/17	2	Y	DAM_AND_RESERVOIR_SAFETY_PROG	U	125	S	128800	0	0	0	NA	NA	NA
36168	MARCELINE_NEW_RESERVOIR_DAM	1980	MARCELINE_NEW_RESERVOIR_DAM	NA	NA	MO12127	-92.99725971	39.66210665	NA	CHARITON	SLATER_BRANCH	ROTHVILLE	0	CITY_OF_MARCELINE	L	RHODES_&_SAYRE_ENG.	N	RE	X	U	RS	NA	1300	49	49	NA	49	3351	3100	2708	3100	177	2348	H	Y	3/1/16	3	Y	DAM_AND_RESERVOIR_SAFETY_PROG	U	75	X	300000	0	0	0	NA	NA	NA
36221	GRINDSTONE_L-M-C_SITE_A-2	1990	GRINDSTONE_LOST-MUDDY-CREEK_SITE_A-2	0	NA	MO12228	-94.29486005	39.77514664	S36,T58N,R31W	DEKALB	GRINDSTONE	GALLATIN	NA	GRINDSTONE_L-M-C_WTR_SD	L	USDA_NRCS	N	RE	IEK	RSK	S	1990	1700	53	53	NA	53	16242	3274	3274	3274	177	13382	L	N	1/9/18	5	Y	DAM_AND_RESERVOIR_SAFETY_PROG	U	300	S	557171	0	0	0	USDA_NRCS	USDA_NRCS	USDA_NRCS
66847	DIAMOND_SEVENS	2004	NA	NA	NA	OK30165	-95.729161	36.287953	20	ROGERS	TRIB_TO_VERDIGRIS_RIVER	CLAREMORE	5.7	DIAMOND_SEVENS_LLC	P	BILLINGTO	NA	RE	HEK	SZ	R	NA	2400	97	94	84	97	1369	6750	5356	6750	180	1421	L	NR	5/20/11	5	Y	OWRB	C	4	V:_1;	0	0	0	0	NA	NA	NA
34912	KING_LAKE_DAM	1971	GRINDSTONE_LST-MDY-CREEK_SITE_C-3_DAM	0	NA	MO10384	-94.43739223	40.02009205	S13,T60N,R32W	DEKALB	LOST_CREEK	WEATHERBY	NA	MO_DEPT_OF_CONSERVATION	L	USDA_NRCS	N	RE	IEK	SK	CR	NA	1920	40	40	NA	40	13514	4773	1293	4773	184	12200	H	Y	1/9/18	3	Y	DAM_AND_RESERVOIR_SAFETY_PROG	U	200	S	164900	0	0	0	USDA_NRCS	USDA_NRCS	USDA_NRCS
35267	LITTLE_DIXIE_LAKE_DAM	1958	LITTLE_DIXIE_DAM	NA	NA	MO10888	-92.12267821	38.90549107	NA	CALLAWAY	OWL_CREEK	MILLERSBURG	1	MO_DEPT_OF_CONSERVATION	S	MISSOURI_DEPARTMENT_OF_CONSERVATION	N	RE	IEK	SK	CR	1989	1850	41	42	NA	42	7021	4849	3075	4849	196	2310	H	Y	3/10/16	2	Y	DAM_AND_RESERVOIR_SAFETY_PROG	U	130	X	200000	0	0	0	NA	NA	NA
34735	MACON_LAKE_DAM	1927	MACON_LAKE_DAM	NA	NA	MO10153	-92.49417755	39.74785505	NA	MACON	DUCK_CREEK	MACON	1	CITY_OF_MACON	L	BURNS_&_MCDONNEL_K.C.	N	RE	IEK	RSK	RS	1997	1200	42	42	NA	42	6350	2250	2250	2250	205	4048	H	Y	11/8/17	2	Y	DAM_AND_RESERVOIR_SAFETY_PROG	U	85	V	108800	0	0	0	NA	NA	NA
36627	LAKEWOOD-EAST_DAM	1973	LAKEWOOD_DAM_-_EAST	NA	NA	MO20373	-94.369589	38.999706	NA	JACKSON	WEST_FORK_OF_MAY_BROOK	LEES_SUMMIT	1	LAWKWOOD_POA,_INC	P	ROBERT_SPIEGER_AND_ANDERSON_ROBERTS	N	RE	IEK	RK	R	NA	1200	75	75	NA	75	4314	4810	2800	4810	210	1200	H	Y	9/6/16	2	Y	DAM_AND_RESERVOIR_SAFETY_PROG	U	100	X	800000	0	0	0	NA	NA	NA
34807	ELMWOOD_CITY_LAKE_DAM	1972	ELMWOOD_CITY_LAKE_DAM	NA	NA	MO10240	-93.11426416	40.22442119	NA	SULLIVAN	ELMWOOD_BRANCH	MILAN	2	CITY_OF_MILAN	L	NA	N	RE	X	U	RS	1990	850	47	47	NA	47	11300	7000	2445	7000	224	4100	H	Y	3/7/18	2	Y	DAM_AND_RESERVOIR_SAFETY_PROG	U	83	U	85000	0	0	0	NA	NA	NA
36569	LAKEWOOD-WEST_DAM	1971	LAKEWOOD_DAM_-_WEST	NA	NA	MO20242	-94.37394496	38.99620574	NA	JACKSON	WEST_FORM_OF_MAY_BROOK	LEES_SUMMIT	1	LAKEWOOD_POA,_INC	P	ROBERT_SPIEGAL;ANDES_AND_ROBERTS	N	RE	IEK	RK	R	1986	1300	84	84	NA	84	13084	6000	3000	6000	230	2210	H	Y	9/6/16	2	Y	DAM_AND_RESERVOIR_SAFETY_PROG	U	150	S	1000000	0	0	0	NA	NA	NA
34787	MEMPHIS_LAKE_DAM	1975	MEMPHIS_LAKE_AND_PARK_DAM	NA	NA	MO10217	-92.21764195	40.43980286	NA	SCOTLAND	TR-NORTH_FABIUS_RIVER	MEMPHIS	3	NA	L	NA	N	RE	IEK	RZ	RS	1985	1635	60	61	NA	61	4665	6225	4109	6225	248	1950	H	Y	3/7/18	2	Y	DAM_AND_RESERVOIR_SAFETY_PROG	U	250	X	300000	0	0	0	NA	NA	NA
34692	LAKE_PAHO_DAM	1951	LAKE_PAHO_DAM	NA	NA	MO10108	-93.65618613	40.39909988	NA	MERCER	WEST_MUDDY_CREEK	SPIKARD	9	MO_DEPT_OF_CONSERVATION	S	MO.DEPT.OF_CONSERVATION	N	RE	HEK	RSK	R	NA	1075	40	40	NA	40	2758	5884	3477	5884	269.1	3060	H	Y	11/7/17	3	Y	DAM_AND_RESERVOIR_SAFETY_PROG	U	60	V	142000	0	0	0	NA	NA	NA
36423	EDWIN_A_PAPE_LAKE_DAM	1967	PAPE,_EDWIN_A,_LAKE_DAM	NA	NA	MO20043	-93.58169942	38.93336358	NA	LAFAYETTE	PEAVINE_CREEK	SWEET_SPRINGS	11	CITY_OF_CONCORDIA	L	LANE-RIDDLE	N	RE	IEK	RK	RS	NA	2000	40	40	NA	40	11683	4000	1868	4000	284	5500	L	N	8/6/13	5	Y	DAM_AND_RESERVOIR_SAFETY_PROG	U	200	V	200000	0	0	0	NA	NA	NA
36337	WEST_FORK_OF_BIG_CREEK_C-1_DAM	1992	WEST_FORK_BIG_CREEK_SITE_C-1_DAM	0	NA	MO12370	-94.08756342	40.39759158	S30,T65N,R28W	HARRISON	LITTLE_CREEK	BETHANY	NA	HARRISON_COUNTY	L	USDA_NRCS	N	RE	IEK	SK	C	1994	1500	49	49	NA	49	10600	9994	2842	9994	292	11008	H	Y	11/7/17	3	Y	DAM_AND_RESERVOIR_SAFETY_PROG	U	300	V	215000	0	0	0	USDA_NRCS	USDA_NRCS	USDA_NRCS
34635	PRAIRIE_LEE_LAKE_DAM	1939	PRAIRIE_LEE_LAKE_DAM	NA	NA	MO10044	-94.33096	38.94431	NA	JACKSON	EAST_FORK_LITTLE_BLUE_RIVER	BLUE_SPRINGS	0	JACKSON_COPARKS_&_REC	L	CORP_AND_BLACK_AND_VEATCH	N	RE	IEK	RK	R	NA	980	69	69	NA	69	27000	6000	2500	6000	300	9600	H	Y	11/18/15	2	Y	DAM_AND_RESERVOIR_SAFETY_PROG	U	150	V	360000	0	0	0	NA	NA	NA
34599	SUGAR_CREEK_LAKE_DAM	1957	SUGAR_CREEK_LAKE_DAM	NA	NA	MO10005	-92.47917	39.47361	NA	RANDOLPH	SUGAR_CREEK	FOREST_GREEN	28	CITY_OF_MOBERLY	L	NA	N	RE	IEZ	RZ	S	1999	1030	49	49	NA	49	6798	4748	2250	4748	323	6750	L	Y	3/4/15	5	Y	DAM_AND_RESERVOIR_SAFETY_PROG	U	100	X	200000	0	0	0	NA	NA	NA
36732	HOLDEN_NEW_CITY_RESERVOIR	1980	HOLDEN_NEW_CITY_RESERVOIR_DAM	NA	NA	MO20532	-94.0348004	38.76115547	NA	JOHNSON	TRIB_SOUTH_FORK_BLACKWATER	KINGSVILLE	0	CITY_OF_HOLDEN	L	E.T.ARCHER_AND_CO.	N	RE	IEK	RK	RS	NA	3350	58	58	NA	58	5479	6300	3413	6300	380	2880	H	Y	10/26/16	2	Y	DAM_AND_RESERVOIR_SAFETY_PROG	U	150	V	700000	0	0	0	NA	NA	NA
36606	LAKE_WINNEBAGO_DAM	1965	LAKE_WINNEBAGO_DAM	NA	NA	MO20312	-94.35561054	38.81785192	NA	CASS	MIDDLE_BIG_CREEK	LATOUR	21	LAKE_WINNEBAGO_HOME_OWN	P	TIBBITS_AND_NACHTRAB;_DANIEL_WATKINS	N	RE	IEK	U	R	1985	1200	64	64	NA	64	29150	7150	4650	7150	390	12800	H	Y	9/21/16	2	Y	DAM_AND_RESERVOIR_SAFETY_PROG	U	330	X	340000	0	0	0	NA	NA	NA
36446	HARRISONVILLE_CITY_LAKE_DAM	1971	HARRISONVILLE_CITY_LAKE_DAM	NA	NA	MO20077	-94.32583	38.76444	NA	CASS	TR_MIDDLE_BIG_CREEK	PLEASANT_HILL	4	CITY_OF_HARRISONVILLE	L	LANKFORD_AND_COLLINS_ENG;WILLIS_SKINNER	N	RE	X	U	RS	1989	1900	55	55	NA	55	28862	13520	11275	13520	398	9470	H	Y	3/23/17	2	Y	DAM_AND_RESERVOIR_SAFETY_PROG	U	265	X	350000	0	0	0	NA	NA	NA
63809	CLAREMORE_LAKE	1930	NA	CLAREMORE_LAKE	NA	OK02341	-95.580858	36.323807	3	ROGERS	DOG_CREEK	CLAREMORE	0	CITY_OF_CLAREMORE	L	BLACK_&_VEATCH	NA	RE	ICK	NA	S	NA	1350	42	42	42	42	74000	20000	7900	20000	470	57.32	H	Y	12/18/18	1	Y	OWRB	C	4	V:_2;	0	0	0	0	NA	NA	NA
36637	RAINTREE_LAKE_DAM	1974	RAINTREE_LAKE_DAM	NA	NA	MO20388	-94.38159364	38.83458652	NA	CASS	MIDDLE_BIG_CREEK	PLEASANT_HILL	8	RAINTREE_LAKE_DEV_CORP	P	ANDES/ROBERTS_CONST.CO	N	RE	IEK	SZ	R	NA	1900	55	55	NA	55	15800	7220	3570	7220	475	4770	H	Y	9/21/16	2	Y	DAM_AND_RESERVOIR_SAFETY_PROG	U	194	X	50000	0	0	0	NA	NA	NA
36420	LAKE_LOTAWANA_DAM	1928	LAKE_LOTAWANA_DAM	NA	NA	MO20040	-94.246792	38.935644	NA	JACKSON	WEST_FORK_SNI-A-BAR_CREEK	TARSNEY_LAKES	3	LAKE_LOTAWANA_DEV.CORP	P	O.C.SHELEY	N	RE	IEK	RK	R	1993	1650	58	58	NA	58	6111	11568	11568	11568	480	8561	H	Y	6/6/17	3	Y	DAM_AND_RESERVOIR_SAFETY_PROG	U	200	X	347000	0	0	0	NA	NA	NA
16151	OTTUMWA	1960	NA	NA	NA	IA01316	-92.41571	41.015971	NA	WAPELLO	DES_MOINES_RIVER	OTTUMWA	0	OTTUMWA,_CITY_OF	L	BURNS_AND_MCDONNELL_ENGINEERING_CO.	N	PG	HCK	RK	HRS	1959S	781	16	NA	NA	16	135000	NA	5000	5000	500	13430	L	Y	8/2/16	3	Y	IOWA_DNR	C	603	T9;B1;	0	0	0	0	NA	NA	NA
36196	HAZEL_CREEK_DAM	1982	HAZEL_CREEK_DAM	NA	NA	MO12199	-92.62907	40.29973	NA	ADAIR	HAZEL_CREEK	KIRKSVILLE	72	CITY_OF_KIRKSVILLE	L	LARKIN_&_ASSOCIATES	N	RE	IEK	SK	RS	1997	1343	65	65	NA	65	14037	9600	9600	9600	515	5060	S	N	5/11/16	2	Y	DAM_AND_RESERVOIR_SAFETY_PROG	U	300	X	0	0	0	0	NA	NA	NA
34935	LAKE_VIKING_DAM	1967	LAKE_VIKING_DAM	NA	NA	MO10414	-94.056767	39.9381	NA	DAVIESS	BIG_CREEK	GALLATIN	13	VIKING_VALLEY_ASSN	P	ROBERT_KIMBALL	N	RE	X	U	RS	NA	1500	85	85	NA	85	12804	25075	25075	25075	590	9100	H	Y	1/17/17	3	Y	DAM_AND_RESERVOIR_SAFETY_PROG	U	0	X	880000	0	0	0	NA	NA	NA
34712	FOREST_LAKE_DAM	1951	FOREST_LAKE_DAM	NA	NA	MO10128	-92.65821484	40.16961274	NA	ADAIR	CHARITON_RIVER	KIRKSVILLE	1	CITY_OF_KIRKSVILLE	L	J.W._SHIKLES;DALE_SCHMIDTBERGER	N	RE	IEK	SK	RS	1993	1630	66	66	NA	66	15046	15961	12431	15961	646	10500	H	Y	5/11/16	3	Y	DAM_AND_RESERVOIR_SAFETY_PROG	U	150	X	470000	0	0	0	NA	NA	NA
36142	BLUE_SPRINGS_DAM	1988	BLUE_SPRINGS_LAKE	NA	NA	MO12099	-94.338333	39.01833	NA	JACKSON	EAST_FORK_LITTLE_BLUE_RIVER	INDEPENDANCE	4	CENWK	F	CENWK	N	REER	EIK	SK	CORF	NA	2500	NA	70	68	70	24639	26950	10842	26950	722	33	H	Y	6/26/18	5	N	NA	U	300	UNCONTROLLED	3800000	0	0	0	CE	CE	CE
39971	LONGVIEW_DAM	1985	LONGVIEW_LAKE	NA	NA	MO82202	-94.46833	38.92667	NA	JACKSON	LITTLE_BLUE_RIVER	KANSAS_CITY	1	CENWK	F	CENWK	N	RE	EIK	RSK	CSORF	NA	1900	NA	125	120	125	22970	46900	22100	46900	930	50	H	Y	10/24/13	5	N	NA	U	200	UNCONTROLLED	1943000	0	0	0	CE	CE	CE
34601	LAKE_THUNDERHEAD_DAM	1965	LAKE_THUNDERHEAD_DAM	NA	NA	MO10007	-93.01934121	40.52954926	NA	PUTNAM	NORTH_BLACKBIRD_CREEK	MARTINSTOWN	18	WILDFLOWER_POA	P	NA	N	RE	IEZ	RZ	R	1993	1400	54	54	NA	54	13170	28690	15900	28690	1015	16515	H	Y	6/1/15	3	Y	DAM_AND_RESERVOIR_SAFETY_PROG	U	250	X	285000	0	0	0	NA	NA	NA
21986	BIG_HILL_DAM	1981	BIG_HILL_LAKE	NA	NA	KS00049	-95.470001	37.26833	NA	LABETTE	BIG_HILL_CK	CHERRYVALE	4	CESWT	F	CESWT	N	RE	EIK	RSK	CSR	NA	3902	83	83	78	83	36200	39540	26969	39540	1192	37	H	Y	4/1/15	5	N	NA	U	400	UNCONTROLLED	2189036	0	0	0	CE	CE	CE
34636	LAKE_JACOMO_DAM	1956	LAKE_JACOMO_DAM	NA	NA	MO10045	-94.3078996	38.99298311	NA	JACKSON	EAST_FORK_LITTLE_BLUE_RIVER.	LEES_SUMMIT	0	JACKSON_COUNTY	L	BLACK_AND_VEATCH	N	RE	IEK	RK	R	NA	1550	74	74	NA	74	43600	38620	25730	38620	1221	16750	H	Y	9/5/17	2	Y	DAM_AND_RESERVOIR_SAFETY_PROG	U	330	V	1060000	0	0	0	NA	NA	NA
64017	NEWT_GRAHAM_LOCK_AND_DAM	1970	NEWT_GRAHAM_LOCK_AND_DAM	LOCK_AND_DAM_18	NA	OK10302	-95.53833	36.060001	NA	WAGONER	VERDIGRIS_RIVER	OKAY	25	CESWT	F	CESWT	N	REPG	IEK	RSK	N	NA	7367	48	48	45	48	155000	23500	23500	23500	1490	2034	S	Y	10/27/15	5	N	NA	C	220	NA	618660	1	600	110	CE	CE	CE
64018	CHOUTEAU_LOCK_AND_DAM	1970	CHOUTEAU_LOCK_AND_DAM	LOCK_AND_DAM_17	NA	OK10303	-95.371674	35.85833	NA	WAGONER	VERDIGRIS_RIVER	OKAY	2	CESWT	F	CESWT	N	REPG	IEK	RSK	N	NA	11690	53	53	50	53	155000	23340	23340	23340	2270	240	S	Y	6/13/15	5	N	NA	C	386	NA	1273000	1	600	110	CE	CE	CE
35471	LONG_BRANCH_DAM	1976	LONG_BRANCH_LAKE	NA	NA	MO11176	-92.513329	39.751671	NA	MACON	EAST_FORK_LITTLE_CHARITON	MACON	1	CENWK	F	CENWK	N	RE	IEK	SK	CSRO	NA	3800	NA	80	71	80	5570	98000	35000	98000	2430	109	H	Y	7/31/14	5	N	DAM_AND_RESERVOIR_SAFETY_PROG	U	50	UNCONTROLLED	1708600	0	0	0	CE	CE	CE
34718	THOMAS_HILL_RESERVOIR_DAM	1966	THOMAS_HILL_RESERVOIR_DAM	NA	NA	MO10134	-92.64449806	39.55103576	NA	RANDOLPH	MIDDLE_FORK_CHARITON_RIVER	THOMAS_HILL	0	ASSOCIATED_ELECTRIC_CORP	U	NA	N	RE	IEZ	RSZ	CR	1991	2450	70	70	NA	70	12200	260458	70000	260458	3500	4000	H	Y	2/17/17	2	Y	DAM_AND_RESERVOIR_SAFETY_PROG	U	9	X	900000	0	0	0	NA	NA	NA
21948	POMONA_DAM	1963	POMONA_LAKE	NA	NA	KS00010	-95.556671	38.651669	NA	OSAGE	HUNDRED_TEN_MILE_CREEK	OTTAWA	12	CENWK	F	CENWK	N	REER	EIK	SK	CORF	NA	7750	NA	110	111	111	50300	254600	70600	254600	4000	322	H	Y	4/19/17	5	N	NA	U	200	UNCONTROLLED	5200000	0	0	0	CE	CE	CE
21938	ELK_CITY_DAM	1966	ELK_CITY_LAKE	NA	NA	KS00002	-95.78786	37.2772	NA	MONTGOMERY	ELK_RIVER	INDEPENDENCE	7	CESWT	F	CESWT	N	RE	E	R	CSRO	NA	4840	107	107	102	107	120800	850405	46122	850405	4440	634	H	Y	9/23/15	5	N	NA	U	400	VERTICAL_LIFT	4066000	0	0	0	CE	CE	CE
28340	HILLSDALE_DAM	1981	HILLSDALE_LAKE	NA	NA	KS82201	-94.898331	38.653332	NA	MIAMI	BIG_BULL_CREEK	PAOLA	5	CENWK	F	CENWK	N	RE	EIK	RSK	CSORF	NA	11640	NA	105	100	105	4750	160000	76000	160000	4580	144	H	Y	3/26/15	5	N	NA	U	50	UNCONTROLLED	7318887	0	0	0	CE	CE	CE
[truncated: 84,023 more rows]
[truncated: 54 more columns]
