# Supplementary material for: Reservoir ecosystems support large pools of fish biomass
Source: Sci Rep. 2024 Apr 24;14:9428. doi: 10.1038/s41598-024-59730-z (PMC11043325; doi:10.1038/s41598-024-59730-z)
Supplement: Supplementary file 4 — Supplementary Information 4. [file 41598_2024_59730_MOESM4_ESM.csv]

Omernik_Level2_Ecoregion	Summed_Standing_Stock_kg
Southeastern Plains	950329695
Ozark-Ouachita Appalachian Forests	400001176.9
South Central Semiarid Prairies	377851893.9
Mixed Wood Plains	325012071.8
Cold Deserts	321545357.9
Western Cordillera	295616958.2
West-Central Semiarid Prairies	221159647.3
Mississippi Alluvial and Southeast Coastal Plains	158221045.4
Mixed Wood Shield	143993833.9
Atlantic Highlands	139328790
Temperate Prairies	133790415.6
Warm Deserts	100359689.1
Central Plains	73608673.1
Mediterranean California	72991351
Everglades	40202359.4
Tamaulipas-Texas Semiarid Plain	34920847.7
Marine West Coast Forest	29293395
Texas-Louisiana Coastal Plain	25213242.6
Upper Gila Mountains	10834122.8
Western Sierra Madre Piedmont	931432.2
Water	445139.8
