# Supplementary material for: Reservoir ecosystems support large pools of fish biomass
Source: Sci Rep. 2024 Apr 24;14:9428. doi: 10.1038/s41598-024-59730-z (PMC11043325; doi:10.1038/s41598-024-59730-z)
Supplement: Supplementary file 5 — Supplementary Information 5. [file 41598_2024_59730_MOESM5_ESM.csv]

Schema5_Reservoir_Classification	Summed_Standing_Stock_kg
South Central Semiarid Prairies, Small Volume & Low Discharge	6593459.101
South Central Semiarid Prairies, Large Volume & High Discharge	302510798.4
Temperate Prairies, Large Volume & High Discharge	76539253.69
Southeastern Plains, Small Volume & High Discharge	13239390.87
Southeastern Plains, Large Volume & Low Discharge	52302990.44
Southeastern Plains, Large Volume & High Discharge	695450573.8
Ozark-Ouachita Appalachian Forests, Large Volume & Low Discharge	6229351.281
Ozark-Ouachita Appalachian Forests, Large Volume & High Discharge	341389054.2
Mississippi Alluvial and Southeast Coastal Plains, Large Volume & High Discharge	45008535.22
Mississippi Alluvial and Southeast Coastal Plains, Large Volume & Low Discharge	27155120.18
Warm Deserts, Small Volume & Low Discharge	285687.4504
Warm Deserts, Small Volume & High Discharge	1044034.073
Warm Deserts, Large Volume & High Discharge	88650752.57
Warm Deserts, Large Volume & Low Discharge	5229908.13
Cold Deserts, Small Volume & Low Discharge	70413425.98
Cold Deserts, Small Volume & High Discharge	5191932.048
Cold Deserts, Large Volume & Low Discharge	18987180.39
Cold Deserts, Large Volume & High Discharge	180546968.1
West-Central Semiarid Prairies, Small Volume & Low Discharge	3463860.804
West-Central Semiarid Prairies, Large Volume & Low Discharge	4738712.559
West-Central Semiarid Prairies, Small Volume & High Discharge	4801375.127
West-Central Semiarid Prairies, Large Volume & High Discharge	179958741.6
South Central Semiarid Prairies, Large Volume & Low Discharge	22507050.69
South Central Semiarid Prairies, Small Volume & High Discharge	8005675.909
Tamaulipas-Texas Semiarid Plain, Small Volume & High Discharge	73409.55581
Tamaulipas-Texas Semiarid Plain, Small Volume & Low Discharge	151062.8302
Tamaulipas-Texas Semiarid Plain, Large Volume & Low Discharge	544388.2153
Tamaulipas-Texas Semiarid Plain, Large Volume & High Discharge	31073289.72
Temperate Prairies, Small Volume & Low Discharge	1522449.978
Temperate Prairies, Small Volume & High Discharge	3514254.828
Temperate Prairies, Large Volume & Low Discharge	8282495.599
Texas-Louisiana Coastal Plain, Small Volume & Low Discharge	270551.1584
Texas-Louisiana Coastal Plain, Large Volume & Low Discharge	4962100.614
Texas-Louisiana Coastal Plain, Small Volume & High Discharge	1381137.352
Texas-Louisiana Coastal Plain, Large Volume & High Discharge	11674823.86
Everglades, Small Volume & Low Discharge	193253.7214
Everglades, Large Volume & High Discharge	2730495.06
Everglades, Small Volume & High Discharge	3362094.204
Everglades, Large Volume & Low Discharge	27486491.98
Southeastern Plains, Small Volume & Low Discharge	9288693.993
Ozark-Ouachita Appalachian Forests, Small Volume & Low Discharge	1923837.026
Ozark-Ouachita Appalachian Forests, Small Volume & High Discharge	3839257.131
Mississippi Alluvial and Southeast Coastal Plains, Small Volume & Low Discharge	3540654.662
Mississippi Alluvial and Southeast Coastal Plains, Small Volume & High Discharge	3465939.281
Central Plains, Small Volume & High Discharge	3814174.194
Central Plains, Small Volume & Low Discharge	1213934.308
Central Plains, Large Volume & High Discharge	47617511.85
Central Plains, Large Volume & Low Discharge	12624711.61
Mixed Wood Plains, Small Volume & Low Discharge	6538583.456
Mixed Wood Plains, Small Volume & High Discharge	6959610.357
Mixed Wood Plains, Large Volume & High Discharge	167620133
Mixed Wood Plains, Large Volume & Low Discharge	34470290.33
Western Cordillera, Small Volume & High Discharge	4283984.444
Western Cordillera, Small Volume & Low Discharge	4692799.729
Western Cordillera, Large Volume & Low Discharge	23025042.39
Western Cordillera, Large Volume & High Discharge	224727630.7
Mediterranean California, Small Volume & Low Discharge	369706.3127
Mediterranean California, Small Volume & High Discharge	732455.4626
Mediterranean California, Large Volume & High Discharge	19490490.06
Mediterranean California, Large Volume & Low Discharge	4473248.878
Upper Gila Mountains, Small Volume & Low Discharge	220494.8141
Upper Gila Mountains, Small Volume & High Discharge	167549.471
Upper Gila Mountains, Large Volume & Low Discharge	742193.5829
Upper Gila Mountains, Large Volume & High Discharge	7982723.206
Mixed Wood Shield, Small Volume & Low Discharge	4826254.51
Mixed Wood Shield, Small Volume & High Discharge	3827782.265
Mixed Wood Shield, Large Volume & Low Discharge	44315534.32
Mixed Wood Shield, Large Volume & High Discharge	73468149.35
Atlantic Highlands, Small Volume & High Discharge	1580427.328
Atlantic Highlands, Small Volume & Low Discharge	2181297.391
Atlantic Highlands, Large Volume & Low Discharge	14545964.95
Atlantic Highlands, Large Volume & High Discharge	68760650.11
Marine West Coast Forest, Small Volume & High Discharge	429861.6705
Marine West Coast Forest, Small Volume & Low Discharge	1616198.616
Marine West Coast Forest, Large Volume & High Discharge	14713527.16
Marine West Coast Forest, Large Volume & Low Discharge	3023347.108
Western Sierra Madre Piedmont, Small Volume & Low Discharge	3253.429653
Western Sierra Madre Piedmont, Small Volume & High Discharge	49653.84337
Western Sierra Madre Piedmont, Large Volume & Low Discharge	278016.4087
Western Sierra Madre Piedmont, Large Volume & High Discharge	312529.5041
